# Supplementary material for: A global view on carbapenem-resistant Acinetobacter baumannii
Source: mBio. 2023 Oct 26;14(6):e02260-23. doi: 10.1128/mbio.02260-23 (PMC10746149; doi:10.1128/mbio.02260-23)
Supplement: Table S1 — Metadata for isolates sequenced, including accession numbers, sequencing statistics, and isolation and typing information. [file mbio.02260-23-s0006.xlsx]

## Sheet: Sheet1
		Geographic information			Clinical information		Date	Sequencing statistics					IC	Pasteur ST								Oxford ST								MIC data											Genotypic data (*ISAba1 insertion upstream)							Capsule
Tag	ERR	region	country	ParticipationOrganization	BodyLocation	FacilityName	Year	Coverage	Length	# Contigs	Largest contig	N50	IC	Pasteur ST	Pas_cpn60	Pas_fusA	Pas_gltA	Pas_pyrG	Pas_recA	Pas_rplB	Pas_rpoB	Oxford ST	Oxf_gltA	Oxf_gyrB	Oxf_gdhB	Oxf_recA	Oxf_cpn60	Oxf_gpi	Oxf_rpoD	Amikacin	Amox/Clav	Ampicillin	Cefepime	Ceftazidime	Ceftriaxone	Levofloxacin	Meropenem	Minocycline	Pip/Tazo	Tigecycline	OXA-51-like	OXA-23-like	OXA-58-like	OXA-40-like	OXA-134-like	other carbapenemase	combined	K locus	OC locus
1048359	ERR2711312	Europe	Poland	Pracownia Mikrobiologii	INT: Wound	Surgery General	2014	117.396	4053427	146	238840	79408	2	2	2	2	2	2	2	2	2	425	1	3	3	2	2	100	3	64.0001	32.0001	32.0001	32.0001	16.0001	32.0001	8.0001	16.0001	16	128	2	OXA-66	OXA-23	0	0	0	0	OXA-23-like	KL125	OCL1
1048372	ERR2711313	Europe	Poland	Pracownia Mikrobiologii	CVS: Blood	Medicine General	2014	158.249	4024955	139	183598	98805	2	2	2	2	2	2	2	2	2	425	1	3	3	2	2	100	3	32	32.0001	32.0001	32.0001	16.0001	32.0001	8	16.0001	8	128	1	OXA-66*	OXA-23	0	0	0	0	OXA-23-like	KL125	OCL1
1048446	ERR2711314	Europe	Poland	Pracownia Mikrobiologii	Respiratory: Bronchials	Medicine General	2014	100.785	4051144	160	241092	62299	2	2	2	2	2	2	2	2	2	425	1	3	3	2	2	100	3	64.0001	32.0001	32.0001	32.0001	16.0001	32.0001	8.0001	16.0001	8	128	1	OXA-66	OXA-23	0	0	0	0	OXA-23-like	KL125	OCL1
1057798	ERR2711315	Europe	Germany	Universitätsklinikum Heidelberg	Respiratory: Trachea	Medicine General	2014	177.203	4005333	103	294451	131859	2	2	2	2	2	2	2	2	2	369	1	3	3	2	2	106	3	64	32.0001	32.0001	32	16.0001	32.0001	4	8	4	128	2	OXA-66	0	OXA-164	0	0	0	OXA-58-like	KL9	OCL1
1064330	ERR2711658	North America	United States	University Hospitals Of Cleveland	Respiratory: Trachea	None Given	2014	185.622	3986825	227	209502	73001	2	2	2	2	2	2	2	2	2	281	1	17	3	2	2	99	3	32	32.0001	32.0001	32	16.0001	32.0001	8.0001	16.0001	1	128	1	OXA-82*	OXA-23	0	0	0	0	OXA-23-like	KL22	OCL3
1110156	ERR2711664	Europe	Romania	Emergency County Hospital, Bacau	INT: Wound	Surgery General	2014	65.2305	3976730	105	382602	84733	1	1	1	1	1	1	5	1	1	231	10	12	4	11	4	98	5	64.0001	32.0001	32.0001	32.0001	16.0001	32.0001	4	16.0001	0.4999	128	1	OXA-69	OXA-23	0	0	0	0	OXA-23-like	KL17	OCL1
1110259	ERR2711665	Europe	Romania	Emergency County Hospital, Bacau	Respiratory: Trachea	None Given	2014	144.551	4075180	102	479074	120856	1	1	1	1	1	1	5	1	1	231	10	12	4	11	4	98	5	64.0001	32.0001	32.0001	32.0001	16.0001	32.0001	4	16.0001	0.4999	128	1	OXA-69	OXA-23	0	0	0	0	OXA-23-like	KL9	OCL1
1110661	ERR2711666	Europe	Romania	Fundeni Clinical Institute	Respiratory: Bronchials	Surgery ICU	2014	137.171	4048637	139	157600	66141	2	636	2	1	2	2	2	1	1	502	1	12	3	2	2	100	3	4	32.0001	32.0001	32.0001	16.0001	32.0001	8.0001	16.0001	16.0001	128	4	OXA-66	0	0	OXA-72	0	0	OXA-40-like	KL40	OCL2
1115610	ERR2711667	Latin America	Mexico	Hospital Civil de Guadalajara Instituto de Patologia infecci	CVS: Blood	Medicine General	2014	132.247	3886662	57	344246	167473	2	2	2	2	2	2	2	2	2	208	1	3	3	2	2	97	3	64.0001	32.0001	32.0001	32	16.0001	32.0001	8	16.0001	4	128	0.5	OXA-66	0	0	OXA-72	0	0	OXA-40-like	KL2	OCL1
1115636	ERR2711668	Latin America	Mexico	Hospital Civil de Guadalajara Instituto de Patologia infecci	Respiratory: Sputum	Medicine General	2014	53.8264	4047349	193	131312	48473	5	156	26	2	2	2	29	4	4	758	1	17	8	10	28	106	32	32	32.0001	32.0001	16	16.0001	32.0001	8	16.0001	0.4999	128	0.25	OXA-65	0	0	OXA-72	0	0	OXA-40-like	KL9	OCL10
1115804	ERR2711669	Latin America	Mexico	Hospital Civil de Guadalajara Instituto de Patologia infecci	Instruments: Catheters	Medicine General	2014	75.1408	4018764	129	262057	79234	5	422	26	72	2	2	29	4	5	934	1	17	8	10	28	94	32	16	32.0001	32.0001	32	16.0001	32.0001	8	16.0001	0.4999	128	0.25	OXA-65	0	0	OXA-72	0	0	OXA-40-like	KL9	OCL10
1118175	ERR2711670	Europe	France	CHU La Cavale Blanche	INT: Skin	Medicine General	2014	50.6923	3875502	170	151758	47367	1	315	1	56	1	1	5	1	1	231	10	12	4	11	4	98	5	2	32.0001	32.0001	32.0001	16.0001	32.0001	4	16.0001	1	128	0.25	OXA-69	OXA-23	0	0	0	0	OXA-23-like	KL91	OCL5
1118490	ERR2711671	Latin America	Colombia	Hospital El Tunal	INT: Wound	Medicine General	2014	86.6444	4034685	165	286792	56209	5	-	26	2	2	2	29	4	2	758	1	17	8	10	28	106	32	8	32.0001	32.0001	32.0001	16.0001	32.0001	2	16.0001	0.4999	128	0.25	OXA-65	OXA-23	0	0	0	0	OXA-23-like	KL9	OCL10
1118554	ERR2711672	Latin America	Colombia	Hospital El Tunal	Respiratory: Trachea	Medicine ICU	2014	81.132	4020096	186	317876	47395	5	-	26	2	2	2	29	4	2	758	1	17	8	10	28	106	32	16	32.0001	32.0001	32.0001	4	16	8.0001	16.0001	2	128	1	OXA-65	OXA-23	0	0	0	0	OXA-23-like	KL9	OCL10
1118826	ERR2711673	North America	United States	Upstate University Hospital	INT: Wound	Clinic / Office	2014	139.799	3906333	113	227856	77118	2	2	2	2	2	2	2	2	2	1714	1	17	3	2	2	304	3	4	32.0001	32.0001	32.0001	16.0001	32.0001	8.0001	16	0.4999	128	1	OXA-82*	OXA-23	0	0	0	0	OXA-23-like	KL47	OCL3*
1129536	ERR2711674	North America	United States	UCSF Medical Center	Genital/Urinary (GU)	Medicine General	2014	112.427	3911059	106	250150	83859	2	2	2	2	2	2	2	2	2	195	1	3	3	2	2	96	3	64.0001	32.0001	32.0001	32.0001	16.0001	32.0001	8.0001	16.0001	8	128	1	OXA-66	OXA-23	0	0	0	0	OXA-23-like	KL3	OCL1
1129766	ERR2711675	North America	United States	Alegent-Creighton Health Lab	INT: Other	Medicine General	2014	82.8648	3915097	86	229469	95734	USA-clone-1	406	1	1	1	2	65	1	5	775	10	12	1	33	4	102	5	2	32.0001	32.0001	8	4	16	8.0001	16	0.4999	32	0.5	OXA-172*	0	0	0	0	0	none (OXA-51 + ISAba1)	KL124*	OCL1
1130318	ERR2711676	Europe	Germany	University Hospital Marburg	Respiratory: Trachea	Medicine General	2014	117.753	4023232	112	270469	75571	2	-	2	2	2?	55	2	2	2	208	1	3	3	2	2	97	3	64.0001	32.0001	32.0001	32.0001	16.0001	32.0001	8	16.0001	4	128	0.5	OXA-66	OXA-23	0	0	0	0	OXA-23-like	KL2	OCL1
1141075	ERR2711677	Europe	Germany	Institut fur Mikrobiologie	Respiratory: Trachea	Medicine ICU	2014	136.661	3797272	134	183577	73649	2	2	2	2	2	2	2	2	2	208	1	3	3	2	2	97	3	64	32.0001	32.0001	32	16.0001	32.0001	8	8	4	128	1	OXA-66	0	OXA-58	0	0	0	OXA-58-like	KL2	OCL1
1142252	ERR2711678	North America	United States	Loyola University Medical Center	Respiratory: Sputum	Medicine General	2014	126.59	4030214	104	230822	81836	2	2	2	2	2	2	2	2	2	208	1	3	3	2	2	97	3	64.0001	32.0001	32.0001	32	16.0001	32.0001	2	16.0001	2	128	0.5	OXA-66*	0	0	OXA-40	0	0	OXA-40-like	KL2	OCL1
1148071	ERR2711679	North America	United States	Univ. of Washington Medical Center	Bodily Fluids: Other	Surgery ICU	2014	137.195	3933871	145	193685	71281	2	2	2	2	2	2	2	2	2	208	1	3	3	2	2	97	3	64.0001	32.0001	32.0001	32.0001	16.0001	32.0001	8.0001	16	8	128	2	OXA-66	0	0	0	OXA-237	0	OXA-134-like	KL2	OCL1
1148926	ERR2711680	North America	United States	Henry Ford Hospital	Respiratory: Trachea	Emergency Room	2014	201.629	3955006	102	171972	86716	2	2	2	2	2	2	2	2	2	1701	1	12	3	2	2	66	3	64	32.0001	32.0001	32.0001	16.0001	32.0001	4	16.0001	8	128	0.5	OXA-66	OXA-23	0	0	0	0	OXA-23-like	KL124	OCL1
1152834	ERR2711681	North America	United States	University of Rochester Medical Center	CVS: Blood	Medicine ICU	2014	131.16	3870516	183	167378	39150	2	2	2	2	2	2	2	2	2	348	1	35	3	2	2	102	3	4	32.0001	32.0001	16	16.0001	32.0001	8	16.0001	2	64	0.5	OXA-66	0	0	OXA-72	0	0	OXA-40-like	KL9	OCL1
1152982	ERR2711682	North America	Canada	Mount Sinai Hospital	INT: Wound	Surgery General	2014	120.866	3819181	88	195600	87902	2	2	2	2	2	2	2	2	2	218	1	3	3	2	2	102	3	1	32.0001	32.0001	16	2	16	8.0001	16.0001	4	128	0.5	OXA-66	OXA-23	0	0	0	0	OXA-23-like	KL28*	OCL1
1154816	ERR2711683	North America	United States	IU School of Medicine	Bodily Fluids: Bile	Medicine General	2014	111.181	4090442	88	365318	103644	2	2	2	2	2	2	2	2	2	208	1	3	3	2	2	97	3	64.0001	32.0001	32.0001	32.0001	16.0001	32.0001	8.0001	16.0001	16	128	2	OXA-66	OXA-23	0	0	0	0	OXA-23-like	KL2	OCL1
1155025	ERR2711684	Europe	France	Hospital Bichat-Claude Bernards	INT: Wound	None Given	2014	127.66	3878382	102	187681	96022	2	2	2	2	2	2	2	2	2	195	1	3	3	2	2	96	3	64.0001	32.0001	32.0001	32.0001	16.0001	32.0001	8.0001	16.0001	16.0001	128	1	OXA-66	OXA-23	0	0	0	0	OXA-23-like	KL3	OCL1
1157146	ERR2711685	North America	Canada	Health Sciences Centre	Skeletal: Bone	Surgery General	2014	125.567	4087438	104	233115	112346	1	81	1	1	1	1	5	1	2	498	10	12	4	11	4	142	5	1	32.0001	32.0001	16	16.0001	32.0001	1	16.0001	0.4999	128	0.25	OXA-69	OXA-23	0	0	0	0	OXA-23-like	KL12	OCL2
1162506	ERR2711686	North America	United States	Brockton-West Roxbury VA Medical Center	GU: Urine	None Given	2014	102.862	3985202	142	229393	72168	2	641	2	1	2	2	2	2	2	281	1	17	3	2	2	99	3	2	32.0001	32.0001	32	16.0001	32.0001	8.0001	16	1	128	1	OXA-82*	0	0	0	0	0	none (OXA-51 + ISAba1)	KL22	OCL3
1162550	ERR2711688	North America	United States	Brockton-West Roxbury VA Medical Center	GU: Urine	Medicine General	2014	148.118	3980934	95	261715	84335	2	2	2	2	2	2	2	2	2	1715	1	3	3	2	2	97	140	4	32.0001	32.0001	32.0001	16.0001	32.0001	8.0001	16.0001	16	128	4	OXA-113*	0	0	0	0	0	none (OXA-51 + ISAba1)	KL2	OCL1
1163523	ERR2711689	Latin America	Chile	Pontificia Universidad Catolica de Chile	Bodily Fluids: Abdominal	Medicine General	2014	177.642	3922623	124	189455	67323	4	318	6	6	8	2	3	5	5	225	12	17	12	1	29	99	39	64	32.0001	32.0001	32	16.0001	32.0001	8.0001	16.0001	2	128	1	OXA-219*	0	OXA-58	0	0	0	OXA-58-like	KL22	OCL3
1165436	ERR2711690	North America	United States	University of Kansas Medical Center	Instruments: Other	Surgery General	2014	117.079	3866966	142	216961	62754	2	2	2	2	2	2	2	2	2	281	1	17	3	2	2	99	3	32	32.0001	32.0001	32.0001	16.0001	32.0001	8.0001	16.0001	1	128	1	OXA-82*	OXA-23	0	0	0	0	OXA-23-like	KL22	OCL3
1166303	ERR2711691	North America	United States	Indiana University Health Pathology Laboratory	GU: Urine	Emergency Room	2014	162.891	4077304	140	154391	57341	2	2	2	2	2	2	2	2	2	208	1	3	3	2	2	97	3	64.0001	32.0001	32.0001	32	16.0001	32.0001	8.0001	16.0001	8	128	1	OXA-66	OXA-23	0	0	0	0	OXA-23-like	KL2	OCL1
1167124	ERR2711692	North America	United States	Grady Memorial Hospital	GU: Urine	Medicine General	2014	124.58	3866040	109	194085	74105	2	2	2	2	2	2	2	2	2	368	1	3	3	2	2	140	3	64.0001	32.0001	32.0001	32	8	32	4	16.0001	8	128	1	OXA-109*	OXA-23	0	0	0	0	OXA-23-like	KL34	OCL1
1168335	ERR2711813	Europe	Italy	Universita degli Studi di Bari	Respiratory: Sputum	Medicine General	2014	148.323	3844853	128	209553	74604	2	2	2	2	2	2	2	2	2	281	1	17	3	2	2	99	3	64	32.0001	32.0001	32	16.0001	32.0001	8.0001	16.0001	1	128	0.5	OXA-82*	OXA-23	0	0	0	0	OXA-23-like	KL22	OCL3
1176901	ERR2711814	North America	United States	Delta Regional Medical Center	INT: Wound	Nursing Home / Rehab	2014	158.145	3934848	157	157681	54887	2	2	2	2	2	2	2	2	2	1697	1	17	3	2	2	66	3	64.0001	32.0001	32.0001	32.0001	8	32	4	16.0001	8	128	0.5	OXA-66	OXA-23	0	0	0	0	OXA-23-like	KL124*	OCL1
1176907	ERR2711815	North America	United States	Delta Regional Medical Center	INT: Wound	Medicine General	2014	115.771	4012223	176	122500	53826	2	2	2	2	2	2	2	2	2	218	1	3	3	2	2	102	3	64.0001	32.0001	32.0001	32.0001	16.0001	32.0001	8.0001	16.0001	8	128	1	OXA-66	OXA-23	0	0	0	0	OXA-23-like	KL28*	OCL1
1178141	ERR2711936	Europe	Sweden	Institutionen för molekylär och klinisk medicin	CVS: Blood	Surgery ICU	2014	189.954	3908768	143	237513	56956	2	45	2	6	2	2	2	2	2	493	1	15	3	2	2	106	3	64.0001	32.0001	32.0001	32.0001	16.0001	32.0001	8.0001	16.0001	0.4999	128	0.5	OXA-66	0	0	OXA-72	0	GES-11	multiple	KL49	OCL1
1180929	ERR2712057	Europe	Spain	HCV "Virgen de la Victoria"	HEENT:Throat	Medicine General	2014	173.348	3876140	144	167462	65358	2	2	2	2	2	2	2	2	2	1114	1	12	3	2	2	79	3	2	32.0001	32.0001	32.0001	16.0001	32.0001	4	16	0.4999	128	0.5	OXA-66	OXA-23	0	0	0	0	OXA-23-like	KL25	OCL1
1189384	ERR2712058	Europe	Italy	A.O. University of Naples Frederico II	Respiratory: Sputum	Medicine General	2014	177.793	3845597	127	179787	61062	2	2	2	2	2	2	2	2	2	281	1	17	3	2	2	99	3	64.0001	32.0001	32.0001	16	16.0001	32.0001	8.0001	16.0001	4	128	0.5	OXA-82*	OXA-23	0	0	0	0	OXA-23-like	KL22	OCL3
1227151	ERR2712059	Africa	South Africa	Pathcare Cape Town	Respiratory: Trachea	Medicine General	2015	198.166	3997844	132	225894	63053	2	2	2	2	2	2	2	2	2	450	1	17	3	2	2	102	3	64.0001	32.0001	32.0001	32.0001	16.0001	32.0001	8	16.0001	8	128	1	OXA-66	OXA-23	0	0	0	0	OXA-23-like	KL9	OCL1
1227152	ERR2712060	Africa	South Africa	Pathcare Cape Town	Bodily Fluids: Tissue	Medicine ICU	2015	123.332	4235878	101	301878	106756	7	25	3	3	2	4	7	2	4	229	1	15	2	28	1	107	32	64.0001	32.0001	32.0001	32.0001	16.0001	32.0001	4	16.0001	0.4999	128	0.25	OXA-64	0	0	0	0	NDM-1	NDM	KL14	OCL6
1227206	ERR2712061	Africa	South Africa	Pathcare Cape Town	Integumentary (INT)	Medicine General	2015	126.166	3925214	102	333610	95070	2	2	2	2	2	2	2	2	2	208	1	3	3	2	2	97	3	4	32.0001	32.0001	32.0001	16.0001	32.0001	4	16.0001	16	128	1	OXA-66	OXA-23	0	0	0	0	OXA-23-like	KL2	OCL1
1227207	ERR2712062	Africa	South Africa	Pathcare Cape Town	CVS: Blood	Inpatient	2015	91.7193	3908678	145	156065	69811	2	2	2	2	2	2	2	2	2	450	1	17	3	2	2	102	3	8	32.0001	32.0001	32	16.0001	32.0001	8	16.0001	8	128	1	OXA-66	OXA-23	0	0	0	0	OXA-23-like	KL9*	OCL1
1227288	ERR2712063	Europe	Spain	Hospital Universitario de Bellvitge	Respiratory: Bronchials	Medicine ICU	2015	106.394	3865200	73	352963	104973	Singleton	877	1	100	2	2	9	1	14	1379	1	45	13	6	4	103	115	4	32.0001	32.0001	2	4	8	0.06	16.0001	0.4999	64	0.12	OXA-65	0	0	OXA-72	0	0	OXA-40-like	KL22*	OCL11
1231057	ERR2712064	Latin America	Mexico	Hospital Civil de Guadalajara Instituto de Patologia infecci	Bodily Fluids: Abscess / Pus	Medicine General	2015	79.0737	3973109	194	152012	50201	5	422	26	72	2	2	29	4	5	1694	1	3	8	10	28	97	32	32	32.0001	32.0001	16	8	32	8	16.0001	0.4999	64	0.12	OXA-65	0	0	OXA-72	0	0	OXA-40-like	KL2*	OCL10
1231071	ERR2712065	Latin America	Mexico	Hospital Civil de Guadalajara Instituto de Patologia infecci	GU: Urine	Medicine General	2015	156.178	3958019	142	180245	55058	2	2	2	2	2	2	2	2	2	136	1	3	3	2	2	16	3	64.0001	32.0001	32.0001	32.0001	16.0001	32.0001	8	16.0001	8	128	0.5	OXA-66	0	0	OXA-72	0	0	OXA-40-like	KL33	OCL1
1231182	ERR2712066	Latin America	Mexico	Hospital Civil de Guadalajara Instituto de Patologia infecci	Bodily Fluids: Abscess / Pus	Pediatric General	2015	148.631	3999491	221	142162	35483	2	2	2	2	2	2	2	2	2	136	1	3	3	2	2	16	3	64.0001	32.0001	32.0001	32	16.0001	32.0001	8	16.0001	8	128	1	OXA-66	0	0	OXA-72	0	0	OXA-40-like	KL77	OCL1
1231556	ERR2712067	Latin America	Brazil	Hospital Sao Paulo	Respiratory: Trachea	Pediatric ICU	2015	94.7241	4038257	137	210588	62713	5	79	26	2	2	2	29	4	5	233	1	15	8	10	28	106	32	64	32.0001	32.0001	32.0001	16.0001	32.0001	8.0001	16.0001	0.4999	128	0.5	OXA-65	0	0	OXA-72	0	0	OXA-40-like	KL9	OCL10
1231557	ERR2712146	Latin America	Brazil	Hospital Sao Paulo	Respiratory: Sputum	Medicine ICU	2015	119.605	3869797	174	239654	51532	1	1	1	1	1	1	5	1	1	231	10	12	4	11	4	98	5	4	32.0001	32.0001	32.0001	16.0001	32.0001	8.0001	16.0001	0.4999	128	1	OXA-69	OXA-23	0	0	0	0	OXA-23-like	KL1	OCL1
1231579	ERR2712147	Latin America	Brazil	Hospital Sao Paulo	INT: Skin	Medicine ICU	2015	102.105	4229305	299	121750	30457	7	25	3	3	2	4	7	2	4	690	1	15	2	28	1	99	32	16	32.0001	32.0001	32.0001	16.0001	32.0001	4	16.0001	2	128	0.12	OXA-64	OXA-23	0	0	0	0	OXA-23-like	KL22	OCL10
1231590	ERR2712148	Latin America	Brazil	Hospital Sao Paulo	CVS: Blood	Medicine ICU	2015	71.3795	3937205	287	124909	27924	5	79	26	2	2	2	29	4	5	233	1	15	8	10	28	106	32	64	32.0001	32.0001	32.0001	16.0001	32.0001	8.0001	16.0001	0.4999	128	0.5	OXA-65	0	0	OXA-72	0	0	OXA-40-like	KL49*	OCL10*
1231621	ERR2712149	Latin America	Brazil	Hospital Sao Paulo	CVS: Blood	Medicine ICU	2015	153.207	4005445	192	159994	40017	5	79	26	2	2	2	29	4	5	233	1	15	8	10	28	106	32	64.0001	32.0001	32.0001	32.0001	16.0001	32.0001	8.0001	16.0001	0.4999	128	0.5	OXA-65	0	0	OXA-72	0	0	OXA-40-like	KL49	OCL10
1231634	ERR2712150	Latin America	Brazil	Hospital Sao Paulo	CVS: Blood	Medicine ICU	2015	99.6212	4085776	294	100240	31000	5	79	26	2	2	2	29	4	5	233	1	15	8	10	28	106	32	64.0001	32.0001	32.0001	32.0001	16.0001	32.0001	8	16.0001	0.4999	128	0.25	OXA-65	OXA-23	0	0	0	0	OXA-23-like	KL9	OCL10
1231692	ERR2712188	Latin America	Brazil	Hospital Sao Paulo	CVS: Blood	Medicine ICU	2015	91.2056	3932412	284	108645	28784	5	79	26	2	2	2	29	4	5	233	1	15	8	10	28	106	32	64	32.0001	32.0001	32	16.0001	32.0001	8.0001	16.0001	0.4999	128	0.25	OXA-65	0	0	OXA-72	0	0	OXA-40-like	KL49*	OCL10*
1232447	ERR2712189	Europe	Italy	Ematologia Universita' "Sapienza" Roma	HEENT: Mouth	None Given	2015	104.524	3938047	226	129781	41603	2	2	2	2	2	2	2	2	2	218	1	3	3	2	2	102	3	64.0001	32.0001	32.0001	32.0001	16.0001	32.0001	8.0001	16.0001	16.0001	128	0.5	OXA-66	OXA-23	0	0	0	0	OXA-23-like	KL7	OCL1
1241940	ERR2712195	Middle East	Saudi Arabia	King Saud Medical Complex	INT: Burn	Surgery ICU	2015	169.262	4049975	104	226657	84416	2	2	2	2	2	2	2	2	2	195	1	3	3	2	2	96	3	64.0001	32.0001	32.0001	32.0001	16.0001	32.0001	8.0001	16.0001	16.0001	128	2	OXA-66	OXA-23	0	0	0	0	OXA-23-like	KL3	OCL1
1241969	ERR2712196	Middle East	Saudi Arabia	King Saud Medical Complex	INT: Burn	Surgery General	2015	208.186	4171017	110	284573	103983	7	25	3	3	2	4	7	2	4	229	1	15	2	28	1	107	32	32	32.0001	32.0001	32	4	16	8	16.0001	2	128	0.25	OXA-64	OXA-23	0	0	0	0	OXA-23-like	KL14	OCL6
1242430	ERR2712197	South Pacific	Philippines	National Kidney and Transplant Institute	Respiratory: Sputum	Medicine General	2015	221.074	3832009	77	272619	126673	2	2	2	2	2	2	2	2	2	848	1	15	3	2	2	142	3	64.0001	32.0001	32.0001	32.0001	16.0001	32.0001	8.0001	16.0001	8	128	1	OXA-66	OXA-23	0	0	0	0	OXA-23-like	KL13	OCL1
1242432	ERR2712198	South Pacific	Philippines	National Kidney and Transplant Institute	Respiratory: Trachea	Medicine General	2015	144.607	4063251	110	241835	82667	8	23	1	3	10	1	4	4	4	642	22	15	13	12	4	169	2	64.0001	32.0001	32.0001	32.0001	16.0001	32.0001	8	16.0001	0.4999	4	2	OXA-68	0	0	0	0	IMP-26	IMP	KL8	OCL2
1242433	ERR2712199	South Pacific	Philippines	National Kidney and Transplant Institute	Respiratory: Trachea	Medicine General	2015	202.044	3979812	87	293062	112576	2	2	2	2	2	2	2	2	2	195	1	3	3	2	2	96	3	64.0001	32.0001	32.0001	32.0001	16.0001	32.0001	8	16.0001	16	32	2	OXA-66	OXA-23	0	0	0	0	OXA-23-like	KL3	OCL1
1242436	ERR2712200	South Pacific	Philippines	National Kidney and Transplant Institute	CVS: Blood	Medicine General	2015	203.026	3985792	74	293181	131105	2	2	2	2	2	2	2	2	2	195	1	3	3	2	2	96	3	64.0001	32.0001	32.0001	32.0001	16.0001	32.0001	8	16.0001	16	128	2	OXA-66	OXA-23	0	0	0	0	OXA-23-like	KL3	OCL1
1242437	ERR2712201	South Pacific	Philippines	National Kidney and Transplant Institute	CVS: Blood	Clinic / Office	2015	39.6113	3888041	137	178003	57248	2	2	2	2	2	2	2	2	2	195	1	3	3	2	2	96	3	64.0001	32.0001	32.0001	32.0001	16.0001	32.0001	8	16.0001	1	128	2	OXA-66	OXA-23	0	0	0	0	OXA-23-like	KL3	OCL1
1242438	ERR2712202	South Pacific	Philippines	National Kidney and Transplant Institute	CVS: Blood	Medicine General	2015	42.5276	3879846	82	245751	108830	2	2	2	2	2	2	2	2	2	848	1	15	3	2	2	142	3	64.0001	32.0001	32.0001	32.0001	16.0001	32.0001	8.0001	16.0001	8	128	2	OXA-66	OXA-23	0	0	0	0	OXA-23-like	KL13	OCL1
1242439	ERR2712203	South Pacific	Philippines	National Kidney and Transplant Institute	Respiratory: Trachea	Medicine General	2015	94.9527	3871708	78	293062	124598	2	2	2	2	2	2	2	2	2	195	1	3	3	2	2	96	3	64.0001	32.0001	32.0001	32.0001	16.0001	32.0001	8	16.0001	1	128	1	OXA-66	OXA-23	0	0	0	0	OXA-23-like	KL3	OCL1
1242441	ERR2712204	South Pacific	Philippines	National Kidney and Transplant Institute	GU: Urine	Medicine General	2015	94.9701	3980042	64	305531	131105	2	2	2	2	2	2	2	2	2	195	1	3	3	2	2	96	3	64.0001	32.0001	32.0001	32.0001	16.0001	32.0001	8.0001	16.0001	16.0001	128	4	OXA-66	OXA-23	0	0	0	0	OXA-23-like	KL3	OCL1
1242443	ERR2712205	South Pacific	Philippines	National Kidney and Transplant Institute	Respiratory: Trachea	Medicine ICU	2015	92.4951	3861043	103	157888	66288	2	2	2	2	2	2	2	2	2	195	1	3	3	2	2	96	3	64.0001	32.0001	32.0001	32.0001	16.0001	32.0001	8	16.0001	16.0001	128	2	OXA-66	OXA-23	0	0	0	0	OXA-23-like	KL3	OCL1
1242641	ERR2712206	Asia	Pakistan	Shaukat Khanum Hospital laboratory	CVS: Blood	Medicine General	2015	91.3348	4082394	120	172140	66551	9	85	5	2	4	1	3	3	4	1752	28	38	45	1	16	142	2	16	32.0001	32.0001	32.0001	16.0001	32.0001	8.0001	16.0001	0.4999	128	0.25	OXA-94	OXA-23	0	0	0	0	OXA-23-like	KL12	OCL6
1242642	ERR2712207	Asia	Pakistan	Shaukat Khanum Hospital laboratory	Respiratory: Trachea	None Given	2015	55.8836	3907544	159	163550	54086	2	2	2	2	2	2	2	2	2	451	1	3	3	2	2	142	3	64.0001	32.0001	32.0001	32.0001	16.0001	32.0001	8.0001	16.0001	8	128	1	OXA-66	OXA-23	0	0	0	0	OXA-23-like	KL6	OCL1
1242643	ERR2712208	Asia	Pakistan	Shaukat Khanum Hospital laboratory	Bodily Fluids: Peritoneal	None Given	2015	157.837	3956104	163	157043	69246	8	10	1	3	2	1	4	4	4	447	1	15	13	12	4	106	2	64.0001	32.0001	32.0001	32.0001	16.0001	32.0001	4	16.0001	0.4999	128	0.12	OXA-68	OXA-23	0	0	0	0	OXA-23-like	KL49	OCL2
1242644	ERR2712209	Asia	Pakistan	Shaukat Khanum Hospital laboratory	CNS: Brain	None Given	2015	119.983	3980562	117	266560	77246	1	-	2	1	2	1	5	1	1	1932	1	12	4	11	2	219	3	64.0001	32.0001	32.0001	32.0001	16.0001	32.0001	8	16.0001	0.4999	128	2	OXA-371	OXA-23	0	0	0	0	OXA-23-like	KL13	OCL2
1242645	ERR2712210	Asia	Pakistan	Shaukat Khanum Hospital laboratory	Respiratory: Trachea	Medicine General	2015	190.812	4070231	69	302151	188316	2	2	2	2	2	2	2	2	2	1114	1	12	3	2	2	79	3	64.0001	32.0001	32.0001	32.0001	16.0001	32.0001	4	16.0001	0.4999	128	0.5	OXA-66	OXA-23	0	0	0	0	OXA-23-like	KL25	OCL1
1242646	ERR2712229	Asia	Pakistan	Shaukat Khanum Hospital laboratory	Respiratory: Trachea	None Given	2015	103.608	3977735	122	373257	76873	1	94	1	2	2	1	5	1	1	387	1	15	4	11	4	140	4	32	32.0001	32.0001	32.0001	16.0001	32.0001	8	16.0001	0.4999	128	0.5	OXA-69	OXA-23	0	0	0	0	OXA-23-like	KL118	OCL5
1242648	ERR2712230	Asia	Pakistan	Shaukat Khanum Hospital laboratory	Respiratory: Sputum	None Given	2015	105.24	4024042	85	433914	190968	2	2	2	2	2	2	2	2	2	848	1	15	3	2	2	142	3	64.0001	32.0001	32.0001	32.0001	16.0001	32.0001	4	16.0001	2	128	0.25	OXA-66	OXA-23	0	0	0	0	OXA-23-like	KL12	OCL1
1242649	ERR2712231	Asia	Pakistan	Shaukat Khanum Hospital laboratory	Bodily Fluids: Abscess / Pus	None Given	2015	81.1007	4010374	69	299152	150628	2	2	2	2	2	2	2	2	2	1289	1	12	3	2	2	142	3	32	32.0001	32.0001	32.0001	16.0001	32.0001	8.0001	16.0001	0.4999	128	0.5	OXA-66	OXA-23	0	0	0	0	OXA-23-like	KL12	OCL1
1242650	ERR2712232	Asia	Pakistan	Shaukat Khanum Hospital laboratory	Respiratory: Trachea	None Given	2015	123.442	3987685	82	224475	150654	2	2	2	2	2	2	2	2	2	451	1	3	3	2	2	142	3	64.0001	32.0001	32.0001	32.0001	16.0001	32.0001	8	16.0001	8	128	1	OXA-66	OXA-23	0	0	0	0	OXA-23-like	KL6	OCL1
1242651	ERR2712233	Asia	Pakistan	Shaukat Khanum Hospital laboratory	Respiratory: Trachea	None Given	2015	126.284	3924388	79	313180	117620	2	2	2	2	2	2	2	2	2	451	1	3	3	2	2	142	3	64.0001	32.0001	32.0001	32.0001	16.0001	32.0001	8.0001	16.0001	8	128	1	OXA-66	OXA-23	0	0	0	0	OXA-23-like	KL6	OCL1
1242652	ERR2712234	Asia	Pakistan	Shaukat Khanum Hospital laboratory	Bodily Fluids: Abscess / Pus	None Given	2015	124.818	3977268	119	372883	76873	1	94	1	2	2	1	5	1	1	387	1	15	4	11	4	140	4	32	32.0001	32.0001	32.0001	16.0001	32.0001	8	16.0001	0.4999	128	0.5	OXA-69	OXA-23	0	0	0	0	OXA-23-like	KL118	OCL5
1242655	ERR2712235	Asia	Pakistan	Shaukat Khanum Hospital laboratory	Respiratory: Trachea	Medicine ICU	2015	166.339	4074430	69	293398	163685	9	85	5	2	4	1	3	3	4	1752	28	38	45	1	16	142	2	32	32.0001	32.0001	32.0001	16.0001	32.0001	8.0001	16.0001	0.4999	128	0.25	OXA-94	OXA-23	0	0	0	0	OXA-23-like	KL12	OCL6
1242723	ERR2712236	Asia	Pakistan	Shaukat Khanum Hospital laboratory	Bodily Fluids: Abscess / Pus	None Given	2015	135.455	3952345	70	463203	150052	2	2	2	2	2	2	2	2	2	1114	1	12	3	2	2	79	3	2	32.0001	32.0001	32.0001	16.0001	32.0001	8.0001	16.0001	4	128	1	OXA-66	OXA-23	0	0	0	0	OXA-23-like	KL25	OCL1
1242923	ERR2712237	Latin America	Venezuela	Hospital De Clinicas Caracas	Respiratory: Sputum	Medicine General	2015	138.947	4271849	221	217376	54885	7	25	3	3	2	4	7	2	4	1760	1	15	2	28	1	66	32	64	32.0001	32.0001	32.0001	16.0001	32.0001	8.0001	16.0001	0.4999	128	0.25	OXA-64	OXA-23	0	0	0	0	OXA-23-like	KL124*	OCL5*
1243774	ERR2712238	Asia	Korea, South	Hallym University Hospital	INT: Wound	Surgery General	2015	159.62	3957027	114	169443	69498	2	187	2	2	2	2	2	2	43	451	1	3	3	2	2	142	3	64	32	32	32	16	32	8	16	8	128	0.5	OXA-66	OXA-23	0	0	0	0	OXA-23-like	KL6	OCL1
1243872	ERR2712239	Asia	Korea, South	Hallym University Hospital	INT: Wound	Surgery ICU	2014	118.489	3958286	101	205767	81240	2	2	2	2	2	2	2	2	2	451	1	3	3	2	2	142	3	64	32	32	32	16	32	8	16	4	128	0.5	OXA-66	OXA-23	0	0	0	0	OXA-23-like	KL6	OCL1
1243879	ERR2712240	Asia	Korea, South	Hallym University Hospital	Respiratory: Sputum	Surgery ICU	2015	183.482	3954309	104	222962	88162	2	2	2	2	2	2	2	2	2	451	1	3	3	2	2	142	3	64	32	32	32	16	32	8	16	4	128	0.5	OXA-66	OXA-23	0	0	0	0	OXA-23-like	KL6	OCL1
1244434	ERR2712241	Latin America	Guatemala	Centro Medico Militar	Respiratory: Trachea	Medicine General	2015	106.159	4057381	178	190391	50540	5	156	26	2	2	2	29	4	4	758	1	17	8	10	28	106	32	32	32.0001	32.0001	32	16.0001	32.0001	8	16.0001	0.4999	128	0.5	OXA-65	0	0	OXA-40	0	0	OXA-40-like	KL9	OCL10
1245295	ERR2712242	Asia	Thailand	Siriraj Hospital	Respiratory: Sputum	Medicine General	2015	118.659	3899152	114	231643	85522	2	2	2	2	2	2	2	2	2	1933	1	62	3	2	2	202	3	2	32.0001	32.0001	32.0001	16.0001	32.0001	4	16.0001	2	128	1	OXA-66	OXA-23	0	0	0	0	OXA-23-like	KL10	OCL1
1245299	ERR2712243	Asia	Thailand	Siriraj Hospital	INT: Wound	Medicine General	2015	106.899	3985879	117	222959	85990	2	2	2	2	2	2	2	2	2	451	1	3	3	2	2	142	3	32	32.0001	32.0001	32	4	16	8.0001	16.0001	0.4999	128	0.12	OXA-66	OXA-23	0	0	0	0	OXA-23-like	KL6	OCL1
1245301	ERR2712244	Asia	Thailand	Siriraj Hospital	GU: Urine	Medicine General	2015	132.33	3919481	136	254393	76455	2	2	2	2	2	2	2	2	2	1933	1	62	3	2	2	202	3	64.0001	32.0001	32.0001	32.0001	16.0001	32.0001	4	16.0001	2	128	1	OXA-66	OXA-23	0	0	0	0	OXA-23-like	KL10	OCL1
1245304	ERR2712245	Asia	Thailand	Siriraj Hospital	Respiratory: Sputum	Medicine ICU	2015	89.4588	3858660	208	265675	55495	11	164	40	3	7	2	40	4	4	1418	21	48	58	42	36	114	4	1	32.0001	32.0001	32	16.0001	32.0001	8	16.0001	0.4999	128	2	OXA-91	OXA-23	0	0	0	0	OXA-23-like	KL102*	OCL5*
1245309	ERR2712246	Asia	Thailand	Siriraj Hospital	Respiratory: Sputum	Medicine General	2015	81.6263	3897217	101	197233	95624	2	2	2	2	2	2	2	2	2	368	1	3	3	2	2	140	3	64.0001	32.0001	32.0001	32.0001	16.0001	32.0001	8	16.0001	4	128	1	OXA-66	OXA-23	0	0	0	0	OXA-23-like	KL52	OCL1
1253494	ERR2712247	Africa	Morocco	Ibn Rochd University Hospital in Casablanca	Bodily Fluids: Abscess / Pus	Surgery General	2015	117.396	3923776	192	194366	46734	8	10	1	3	2	1	4	4	4	447	1	15	13	12	4	106	2	32	32.0001	32.0001	32.0001	16.0001	32.0001	8	16.0001	0.4999	128	0.12	OXA-68	OXA-23	0	0	0	0	OXA-23-like	KL49	OCL2
1048370	ERR4436586	Europe	Poland	Pracownia Mikrobiologii	HEENT: Nose	Medicine General	2014	116.766	4067354	190	139546	60776	2	2	2	2	2	2	2	2	2	425	1	3	3	2	2	100	3	64.0001	32.0001	32.0001	32.0001	16.0001	32.0001	8.0001	16.0001	8	128	1	OXA-66	OXA-23	0	0	0	0	OXA-23-like	KL125*	OCL1
1065047	ERR4436587	North America	United States	Rush University Medical Center	Respiratory: Bronchials	Clinic / Office	2014	193.826	3930009	152	137629	55315	2	2	2	2	2	2	2	2	2	208	1	3	3	2	2	97	3	4	32.0001	32.0001	32	16.0001	32.0001	4	16.0001	8	128	0.5	OXA-66	OXA-23	0	0	0	0	OXA-23-like	KL2	OCL1
1118828	ERR4436580	North America	United States	Upstate University Hospital	Instruments: Other	Clinic / Office	2014	107.991	3890591	218	99088	41884	2	2	2	2	2	2	2	2	2	1714	1	17	3	2	2	304	3	8	32.0001	32.0001	32	16.0001	32.0001	8.0001	16.0001	0.4999	128	0.5	OXA-82	OXA-23	0	0	0	0	OXA-23-like	KL102*	OCL3*
1130214	ERR4436588	Europe	Germany	University Hospital Essen	INT: Other	Surgery General	2014	136.201	3976440	173	142430	55431	2	2	2	2	2	2	2	2	2	539	1	3	3	2	2	65	3	64.0001	32.0001	32.0001	32.0001	16.0001	32.0001	8.0001	16.0001	8	128	1	OXA-66	OXA-23	0	0	0	0	OXA-23-like	KL124*	OCL1
1148076	ERR4436589	North America	United States	Univ. of Washington Medical Center	CVS: Blood	Medicine General	2014	120.712	4029741	201	148204	47017	2	2	2	2	2	2	2	2	2	208	1	3	3	2	2	97	3	64.0001	32.0001	32.0001	32	16.0001	32.0001	8	16	8	128	1	OXA-66	0	0	0	OXA-237	0	OXA-134-like	KL2	OCL1
1170744	ERR4436590	Europe	France	Hopital de Bicetre	CVS: Blood	Medicine ICU	2014	108.301	3795367	200	131163	48240	2	2	2	2	2	2	2	2	2	195	1	3	3	2	2	96	3	64.0001	32.0001	32.0001	32.0001	16.0001	32.0001	8.0001	16.0001	16	128	2	OXA-66	OXA-23	0	0	0	0	OXA-23-like	KL3	OCL1
1231555	ERR4436581	Latin America	Brazil	Hospital Sao Paulo	Respiratory: Trachea	Medicine ICU	2015	108.942	3964345	189	156837	46711	5	79	26	2	2	2	29	4	5	233	1	15	8	10	28	106	32	64.0001	32.0001	32.0001	32.0001	16.0001	32.0001	8.0001	16.0001	2	128	1	OXA-65	0	0	OXA-72	0	0	OXA-40-like	KL49	OCL10*
1253507	ERR2712248	Africa	Morocco	Ibn Rochd University Hospital in Casablanca	Bodily Fluids: Abscess / Pus	Surgery General	2015	173.859	3797170	126	270539	64577	2	2	2	2	2	2	2	2	2	195	1	3	3	2	2	96	3	64.0001	32.0001	32.0001	32.0001	16.0001	32.0001	8.0001	16.0001	4	128	0.5	OXA-66	OXA-23	0	0	0	0	OXA-23-like	KL3	OCL1
1253643	ERR2712249	Europe	Germany	Institute for Medical Micro., Immunology & Hygiene	INT: Wound	Surgery General	2015	140.923	3885291	107	270542	77104	2	2	2	2	2	2	2	2	2	195	1	3	3	2	2	96	3	64.0001	32.0001	32.0001	32.0001	16.0001	32.0001	8	16.0001	4	128	1	OXA-66	OXA-23	0	0	0	0	OXA-23-like	KL3	OCL1
1253923	ERR2712250	North America	United States	Upstate University Hospital	GU: Urine	Medicine General	2015	119.763	3821012	152	165365	70387	2	2	2	2	2	2	2	2	2	1714	1	17	3	2	2	304	3	2	32.0001	32.0001	16	16.0001	32.0001	8.0001	16.0001	0.4999	128	1	OXA-82*	OXA-23	0	0	0	0	OXA-23-like	KL47	OCL3
1263739	ERR2712251	Europe	France	Centre Hospitalier Regional Universitaire de Lille	Skeletal	Medicine ICU	2015	144.146	3849896	131	162242	65998	2	2	2	2	2	2	2	2	2	208	1	3	3	2	2	97	3	2	32.0001	32.0001	32.0001	16.0001	32.0001	8	16.0001	8	128	1	OXA-66	OXA-23	0	0	0	0	OXA-23-like	KL2	OCL1
1264042	ERR2712252	Europe	Switzerland	University Hospital Basel	Respiratory: Trachea	Surgery ICU	2015	122.973	3956576	103	245788	112723	2	2	2	2	2	2	2	2	2	195	1	3	3	2	2	96	3	64.0001	32.0001	32.0001	32.0001	16.0001	32.0001	2	16.0001	4	128	0.25	OXA-66	OXA-23	0	0	0	0	OXA-23-like	KL3	OCL1
1278194	ERR2712253	Asia	Malaysia	Hospital Kuala Lumpur	INT: Skin	Surgery General	2015	134.484	3960252	93	240213	110204	2	2	2	2	2	2	2	2	2	208	1	3	3	2	2	97	3	64.0001	32.0001	32.0001	32	16.0001	32.0001	8.0001	16.0001	16	64	2	OXA-66	OXA-23	0	0	0	0	OXA-23-like	KL2	OCL1
1278225	ERR2712254	Asia	Malaysia	Hospital Kuala Lumpur	Respiratory: Trachea	Medicine ICU	2015	125.904	3879063	118	187630	71175	2	2	2	2	2	2	2	2	2	208	1	3	3	2	2	97	3	64.0001	32.0001	32.0001	32.0001	16.0001	32.0001	8	16.0001	4	128	1	OXA-66	OXA-23	0	0	0	0	OXA-23-like	KL2	OCL1
1278238	ERR2712271	Asia	Malaysia	Hospital Kuala Lumpur	Respiratory: Trachea	Medicine ICU	2015	176.204	3878406	123	157040	68426	2	2	2	2	2	2	2	2	2	208	1	3	3	2	2	97	3	64.0001	32.0001	32.0001	32.0001	16.0001	32.0001	8.0001	16.0001	4	128	1	OXA-66	OXA-23	0	0	0	0	OXA-23-like	KL2	OCL1
1278241	ERR2712272	Asia	Malaysia	Hospital Kuala Lumpur	Respiratory: Trachea	Medicine ICU	2015	61.5435	3886333	95	218951	89908	2	2	2	2	2	2	2	2	2	208	1	3	3	2	2	97	3	64.0001	32.0001	32.0001	32.0001	16.0001	32.0001	4	16.0001	4	128	1	OXA-66	OXA-23	0	0	0	0	OXA-23-like	KL2	OCL1
1278252	ERR2712273	Asia	Malaysia	Hospital Kuala Lumpur	Respiratory: Trachea	Medicine ICU	2015	70.8355	4020109	124	167749	74562	2	2	2	2	2	2	2	2	2	195	1	3	3	2	2	96	3	64.0001	32.0001	32.0001	32.0001	16.0001	32.0001	8.0001	16.0001	8	128	1	OXA-66	OXA-23	0	0	0	0	OXA-23-like	KL3	OCL1
1294816	ERR2712274	Latin America	Argentina	CEMIC	Respiratory: Trachea	Medicine ICU	2015	74.3922	4206010	127	362874	80534	7	25	3	3	2	4	7	2	4	1489	1	15	2	28	1	283	32	64	32.0001	32.0001	32.0001	16.0001	32.0001	8	16.0001	16.0001	128	1	OXA-64	OXA-23	0	0	0	0	OXA-23-like	KL81	OCL10
1294861	ERR2712275	Latin America	Argentina	CEMIC	Respiratory: Trachea	Medicine General	2015	123.991	3997910	152	141372	57523	7	25	3	3	2	4	7	2	4	1489	1	15	2	28	1	283	32	32	32.0001	32.0001	32.0001	16.0001	32.0001	8.0001	16.0001	16.0001	128	0.5	OXA-64	OXA-23	0	0	0	0	OXA-23-like	KL81	OCL10
1295073	ERR2712276	Latin America	Argentina	Laboratorio CIBIC S.A Centro de Diagnostico Medico de Alta C	CVS: Blood	Medicine ICU	2015	61.8874	4039028	142	172480	75011	7	25	3	3	2	4	7	2	4	1489	1	15	2	28	1	283	32	32	32.0001	32.0001	32.0001	16.0001	32.0001	8	16.0001	16.0001	128	0.5	OXA-64	OXA-23	0	0	0	0	OXA-23-like	KL81*	OCL10
1295517	ERR2712277	North America	United States	Indiana University Health Pathology Laboratory	CVS: Blood	Medicine ICU	2015	60.5886	4088672	79	315896	144755	2	2	2	2	2	2	2	2	2	208	1	3	3	2	2	97	3	64.0001	32.0001	32.0001	32.0001	16.0001	32.0001	8.0001	16.0001	8	128	2	OXA-66	OXA-23	0	0	0	0	OXA-23-like	KL2	OCL1
1297145	ERR2712278	Latin America	Venezuela	Centro Medico de Caracas	INT: Skin	Emergency Room	2015	73.8127	3940893	128	219886	82437	5	79	26	2	2	2	29	4	5	205	1	17	8	10	28	99	32	16	32.0001	8	32	16.0001	32.0001	8	16.0001	16	64	0.06	OXA-65	OXA-23	0	0	0	0	OXA-23-like	KL22	OCL5
1297325	ERR2712279	Latin America	Colombia	Hospital El Tunal	GU: Urine	Medicine General	2015	104.489	3884437	139	153991	61043	5	79	26	2	2	2	29	4	5	758	1	17	8	10	28	106	32	2	32.0001	32.0001	32	16.0001	32.0001	8	16.0001	8	128	0.5	OXA-65	OXA-23	0	0	0	0	OXA-23-like	KL9	OCL10
1297457	ERR2712280	Latin America	Colombia	Hospital El Tunal	GU: Urine	Surgery ICU	2015	125.251	3966736	168	155216	50311	6	78	25	3	6	2	28	1	29	944	2	21	12	32	26	198	5	64.0001	32.0001	32.0001	32.0001	16.0001	32.0001	8.0001	16.0001	0.4999	128	0.25	OXA-90	OXA-23	0	0	0	0	OXA-23-like	KL3	OCL1
1300749	ERR2712281	North America	United States	Summa Health-Akron City Hospital	INT: Wound	Nursing Home / Rehab	2015	105.501	3794661	182	123325	46170	2	2	2	2	2	2	2	2	2	281	1	17	3	2	2	99	3	32	32.0001	32.0001	16	16.0001	32.0001	8.0001	8	1	128	1	OXA-82*	0	0	0	0	0	none (OXA-51 + ISAba1)	KL22	OCL3
1300756	ERR2712282	North America	United States	Summa Health-Akron City Hospital	INT: Wound	Nursing Home / Rehab	2015	101.978	4109837	209	141701	35882	2	2	2	2	2	2	2	2	2	208	1	3	3	2	2	97	3	4	32.0001	32.0001	32.0001	16.0001	32.0001	8.0001	16.0001	2	128	0.5	OXA-66	OXA-225	0	0	0	0	OXA-23-like	KL2	OCL1
1306876	ERR2712283	Europe	France	CHU Rouen	Genital/Urinary (GU)	Medicine General	2015	113.377	3940752	213	112739	37979	2	2	2	2	2	2	2	2	2	348	1	35	3	2	2	102	3	64	32.0001	32.0001	8	16	32.0001	8.0001	16.0001	4	64	0.25	OXA-66	0	0	OXA-72	0	0	OXA-40-like	KL9	OCL1
1307300	ERR2712284	Europe	Italy	San Martino, University Genoa	CVS: Blood	Medicine ICU	2015	98.2307	4082542	163	152332	51154	9	85	5	2	4	1	3	3	4	1934	28	3	45	1	16	97	2	4	32.0001	32.0001	32.0001	16.0001	32.0001	4	16.0001	0.4999	128	0.06	OXA-94	0	0	0	0	NDM-1	NDM	KL2	OCL6
1308444	ERR2712285	Latin America	Chile	Hospital Del Salvador S.S.N.O	Skeletal: Bone	Surgery General	2015	116.433	3842546	138	195969	59595	4	318	6	6	8	2	3	5	5	225	12	17	12	1	29	99	39	32	32.0001	32.0001	32.0001	16.0001	32.0001	8	16	2	128	0.25	OXA-219*	0	0	0	0	0	none (OXA-51 + ISAba1)	KL22	OCL7*
1308573	ERR2712286	Asia	Singapore	Tan Tock Seng Hospital	CVS: Blood	Medicine General	2015	107.142	3949542	111	187816	66861	2	2	2	2	2	2	2	2	2	208	1	3	3	2	2	97	3	64.0001	32.0001	32.0001	32.0001	16.0001	32.0001	8	16.0001	8	128	1	OXA-66	OXA-23	0	0	0	0	OXA-23-like	KL2	OCL1
1308773	ERR2712287	Asia	Vietnam	Bach Mai Hospital	Respiratory: Sputum	Medicine ICU	2016	167.346	3874043	141	149672	71644	2	571	2	2	2	2	104	2	4	804	1	15	3	70	2	202	3	64.0001	32.0001	32.0001	32.0001	16.0001	32.0001	8.0001	16.0001	0.4999	128	0.25	OXA-66	OXA-23	0	0	0	0	OXA-23-like	KL10	OCL1
1308774	ERR2712288	Asia	Vietnam	Bach Mai Hospital	Respiratory: Sputum	None Given	2016	190.134	4029609	89	268633	111539	2	-	2	~2	2	2	2	2	2	451	1	3	3	2	2	142	3	64.0001	32.0001	32.0001	32.0001	16.0001	32.0001	8.0001	16.0001	2	128	0.5	OXA-66	OXA-23	0	0	0	0	OXA-23-like	KL6	OCL1
1308776	ERR2712289	Asia	Vietnam	Bach Mai Hospital	Respiratory: Bronchials	Medicine General	2016	119.134	3906653	85	365279	112809	2	2	2	2	2	2	2	2	2	208	1	3	3	2	2	97	3	64.0001	32.0001	32.0001	32.0001	16.0001	32.0001	8.0001	16.0001	8	128	2	OXA-66	OXA-23	0	0	0	0	OXA-23-like	KL2	OCL1
1308777	ERR2712290	Asia	Vietnam	Bach Mai Hospital	Respiratory: Bronchials	Medicine General	2016	123.642	3909637	87	364904	112823	2	2	2	2	2	2	2	2	2	208	1	3	3	2	2	97	3	64.0001	32.0001	32.0001	32.0001	16.0001	32.0001	8	16.0001	8	128	1	OXA-66	OXA-23	0	0	0	0	OXA-23-like	KL2	OCL1
1308779	ERR2712291	Asia	Vietnam	Bach Mai Hospital	Respiratory: Bronchials	Medicine ICU	2016	122.483	3966397	78	222959	104454	2	2	2	2	2	2	2	2	2	801	1	3	3	2	2	178	3	64.0001	32.0001	32.0001	32.0001	16.0001	32.0001	8.0001	16.0001	4	128	1	OXA-66	OXA-23	0	0	0	0	OXA-23-like	KL32	OCL1
778927	ERR2712405	Africa	Egypt	Ain Sham Univ, specialized hospitals	Respiratory: Sputum	None Given	2012	118.055	4020706	130	205621	97257	2	2	2	2	2	2	2	2	2	208	1	3	3	2	2	97	3	64.0001	32.0001	32.0001	32.0001	16.0001	32.0001	8	16.0001	8	128	1	OXA-66	OXA-23	0	0	0	GES-11	multiple	KL32	OCL1
778944	ERR2712947	Africa	Egypt	Ain Sham Univ, specialized hospitals	Respiratory: Sputum	None Given	2012	158.252	4127196	146	427731	135712	singleton	158	41	42	13	1	5	4	14	1717	24	92	96	11	49	162	141	32	32.0001	32.0001	32.0001	16.0001	32.0001	8	16.0001	0.4999	128	0.25	OXA-65	OXA-23	0	0	0	GES-11	multiple	KL6	OCL1
808958	ERR2712948	Africa	Egypt	Ain Sham Univ, specialized hospitals	CVS: Blood	None Given	2012	215.097	4115887	287	223990	78786	9	85	5	2	4	1	3	3	4	1580	28	38	45	1	16	102	2	32	32.0001	32.0001	16	16.0001	32	1	16.0001	1	128	0.25	OXA-94	OXA-23	0	0	0	GES-11	multiple	KL32*	OCL5
808980	ERR2712949	Africa	Egypt	Ain Sham Univ, specialized hospitals	Respiratory: Sputum	Surgery ICU	2012	117.765	3803838	126	191557	82190	2	2	2	2	2	2	2	2	2	195	1	3	3	2	2	96	3	64	32.0001	32	8	16.0001	32	8	16.0001	8	128	0.25	OXA-66	OXA-23	0	0	0	0	OXA-23-like	KL3	OCL1
809027	ERR2712950	Africa	Egypt	Ain Sham Univ, specialized hospitals	Respiratory: Sputum	Medicine ICU	2012	153.397	3870588	132	292721	80062	2	2	2	2	2	2	2	2	2	195	1	3	3	2	2	96	3	64.0001	32.0001	32.0001	32.0001	16.0001	32.0001	8	16.0001	16	128	1	OXA-66	OXA-23	0	0	0	0	OXA-23-like	KL3	OCL1
809037	ERR2712951	Africa	Egypt	Ain Sham Univ, specialized hospitals	Instruments: Other	Medicine ICU	2012	104.848	3917491	168	222841	62049	2	2	2	2	2	2	2	2	2	195	1	3	3	2	2	96	3	64.0001	32.0001	32.0001	32.0001	16.0001	32.0001	8.0001	16	8	128	0.25	OXA-66	OXA-23	0	0	0	0	OXA-23-like	KL3	OCL1
827968	ERR2712952	Africa	Tunisia	Rabta Hospital	Respiratory: Trachea	Surgery General	2012	134.275	3995570	192	351786	82403	2	2	2	2	2	2	2	2	2	281	1	17	3	2	2	99	3	64	32.0001	32.0001	32	16.0001	32.0001	8.0001	16.0001	0.4999	128	1	OXA-82*	OXA-23	0	(OXA-72) partial	0	0	OXA-23-like	KL22	OCL7
888530	ERR2712983	Europe	Poland	Laboratorium Mikrobiologii Klinicznej UCM	Bodily Fluids: Abdominal	Medicine ICU	2014	300.144	4950014	1453	165911	42503	2	2	2	2	2	2	2	2	2	348	1	35	3	2	2	102	3	2	32.0001	32.0001	16	16.0001	32.0001	4	16.0001	4	128	0.5	OXA-66	0	0	OXA-72	0	0	OXA-40-like	KL9	OCL1
888538	ERR2712984	Europe	Poland	Laboratorium Mikrobiologii Klinicznej UCM	Respiratory: Sputum	Medicine General	2014	180.535	3852377	122	196847	69732	2	2	2	2	2	2	2	2	2	348	1	35	3	2	2	102	3	64.0001	32.0001	32.0001	8	16.0001	32.0001	8	16.0001	4	64	1	OXA-66	0	0	OXA-72	0	0	OXA-40-like	KL9	OCL1
945697	ERR2712985	Africa	Egypt	Ain Sham Univ, specialized hospitals	Respiratory: Sputum	Medicine ICU	2013	148.929	3984142	133	187231	67272	2	2	2	2	2	2	2	2	2	1705	1	3	3	2	2	162	3	64.0001	32.0001	32.0001	32.0001	16.0001	32.0001	8	16.0001	8	128	1	OXA-66	OXA-23	0	0	0	0	OXA-23-like	KL6	OCL1
945703	ERR2712986	Africa	Egypt	Ain Sham Univ, specialized hospitals	Bodily Fluids: Abscess / Pus	Medicine General	2013	140.222	3977930	121	188444	70597	2	2	2	2	2	2	2	2	2	1705	1	3	3	2	2	162	3	2	32.0001	32.0001	32.0001	16.0001	32.0001	8	16.0001	8	128	0.5	OXA-66	OXA-23	0	0	0	0	OXA-23-like	KL6	OCL1
945720	ERR2712987	Africa	Egypt	Ain Sham Univ, specialized hospitals	CVS: Blood	None Given	2013	105.641	3995387	189	140600	49869	2	2	2	2	2	2	2	2	2	1705	1	3	3	2	2	162	3	64.0001	32.0001	32.0001	32.0001	16.0001	32.0001	8.0001	16.0001	8	128	1	OXA-66	OXA-23	0	0	0	0	OXA-23-like	KL6	OCL1
945739	ERR2712988	Africa	Egypt	Ain Sham Univ, specialized hospitals	CVS: Blood	Surgery ICU	2013	82.4986	3903801	137	205652	64954	2	2	2	2	2	2	2	2	2	1705	1	3	3	2	2	162	3	64.0001	32.0001	32.0001	32.0001	16.0001	32.0001	8.0001	16.0001	1	128	0.5	OXA-66	OXA-23	0	0	0	0	OXA-23-like	KL6	OCL1
945756	ERR2712989	Africa	Egypt	Ain Sham Univ, specialized hospitals	INT: Wound	Medicine ICU	2013	133.389	3927587	161	222543	65750	2	2	2	2	2	2	2	2	2	195	1	3	3	2	2	96	3	64.0001	32.0001	32.0001	32.0001	16.0001	32.0001	8	16.0001	8	128	1	OXA-66	OXA-23	0	0	0	0	OXA-23-like	KL3	OCL1
945768	ERR2712990	Africa	Egypt	Ain Sham Univ, specialized hospitals	Bodily Fluids: Abscess / Pus	Medicine ICU	2013	108.591	3913837	147	141904	57174	2	2	2	2	2	2	2	2	2	1705	1	3	3	2	2	162	3	64.0001	32.0001	32.0001	32.0001	16.0001	32.0001	8.0001	16.0001	8	128	1	OXA-66	OXA-23	0	0	0	0	OXA-23-like	KL6*	OCL1
945771	ERR4436754	Africa	Egypt	Ain Sham Univ, specialized hospitals	HEENT:Throat	None Given	2013	129.593	3991329	113	217536	90712	2	2	2	2	2	2	2	2	2	1704	1	109	3	2	2	100	3	64.0001	32.0001	32.0001	32.0001	16.0001	32.0001	4	16.0001	2	128	0.25	OXA-66	OXA-23	0	0	0	0	OXA-23-like	KL40	OCL1
945781	ERR2712991	Africa	Egypt	Ain Sham Univ, specialized hospitals	Bodily Fluids: Abscess / Pus	Medicine ICU	2013	92.8042	3978612	180	178032	50197	2	2	2	2	2	2	2	2	2	1704	1	109	3	2	2	100	3	64.0001	32.0001	32.0001	32.0001	16.0001	32.0001	4	16.0001	2	128	0.25	OXA-66	OXA-23	0	0	0	0	OXA-23-like	KL40	OCL1
946136	ERR2712992	Africa	Tunisia	Hospital Habib Bourguiba Sfax	Respiratory: Trachea	Clinic	2013	95.596	3975901	181	169299	53881	2	2	2	2	2	2	2	2	2	452	1	12	3	2	2	110	3	4	32.0001	32.0001	32.0001	16.0001	32.0001	4	16.0001	0.4999	128	0.5	OXA-66	OXA-23	0	0	0	0	OXA-23-like	KL2	OCL1
1308781	ERR2712292	Asia	Vietnam	Bach Mai Hospital	Respiratory: Sputum	None Given	2016	113.783	3907438	92	293062	150977	2	2	2	2	2	2	2	2	2	195	1	3	3	2	2	96	3	64.0001	32.0001	32.0001	32.0001	16.0001	32.0001	8	16.0001	8	128	1	OXA-66	OXA-23	0	0	0	0	OXA-23-like	KL3	OCL1
1308782	ERR2712293	Asia	Vietnam	Bach Mai Hospital	Respiratory: Sputum	Emergency Room	2016	149.262	3955310	88	364881	120347	2	2	2	2	2	2	2	2	2	448	1	15	3	2	2	98	3	64.0001	32.0001	32.0001	32.0001	16.0001	32.0001	8.0001	16.0001	4	128	1	OXA-66	OXA-23	0	0	0	0	OXA-23-like	KL40	OCL1
1308784	ERR2712294	Asia	Vietnam	Bach Mai Hospital	Respiratory: Sputum	Emergency Room	2016	216.543	3965953	75	222543	130076	2	2	2	2	2	2	2	2	2	801	1	3	3	2	2	178	3	64.0001	32.0001	32.0001	32.0001	16.0001	32.0001	8.0001	16.0001	4	128	1	OXA-66	OXA-23	0	0	0	0	OXA-23-like	KL32	OCL1
1308785	ERR2712295	Asia	Vietnam	Bach Mai Hospital	Respiratory: Sputum	None Given	2016	132.712	3971575	130	205614	68911	2	-	2	~2	2	2	2	2	2	451	1	3	3	2	2	142	3	64.0001	32.0001	32.0001	32.0001	16.0001	32.0001	8.0001	16.0001	2	128	1	OXA-66	OXA-23	0	0	0	0	OXA-23-like	KL6	OCL1
1308786	ERR2712296	Asia	Vietnam	Bach Mai Hospital	Respiratory: Sputum	Medicine ICU	2016	216.786	3894937	90	211698	104120	2	2	2	2	2	2	2	2	2	208	1	3	3	2	2	97	3	64.0001	32.0001	32.0001	32.0001	16.0001	32.0001	4	16.0001	2	128	0.5	OXA-66	OXA-23	0	0	0	0	OXA-23-like	KL2	OCL1
1308787	ERR2712297	Asia	Vietnam	Bach Mai Hospital	Respiratory: Bronchials	Surgery General	2016	198.496	3882250	119	208734	87248	2	571	2	2	2	2	104	2	4	804	1	15	3	70	2	202	3	64.0001	32.0001	32.0001	32.0001	16.0001	32.0001	8.0001	16.0001	0.4999	128	0.5	OXA-66	OXA-23	0	0	0	0	OXA-23-like	KL10	OCL1
1308960	ERR2712298	Latin America	Brazil	Hospital de Clinicas de Porto	Respiratory: Sputum	Surgery General	2015	37.1939	3857684	166	207062	59500	2	2	2	2	2	2	2	2	2	281	1	17	3	2	2	99	3	8	32.0001	32.0001	32	16.0001	32.0001	8.0001	16.0001	1	128	0.25	OXA-82*	OXA-23	0	0	0	0	OXA-23-like	KL81	OCL3
1308973	ERR2712299	Latin America	Brazil	Hospital de Clinicas de Porto	Respiratory: Sputum	Medicine General	2015	65.5829	3869259	49	577445	258256	1	1	1	1	1	1	5	1	1	231	10	12	4	11	4	98	5	16	32.0001	32.0001	32.0001	16.0001	32.0001	8.0001	16.0001	0.4999	128	0.5	OXA-69	OXA-23	0	0	0	0	OXA-23-like	KL1	OCL1
1309069	ERR2712300	Latin America	Brazil	Hospital de Clinicas de Porto	Respiratory: Sputum	Medicine ICU	2015	121.254	3856894	68	322801	116736	1	1	1	1	1	1	5	1	1	231	10	12	4	11	4	98	5	8	32.0001	32.0001	32.0001	16.0001	32.0001	8	16.0001	0.4999	128	0.25	OXA-69	OXA-23	0	0	0	0	OXA-23-like	KL1	OCL1
1309071	ERR2712301	Latin America	Brazil	Hospital de Clinicas de Porto	INT: Skin	Medicine General	2015	83.1185	4073127	117	229112	95706	5	79	26	2	2	2	29	4	5	1935	1	15	8	10	28	144	32	16	32.0001	32.0001	32.0001	8	32.0001	8.0001	16.0001	0.4999	128	1	OXA-65	OXA-23	0	0	0	0	OXA-23-like	KL81	OCL10
1309073	ERR2712302	Latin America	Brazil	Hospital de Clinicas de Porto	Respiratory: Sputum	Medicine ICU	2015	124.098	3847935	117	290748	83988	2	2	2	2	2	2	2	2	2	281	1	17	3	2	2	99	3	64	32.0001	32.0001	32.0001	16.0001	32.0001	8.0001	16.0001	1	128	2	OXA-82*	OXA-23	0	0	0	0	OXA-23-like	KL81	OCL3
1309074	ERR2712303	Latin America	Brazil	Hospital de Clinicas de Porto	Respiratory: Sputum	Pediatric ICU	2015	119.34	3914023	143	238848	88638	5	730	26	6	2	2	29	4	5	783	1	15	8	10	28	195	32	64	32.0001	32.0001	32.0001	16.0001	32.0001	8	16.0001	0.4999	128	0.25	OXA-65	OXA-23	0	0	0	0	OXA-23-like	KL33	OCL10
1309080	ERR2712304	Latin America	Brazil	Hospital de Clinicas de Porto	Bodily Fluids: Bile	Pediatric ICU	2015	102.446	3785132	48	539487	194633	1	1	1	1	1	1	5	1	1	231	10	12	4	11	4	98	5	64	32.0001	32.0001	32.0001	16.0001	32.0001	8.0001	16.0001	0.4999	128	2	OXA-69	OXA-23	0	0	0	0	OXA-23-like	KL1	OCL1
1309087	ERR2712305	Latin America	Brazil	Hospital de Clinicas de Porto	Unknown	Pediatric ICU	2015	164.913	3836728	79	426654	88067	1	1	1	1	1	1	5	1	1	231	10	12	4	11	4	98	5	64	32.0001	32.0001	32.0001	16.0001	32.0001	8.0001	16.0001	0.4999	128	1	OXA-69	OXA-23	0	0	0	0	OXA-23-like	KL1	OCL1
1314814	ERR2712306	North America	United States	Scott & White Memorial Hospital	Respiratory: Bronchials	Medicine ICU	2015	103.239	4126761	109	285552	94302	5	79	26	2	2	2	29	4	5	124	1	17	8	10	28	66	32	8	32.0001	32.0001	32	16.0001	32.0001	8	16.0001	0.4999	128	1	OXA-65	0	0	OXA-40	0	0	OXA-40-like	KL124*	OCL10
1315122	ERR2712307	North America	United States	Henry Ford Hospital	Respiratory: Bronchials	Medicine ICU	2015	173.201	3704873	114	221870	92852	2	2	2	2	2	2	2	2	2	281	1	17	3	2	2	99	3	32	32.0001	32.0001	16	16.0001	32.0001	8.0001	16.0001	0.4999	128	0.12	OXA-82*	0	0	0	0	0	none (OXA-51 + ISAba1)	KL22	OCL3
1315731	ERR2712308	North America	United States	Alegent-Creighton Health Lab	INT: Wound	Medicine General	2015	147.741	3942153	93	297755	105784	USA-clone-1	406	1	1	1	2	65	1	5	1703	10	12	1	33	4	102	5	2	32.0001	32.0001	8	8	16	8.0001	16	0.4999	32	0.25	OXA-172*	0	0	0	0	0	none (OXA-51 + ISAba1)	KL124*	OCL1
1320125	ERR2712309	Europe	France	Hopital de Bicetre	Bodily Fluids: Pleural	Medicine General	2015	110.139	3884862	96	267920	94810	8	10	1	3	2	1	4	4	4	447	1	15	13	12	4	106	2	2	32.0001	32.0001	32.0001	16.0001	32.0001	4	16.0001	0.4999	128	2	OXA-68	OXA-23	0	0	0	0	OXA-23-like	KL49	OCL2
1320761	ERR4436582	North America	United States	Grady Memorial Hospital	GU: Ureter	Emergency Room	2015	84.3207	3876906	199	148178	62548	2	2	2	2	2	2	2	2	2	368	1	3	3	2	2	140	3	32	32.0001	32.0001	32.0001	16	32.0001	8.0001	16.0001	16	128	1	OXA-834	OXA-23	0	0	0	0	OXA-23-like	KL34	OCL1
1320764	ERR2712310	North America	United States	Grady Memorial Hospital	Respiratory: Trachea	Emergency Room	2015	88.8343	3879301	81	291331	176504	2	2	2	2	2	2	2	2	2	368	1	3	3	2	2	140	3	32	32.0001	32.0001	32.0001	16	32	8.0001	16.0001	16	128	2	OXA-109*	OXA-23	0	0	0	0	OXA-23-like	KL34	OCL1
1322529	ERR2712311	Europe	Belgium	University Hospital Antwerp	GU: Urine	Medicine ICU	2015	113.321	4024579	90	347310	116787	9	85	5	2	4	1	3	3	4	1936	28	12	45	1	16	98	2	8	32.0001	32.0001	32.0001	16.0001	32.0001	8.0001	16.0001	0.4999	128	0.5	OXA-94	0	0	0	0	NDM-1	NDM	KL91	OCL6
1325837	ERR2712312	Europe	France	CHU Henri Mondor	CVS: Blood	Medicine General	2015	172.446	3858148	91	239915	112668	2	2	2	2	2	2	2	2	2	195	1	3	3	2	2	96	3	64	32.0001	32.0001	32.0001	16.0001	32.0001	8.0001	16.0001	8	128	1	OXA-66	OXA-23	0	0	0	0	OXA-23-like	KL9	OCL1
1326133	ERR2712313	North America	United States	Childrens Hospital of Wisconsin	Respiratory: Sputum	Medicine General	2015	115.585	4000936	104	260169	95938	2	-	2	2	2?	2	2	2	2	208	1	3	3	2	2	97	3	32	32.0001	32.0001	4	8	32	4	16.0001	1	128	0.25	OXA-66*	0	0	OXA-40	0	0	OXA-40-like	KL2	OCL1
1326137	ERR2712314	North America	United States	Childrens Hospital of Wisconsin	INT: Other	Medicine General	2015	138.692	3789469	177	218269	55991	Singleton	499	5	2	39	2	3	1	5	345	46	12	110	1	16	141	50	4	32.0001	32.0001	16	8	32	8	16.0001	8	128	0.5	OXA-95	0	0	OXA-40	0	0	OXA-40-like	KL18	OCL3
1326961	ERR2712315	Europe	Portugal	Centro Hospitalar do Porto	Respiratory: Sputum	Medicine General	2015	144.597	4073491	56	461225	171126	2	2	2	2	2	2	2	2	2	218	1	3	3	2	2	102	3	64.0001	32.0001	32.0001	32.0001	16.0001	32.0001	8.0001	16.0001	4	128	0.5	OXA-66	OXA-23	0	0	0	0	OXA-23-like	KL9	OCL1
1327093	ERR2712316	Europe	Germany	Antiinfectives-Intelligence GmbH	GU: Urine	Medicine General	2015	153.174	4001294	63	408457	172266	1	1	1	1	1	1	5	1	1	1567	10	12	182	11	4	100	5	64.0001	32.0001	32.0001	32.0001	16.0001	32.0001	8	16.0001	0.4999	128	1	OXA-69	OXA-23	0	(OXA-40) partial	0	0	OXA-23-like	KL40	OCL2
1330233	ERR2712317	North America	United States	Sidney and Lois Eskenazi Hospital	CVS: Other	Medicine ICU	2015	100.046	3941732	89	208281	104670	USA-clone-1	406	1	1	1	2	65	1	5	1937	10	12	1	33	4	304	5	16	32.0001	32.0001	32.0001	16.0001	32.0001	8.0001	16.0001	1	128	2	OXA-173	0	0	OXA-40	0	0	OXA-40-like	KL47	OCL1
1330234	ERR2712318	North America	United States	Sidney and Lois Eskenazi Hospital	GU: Urine	Emergency Room	2015	69.1107	4212337	124	290295	101976	7	25	3	3	2	4	7	2	4	229	1	15	2	28	1	107	32	4	32.0001	32.0001	16	16.0001	32.0001	8	16	0.4999	128	0.5	OXA-82*	0	0	0	0	0	none (OXA-51 + ISAba1)	KL14	OCL5
1330843	ERR2712319	North America	United States	University of Rochester Medical Center	GU: Urine	Medicine General	2015	82.3336	3969757	126	165298	77082	2	195	2	2	2	2	2	1	2	1714	1	17	3	2	2	304	3	0.4999	32.0001	32.0001	4	16.0001	32.0001	8	16	0.4999	128	0.12	OXA-82*	OXA-23	0	0	0	0	OXA-23-like	KL47	OCL3
1331180	ERR2712320	Europe	Germany	Institut fur Medizinische Mikrobiologie	Instruments: Catheters	Medicine ICU	2015	125.082	3942088	84	306910	167965	2	2	2	2	2	2	2	2	2	425	1	3	3	2	2	100	3	1	32.0001	32.0001	32	16.0001	32.0001	8	16.0001	4	128	0.5	OXA-66	0	0	(OXA-26/40 remnant, split end of contigs)	0	0	OXA-40-like	KL125	OCL1
1331807	ERR2712321	North America	United States	Rush University Medical Center	Instruments: Drains / Tubes	Medicine General	2015	134.127	3967548	99	223939	137402	USA-clone-1	406	1	1	1	2	65	1	5	1703	10	12	1	33	4	102	5	64.0001	32.0001	32.0001	32.0001	16.0001	32.0001	8.0001	16.0001	0.4999	128	2	OXA-173*	0	0	OXA-40	0	0	OXA-40-like	KL124*	OCL1
1332006	ERR2712322	Europe	United Kingdom	Freeman Hospital	Respiratory: Other	Medicine ICU	2015	168.179	4112286	105	263309	131105	2	2	2	2	2	2	2	2	2	195	1	3	3	2	2	96	3	64.0001	32.0001	32.0001	32.0001	16.0001	32.0001	8.0001	16.0001	8	128	1	OXA-66	OXA-23	0	0	0	0	OXA-23-like	KL3	OCL1
1334590	ERR2712323	North America	United States	New York-Presbyterian Hospital/Weill Cornell Medic	Respiratory: Lungs	None Given	2015	200.007	4203119	135	307758	93673	2	185	2	2	2	2	2	2	42	208	1	3	3	2	2	97	3	64	32.0001	32.0001	32.0001	16.0001	32.0001	8.0001	16.0001	8	128	0.5	OXA-71*	OXA-23	0	0	0	0	OXA-23-like	KL2	OCL1
1334944	ERR2712324	North America	United States	Loyola University Medical Center	Integumentary (INT)	Emergency Room	2015	105.291	3994614	70	364901	141016	2	2	2	2	2	2	2	2	2	473	1	3	3	2	2	99	3	64.0001	32.0001	32.0001	32.0001	16.0001	32.0001	2	16.0001	4	128	0.5	OXA-66*	0	0	OXA-40	0	0	OXA-40-like	KL22	OCL1
1341465	ERR2712325	Europe	Spain	Hospital de Basurto	Respiratory: Sputum	Medicine General	2015	173.002	3878328	75	381905	118102	3	3	3	3	2	2	3	1	3	106	1	1	1	1	1	98	6	32	32.0001	16	32	16	32.0001	8	16.0001	1	128	2	OXA-71	0	0	OXA-40	0	0	OXA-40-like	KL1	OCL1
1380522	ERR2712326	Latin America	Colombia	Hospital El Tunal	Genital/Urinary (GU)	Emergency Room	2016	122.212	4060700	184	193903	49858	5	79	26	2	2	2	29	4	5	124	1	17	8	10	28	66	32	8	32.0001	32.0001	32	4	32	8	16.0001	0.4999	128	1	OXA-65	OXA-23	0	0	0	0	OXA-23-like	KL124*	OCL5
1380527	ERR2712327	Latin America	Colombia	Hospital El Tunal	INT: Other	Clinic / Office	2016	132.434	3968359	183	126824	44421	5	79	26	2	2	2	29	4	5	124	1	17	8	10	28	66	32	16	32.0001	32.0001	32.0001	16.0001	32	8.0001	16.0001	1	128	1	OXA-65	OXA-23	0	0	0	0	OXA-23-like	KL124*	OCL10
1381753	ERR2712328	Europe	Italy	Azienda Universitaria San Giovanni,Ruggi dAragona	Instruments: Catheters	Medicine ICU	2016	145.3	3778256	133	146718	66817	2	2	2	2	2	2	2	2	2	281	1	17	3	2	2	99	3	32	32.0001	32.0001	32.0001	16.0001	32.0001	8.0001	16.0001	0.4999	128	0.5	OXA-82*	OXA-23	0	0	0	0	OXA-23-like	KL81	OCL3
1406609	ERR2712329	Europe	Portugal	Hospital Infante Dom Pedro - Aveiro	Respiratory: Trachea	Medicine ICU	2016	134.953	3966449	144	239889	59004	2	2	2	2	2	2	2	2	2	218	1	3	3	2	2	102	3	64.0001	32.0001	32.0001	32.0001	16.0001	32.0001	8.0001	16.0001	4	128	0.5	OXA-66	OXA-23	0	0	0	0	OXA-23-like	KL28*	OCL1
1407097	ERR2712330	Latin America	Mexico	Hospital Civil de Guadalajara Instituto de Patologia infecci	CVS: Blood	Surgery General	2016	124.164	4035176	202	169896	44166	5	156	26	2	2	2	29	4	4	758	1	17	8	10	28	106	32	16	32.0001	32.0001	32.0001	16.0001	32.0001	8	16.0001	0.4999	128	0.5	OXA-65	0	0	OXA-72	0	0	OXA-40-like	KL9	OCL10
1407103	ERR2712331	Latin America	Mexico	Hospital Civil de Guadalajara Instituto de Patologia infecci	Respiratory: Trachea	Medicine ICU	2016	170.556	3991791	166	240163	60904	5	422	26	72	2	2	29	4	5	1694	1	3	8	10	28	97	32	8	32.0001	32.0001	8	16.0001	32.0001	8	16.0001	1	16	1	OXA-65	0	0	OXA-72	0	0	OXA-40-like	KL2	OCL10
1407109	ERR2712332	Latin America	Mexico	Hospital Civil de Guadalajara Instituto de Patologia infecci	INT: Wound	Surgery General	2016	145.402	4006931	143	254055	76328	5	156	26	2	2	2	29	4	4	758	1	17	8	10	28	106	32	32	32.0001	32.0001	32.0001	16.0001	32.0001	8	16.0001	0.4999	128	0.5	OXA-65	0	0	OXA-72	0	0	OXA-40-like	KL9	OCL10
1407147	ERR2712333	Latin America	Mexico	Hospital Civil de Guadalajara Instituto de Patologia infecci	Respiratory: Bronchials	Surgery ICU	2016	152.419	4005556	176	216846	47398	5	156	26	2	2	2	29	4	4	758	1	17	8	10	28	106	32	8	32.0001	32.0001	32.0001	16.0001	32.0001	4	16.0001	1	128	1	OXA-65	0	0	OXA-72	0	0	OXA-40-like	KL9*	OCL10
1407223	ERR2712334	Latin America	Mexico	Hospital Civil de Guadalajara Instituto de Patologia infecci	Respiratory: Trachea	Surgery ICU	2016	138.426	4045847	186	132559	47916	5	156	26	2	2	2	29	4	4	758	1	17	8	10	28	106	32	32	32.0001	32.0001	32	16.0001	32.0001	8	16.0001	0.4999	128	0.5	OXA-65	0	0	OXA-72	0	0	OXA-40-like	KL9	OCL10
1407229	ERR2712337	Latin America	Mexico	Hospital Civil de Guadalajara Instituto de Patologia infecci	Respiratory: Trachea	Surgery General	2016	136.301	4022780	127	229116	63966	2	2	2	2	2	2	2	2	2	369	1	3	3	2	2	106	3	64.0001	32.0001	32.0001	32	16.0001	32.0001	8	16.0001	8	128	1	OXA-66	0	0	OXA-72	0	0	OXA-40-like	KL9	OCL1
1411999	ERR2712338	North America	United States	Henry Ford Hospital	Respiratory: Trachea	Medicine ICU	2016	173.18	3825922	168	163708	62453	2	-	2	6	~2	2	2	2	2	1950	122	35	3	2	2	102	3	32	32.0001	32.0001	32	16.0001	32.0001	8.0001	16.0001	1	128	0.5	OXA-66	0	0	OXA-72	0	0	OXA-40-like	KL9	OCL1
1412007	ERR2712339	North America	United States	Henry Ford Hospital	INT: Burn	Medicine General	2016	130.817	3815171	182	137624	49009	2	2	2	2	2	2	2	2	2	281	1	17	3	2	2	99	3	64.0001	32.0001	32.0001	32.0001	16.0001	32.0001	8.0001	16.0001	1	128	1	OXA-82*	OXA-23	0	0	0	0	OXA-23-like	KL22	OCL3
1412163	ERR4436592	Europe	Spain	Hospital Juan Canalejo	GU: Urine	Medicine General	2016	181.925	3821651	181	159217	44212	2	2	2	2	2	2	2	2	2	208	1	3	3	2	2	97	3	32	32.0001	32.0001	16	16.0001	32.0001	8.0001	16	16	128	2	OXA-66	0	OXA-58	0	0	0	OXA-58-like	KL2	OCL1
1412672	ERR2712340	Asia	Hong Kong	The University of Hong Kong, Quenn Mary Hospital	CVS: Blood	Medicine ICU	2016	138.053	3919126	128	187842	75806	2	2	2	2	2	2	2	2	2	195	1	3	3	2	2	96	3	64.0001	32.0001	32.0001	32.0001	16.0001	32.0001	8.0001	16.0001	4	128	1	OXA-66	OXA-23	0	0	0	0	OXA-23-like	KL3	OCL1
1412745	ERR2712341	Africa	South Africa	Pathcare Cape Town	Integumentary (INT)	Medicine ICU	2016	117.86	3965316	136	258892	62137	2	-	2	2	~2	2	2	2	2	1951	123	3	3	2	2	97	3	2	32.0001	32.0001	32.0001	16.0001	32.0001	4	16.0001	8	128	0.5	OXA-66	OXA-23	0	0	0	0	OXA-23-like	KL2	OCL1
1412750	ERR2712342	Africa	South Africa	Pathcare Cape Town	GU: Urine	Medicine General	2016	120.79	3902418	160	225296	53101	2	2	2	2	2	2	2	2	2	208	1	3	3	2	2	97	3	2	32.0001	32.0001	32.0001	16.0001	32.0001	4	16.0001	16	128	1	OXA-66	OXA-23	0	0	0	0	OXA-23-like	KL2	OCL1
1412869	ERR2712343	Africa	South Africa	Pathcare Cape Town	Respiratory: Trachea	Medicine ICU	2016	81.5193	4053373	147	272118	71520	1	1	1	1	1	1	5	1	1	231	10	12	4	11	4	98	5	64.0001	32.0001	32.0001	32.0001	16.0001	32.0001	4	16.0001	8	128	1	OXA-69	OXA-23	0	0	0	NDM-1	multiple	KL17	OCL1
1412871	ERR2712344	Africa	South Africa	Pathcare Cape Town	Bodily Fluids: Tissue	Medicine General	2016	133.612	4008755	144	235071	62068	2	2	2	2	2	2	2	2	2	450	1	17	3	2	2	102	3	64	32.0001	32.0001	32.0001	16.0001	32.0001	8	16.0001	8	128	0.25	OXA-66	OXA-23	0	0	0	0	OXA-23-like	KL9*	OCL1
1413473	ERR2712345	Europe	Germany	University Hospital Aachen	Respiratory: Trachea	Surgery ICU	2015	103.701	3984832	157	231376	74587	2	2	2	2	2	2	2	2	2	195	1	3	3	2	2	96	3	64.0001	32.0001	32.0001	32.0001	16.0001	32.0001	8.0001	16.0001	1	128	0.25	OXA-66	OXA-23	0	0	0	0	OXA-23-like	KL3	OCL5
1425711	ERR2712346	Europe	Italy	Ospedale di Lecco	Bodily Fluids: Peritoneal	Medicine ICU	2015	169.566	3841853	72	414574	144539	2	2	2	2	2	2	2	2	2	218	1	3	3	2	2	102	3	64.0001	32.0001	32.0001	32	16.0001	32.0001	8.0001	16.0001	4	128	2	OXA-66	OXA-23	0	0	0	0	OXA-23-like	KL28*	OCL1
1442266	ERR2712347	Latin America	Panama	Complejo Hospitalario Metropolitano	Respiratory: Trachea	Surgery ICU	2016	115.072	4091436	82	500516	136777	5	79	26	2	2	2	29	4	5	124	1	17	8	10	28	66	32	16	32.0001	32.0001	32.0001	16.0001	32.0001	8.0001	16.0001	2	128	2	OXA-65	0	0	OXA-40	0	0	OXA-40-like	KL124*	OCL10
1454407	ERR2712348	Asia	Pakistan	Shaukat Khanum Memorial Cancer Hospital laboratory	Respiratory: Trachea	None Given	2016	28.0494	4007347	156	266072	62193	1	-	2	1	2	1	5	1	1	1932	1	12	4	11	2	219	3	64.0001	32.0001	32.0001	32.0001	16.0001	32.0001	8	16.0001	0.4999	128	0.5	OXA-371	OXA-23	0	0	0	0	OXA-23-like	KL12	OCL2
1454408	ERR2712349	Asia	Pakistan	Shaukat Khanum Memorial Cancer Hospital laboratory	Respiratory: Trachea	None Given	2016	51.1713	4052080	70	436981	202203	2	2	2	2	2	2	2	2	2	848	1	15	3	2	2	142	3	64.0001	32.0001	32.0001	32.0001	16.0001	32.0001	4	16.0001	2	128	0.5	OXA-66	OXA-23	0	0	0	0	OXA-23-like	KL12	OCL1
1454409	ERR2712350	Asia	Pakistan	Shaukat Khanum Memorial Cancer Hospital laboratory	Respiratory: Trachea	None Given	2016	145.422	3864894	99	226066	131105	2	2	2	2	2	2	2	2	2	195	1	3	3	2	2	96	3	64.0001	32.0001	32.0001	32	16.0001	32.0001	8.0001	16.0001	8	128	1	OXA-66	OXA-23	0	0	0	0	OXA-23-like	KL3	OCL1
1454410	ERR2712351	Asia	Pakistan	Shaukat Khanum Memorial Cancer Hospital laboratory	Respiratory: Sputum	Medicine General	2016	76.0517	3953022	74	313425	146400	2	2	2	2	2	2	2	2	2	451	1	3	3	2	2	142	3	64.0001	32.0001	32.0001	32.0001	16.0001	32.0001	8.0001	16.0001	8	128	0.5	OXA-66	OXA-23	0	0	0	0	OXA-23-like	KL6	OCL1
1454411	ERR2712352	Asia	Pakistan	Shaukat Khanum Memorial Cancer Hospital laboratory	Respiratory: Sputum	Medicine General	2016	88.6462	4100882	124	159557	73713	2	2	2	2	2	2	2	2	2	1286	1	35	3	2	2	100	3	64	32.0001	32.0001	32	16.0001	32.0001	8	16.0001	4	128	0.5	OXA-66	OXA-23	0	OXA-72	0	0	multiple	KL4	OCL1
1454412	ERR2712353	Asia	Pakistan	Shaukat Khanum Memorial Cancer Hospital laboratory	Respiratory: Bronchials	Emergency Room	2016	74.1876	4127731	132	172792	67779	1	-	2	1	2	1	5	1	1	1932	1	12	4	11	2	219	3	4	32.0001	32.0001	32.0001	16.0001	32.0001	8	16.0001	0.4999	128	0.5	OXA-371	OXA-23	0	0	0	0	OXA-23-like	KL12	OCL2
1454413	ERR2712354	Asia	Pakistan	Shaukat Khanum Memorial Cancer Hospital laboratory	CVS: Blood	None Given	2016	173.852	3899516	163	253318	62359	Singleton	-	8	1	5	1	6	2	3	novel	33	12	212	26	32	107	5	16	32.0001	32.0001	8	4	8	0.25	8	0.4999	128	0.12	OXA-65	OXA-23	0	0	0	0	OXA-23-like	KL24*	OCL2
1454414	ERR2712355	Asia	Pakistan	Shaukat Khanum Memorial Cancer Hospital laboratory	Bodily Fluids: Pleural	Emergency Room	2016	81.7467	3951721	73	302152	158989	2	2	2	2	2	2	2	2	2	1114	1	12	3	2	2	79	3	64	32.0001	32.0001	32.0001	16.0001	32.0001	4	16.0001	0.4999	128	0.25	OXA-66	OXA-23	0	0	0	0	OXA-23-like	KL25	OCL1
1454416	ERR2712356	Asia	Pakistan	Shaukat Khanum Memorial Cancer Hospital laboratory	CVS: Blood	None Given	2016	128.351	4076937	78	329358	116783	9	85	5	2	4	1	3	3	4	1752	28	38	45	1	16	142	2	32	32.0001	32.0001	32	16.0001	32.0001	8	16.0001	0.4999	128	0.25	OXA-94	OXA-23	0	0	0	0	OXA-23-like	KL12	OCL6
1454417	ERR2712357	Asia	Pakistan	Shaukat Khanum Memorial Cancer Hospital laboratory	Bodily Fluids: Abscess / Pus	None Given	2016	144.386	3994366	115	233981	96007	2	2	2	2	2	2	2	2	2	1286	1	35	3	2	2	100	3	32	32.0001	32.0001	32	16.0001	32.0001	8	16.0001	4	128	0.5	OXA-66	0	0	OXA-72	0	0	OXA-40-like	KL4	OCL1
1454419	ERR2712358	Asia	Pakistan	Shaukat Khanum Memorial Cancer Hospital laboratory	Bodily Fluids: Abscess / Pus	None Given	2016	128.123	3896228	98	289481	122940	2	45	2	6	2	2	2	2	2	348	1	35	3	2	2	102	3	32	32.0001	32.0001	32	16.0001	32.0001	8	16.0001	8	128	1	OXA-66	0	0	OXA-72	0	0	OXA-40-like	KL9	OCL1
1454420	ERR2712359	Asia	Pakistan	Shaukat Khanum Memorial Cancer Hospital laboratory	Bodily Fluids: Pleural	None Given	2016	81.8066	3963851	86	313425	117620	2	2	2	2	2	2	2	2	2	451	1	3	3	2	2	142	3	64.0001	32.0001	32.0001	32.0001	16.0001	32.0001	8	16.0001	8	128	1	OXA-66	OXA-23	0	0	0	0	OXA-23-like	KL6	OCL1
1454421	ERR2712360	Asia	Pakistan	Shaukat Khanum Memorial Cancer Hospital laboratory	Bodily Fluids: Aspirate	None Given	2016	135.291	3983798	146	163247	62151	2	2	2	2	2	2	2	2	2	1286	1	35	3	2	2	100	3	32	32.0001	32.0001	32	16.0001	32.0001	8	16.0001	4	128	0.5	OXA-66	(OXA-169) partial	0	OXA-72	0	0	OXA-40-like	KL4	OCL1
1457224	ERR2712361	Latin America	Argentina	CEMIC	Respiratory: Trachea	Medicine ICU	2016	110.153	4113900	144	191963	63511	7	25	3	3	2	4	7	2	4	1489	1	15	2	28	1	283	32	64.0001	32.0001	32.0001	32.0001	16.0001	32.0001	8.0001	16.0001	4	128	0.5	OXA-64	OXA-23	0	0	0	0	OXA-23-like	KL22	OCL10
1457337	ERR2712362	Latin America	Argentina	CEMIC	Respiratory: Trachea	Medicine ICU	2016	182.874	3832070	78	264653	137782	2	2	2	2	2	2	2	2	2	208	1	3	3	2	2	97	3	32	32.0001	32.0001	32.0001	16	32.0001	8.0001	16.0001	16.0001	128	8	OXA-66	OXA-23	0	0	0	0	OXA-23-like	KL2	OCL5
1460595	ERR4436583	Latin America	Brazil	Hospital Sao Paulo	INT: Other	Medicine ICU	2016	107.108	4206499	206	193354	56098	7	25	3	3	2	4	7	2	4	229	1	15	2	28	1	107	32	64.0001	32.0001	32.0001	32.0001	16.0001	32.0001	8.0001	16.0001	8	128	0.5	OXA-64	OXA-23	0	0	0	0	OXA-23-like	KL14*	OCL10
1460599	ERR2712363	Latin America	Brazil	Hospital Sao Paulo	Respiratory: Bronchials	Medicine General	2016	160.673	4004062	133	216642	58263	5	79	26	2	2	2	29	4	5	233	1	15	8	10	28	106	32	64.0001	32.0001	32.0001	32.0001	16.0001	32.0001	8.0001	16.0001	0.4999	128	0.5	OXA-65	0	0	OXA-72	0	0	OXA-40-like	KL49	OCL10
1460600	ERR2712364	Latin America	Brazil	Hospital Sao Paulo	INT: Other	Medicine ICU	2016	79.6336	4279880	92	274473	115216	Singleton	49	3	3	6	2	3	1	5	128	2	44	58	1	1	54	41	16	32.0001	32.0001	32.0001	4	16	4	16.0001	0.4999	128	0.03	OXA-98	OXA-23	0	0	0	0	OXA-23-like	KL11	OCL8
1460602	ERR2712365	Latin America	Brazil	Hospital Sao Paulo	Respiratory: Bronchials	Medicine ICU	2016	186.675	3898574	68	459319	251312	1	1	1	1	1	1	5	1	1	231	10	12	4	11	4	98	5	16	32.0001	32.0001	32.0001	16.0001	32.0001	8.0001	16	0.4999	128	0.25	OXA-69	OXA-23	0	0	0	0	OXA-23-like	KL1	OCL1
1460604	ERR2712366	Latin America	Brazil	Hospital Sao Paulo	INT: Other	Medicine ICU	2016	145.785	3975378	119	182023	66559	5	79	26	2	2	2	29	4	5	233	1	15	8	10	28	106	32	32	32.0001	32.0001	32.0001	16.0001	32.0001	8.0001	16.0001	0.4999	128	0.25	OXA-65	0	0	OXA-72	0	0	OXA-40-like	KL49	OCL10
1460606	ERR2712367	Latin America	Brazil	Hospital Sao Paulo	Respiratory: Trachea	Medicine ICU	2016	149.907	3981006	102	214002	75245	5	79	26	2	2	2	29	4	5	233	1	15	8	10	28	106	32	64	32.0001	32.0001	32	16.0001	32.0001	8.0001	16.0001	1	128	1	OXA-65	0	0	OXA-72	0	0	OXA-40-like	KL49	OCL10
1460607	ERR2712368	Latin America	Brazil	Hospital Sao Paulo	Respiratory: Bronchials	Medicine ICU	2016	116.268	4147154	89	411272	105388	Singleton	188	1	3	6	1	3	4	4	305	2	1	12	1	4	67	6	32	32.0001	32.0001	32	4	16	2	16.0001	0.4999	128	0.06	OXA-407	OXA-23	0	0	0	0	OXA-23-like	KL33	OCL1
1460631	ERR2712369	Latin America	Brazil	Hospital Sao Paulo	Instruments: Drains / Tubes	None Given	2016	146.018	3972387	133	157860	62378	5	79	26	2	2	2	29	4	5	233	1	15	8	10	28	106	32	64	32.0001	32.0001	32.0001	16.0001	32.0001	8.0001	16.0001	0.4999	128	0.5	OXA-65	0	0	OXA-72	0	0	OXA-40-like	KL49	OCL10
1464318	ERR2712370	South Pacific	Philippines	National Kidney and Transplant Institute	Bodily Fluids: Peritoneal	Emergency Room	2016	151.108	3892492	111	179958	66143	2	2	2	2	2	2	2	2	2	195	1	3	3	2	2	96	3	2	32.0001	32.0001	32.0001	16.0001	32.0001	8	16.0001	2	128	1	OXA-66	OXA-23	0	0	0	0	OXA-23-like	KL3	OCL1
1464322	ERR2712371	South Pacific	Philippines	National Kidney and Transplant Institute	CVS: Blood	Emergency Room	2016	143.167	3879884	89	231643	97257	2	2	2	2	2	2	2	2	2	195	1	3	3	2	2	96	3	64.0001	32.0001	32.0001	32.0001	16.0001	32.0001	8	16.0001	2	128	2	OXA-66	OXA-23	0	0	0	0	OXA-23-like	KL3	OCL1
1464325	ERR2712372	South Pacific	Philippines	National Kidney and Transplant Institute	Bodily Fluids: Pleural	Medicine General	2016	134.762	3887830	83	234756	91824	2	2	2	2	2	2	2	2	2	195	1	3	3	2	2	96	3	64.0001	32.0001	32.0001	32.0001	16.0001	32.0001	8.0001	16.0001	2	128	1	OXA-66	OXA-23	0	0	0	0	OXA-23-like	KL3	OCL1
1464326	ERR2712373	South Pacific	Philippines	National Kidney and Transplant Institute	Respiratory: Sputum	Medicine General	2016	170.921	3905196	94	188392	82332	2	2	2	2	2	2	2	2	2	195	1	3	3	2	2	96	3	64.0001	32.0001	32.0001	32.0001	16.0001	32.0001	8.0001	16.0001	2	128	2	OXA-66	OXA-23	0	0	0	0	OXA-23-like	KL3	OCL1
1464327	ERR2712374	South Pacific	Philippines	National Kidney and Transplant Institute	Genital/Urinary (GU)	Medicine General	2016	130.123	4031412	94	245756	115078	2	2	2	2	2	2	2	2	2	195	1	3	3	2	2	96	3	64.0001	32.0001	32.0001	32.0001	16.0001	32.0001	8.0001	16.0001	16	128	0.5	OXA-66	OXA-23	0	0	0	0	OXA-23-like	KL3	OCL1
1464330	ERR2712375	South Pacific	Philippines	National Kidney and Transplant Institute	Genital/Urinary (GU)	None Given	2016	62.1773	3905436	103	235448	74174	2	2	2	2	2	2	2	2	2	195	1	3	3	2	2	96	3	64.0001	32.0001	32.0001	32.0001	16.0001	32.0001	8	16.0001	1	128	1	OXA-66	OXA-23	0	0	0	0	OXA-23-like	KL3	OCL1
1464585	ERR2712376	North America	Canada	Health Sciences Centre	Bodily Fluids: Tissue	Surgery General	2016	121.611	4170952	90	326246	144248	4	15	6	6	8	2	3	5	4	236	12	17	12	1	29	102	39	64	32.0001	32.0001	16	16.0001	32.0001	8	16.0001	8	128	0.5	OXA-51	0	0	OXA-40	0	0	OXA-40-like	KL9	OCL7
1464610	ERR2712377	North America	Canada	Health Sciences Centre	Skeletal: Bone	Medicine General	2016	83.6625	4053400	145	228739	64767	1	81	1	1	1	1	5	1	2	498	10	12	4	11	4	142	5	0.4999	32.0001	32.0001	32	16.0001	32.0001	1	16.0001	0.4999	128	0.25	OXA-69	OXA-23	0	0	0	0	OXA-23-like	KL12	OCL2
1464746	ERR2712378	Europe	Germany	Antiinfectives-Intelligence GmbH	HEENT:Throat	Medicine ICU	2016	110.184	4043339	118	270555	86703	2	2	2	2	2	2	2	2	2	195	1	3	3	2	2	96	3	64.0001	32.0001	32.0001	32.0001	16.0001	32.0001	8	16.0001	4	128	1	OXA-66	OXA-23	0	0	0	0	OXA-23-like	KL3	OCL1
1473113	ERR2712379	Latin America	Guatemala	Centro Medico Militar	GU: Urine	Medicine ICU	2016	144.879	4107880	111	274948	108397	6	78	25	3	6	2	28	1	29	944	2	21	12	32	26	198	5	64.0001	32.0001	32.0001	32.0001	16.0001	32.0001	8.0001	16.0001	0.4999	128	0.25	OXA-90	0	0	OXA-40	0	0	OXA-40-like	KL3	OCL1
1473135	ERR2712380	Latin America	Guatemala	Centro Medico Militar	Respiratory: Trachea	Medicine ICU	2016	131.675	4115877	101	275116	112348	6	78	25	3	6	2	28	1	29	944	2	21	12	32	26	198	5	64.0001	32.0001	32.0001	32.0001	16.0001	32.0001	8	16.0001	0.4999	128	0.5	OXA-90	0	0	OXA-40	0	0	OXA-40-like	KL3	OCL1
1474297	ERR2712381	Europe	Italy	Policlinico Universitario	GU: Urine	Surgery ICU	2016	144.37	4098706	75	335584	136007	2	2	2	2	2	2	2	2	2	218	1	3	3	2	2	102	3	64.0001	32.0001	32.0001	32.0001	16.0001	32.0001	8.0001	16.0001	4	128	0.25	OXA-66	OXA-23	0	0	0	0	OXA-23-like	KL7	OCL1
1478653	ERR2712382	Europe	Latvia	National Medical Service - Laboratory	Respiratory: Trachea	Medicine ICU	2016	74.7879	4238935	93	426213	134536	2	2	2	2	2	2	2	2	2	425	1	3	3	2	2	100	3	64.0001	32.0001	32.0001	32.0001	16.0001	32.0001	8.0001	16.0001	4	128	0.5	OXA-66	OXA-23	0	0	0	0	OXA-23-like	KL125	OCL1
1478837	ERR2712383	Europe	Lithuania	Kaunas Medical University Hospital	Respiratory: Bronchials	Surgery ICU	2016	41.026	4089559	103	460689	119106	2	2	2	2	2	2	2	2	2	1128	1	3	3	2	2	260	3	64.0001	32.0001	32.0001	32.0001	16.0001	32.0001	4	16.0001	2	128	0.12	OXA-66	OXA-23	0	0	0	0	OXA-23-like	KL32	OCL1
1485388	ERR2712384	Europe	France	Universitary Hospital Angers	GU: Urine	Nursing Home / Rehab	2016	109.014	4104748	130	445781	78572	Singleton	764	3	3	2	2	4	1	5	1780	1	17	42	12	1	159	6	2	32.0001	32.0001	16	4	32	8.0001	16.0001	2	128	0.12	OXA-429	OXA-23	0	0	0	0	OXA-23-like	KL51*	OCL1
1487594	ERR2712385	Latin America	Brazil	Hospital de Clinicas de Porto	GU: Urine	Medicine General	2016	97.274	3851953	57	301429	145485	1	1	1	1	1	1	5	1	1	231	10	12	4	11	4	98	5	16	32.0001	32.0001	32.0001	16.0001	32.0001	8.0001	16.0001	0.4999	128	1	OXA-69	OXA-23	0	0	0	0	OXA-23-like	KL1	OCL1
1487599	ERR2712386	Latin America	Brazil	Hospital de Clinicas de Porto	Bodily Fluids: Abdominal	Medicine General	2016	148.165	3844186	86	295239	107931	1	1	1	1	1	1	5	1	1	231	10	12	4	11	4	98	5	16	32.0001	32.0001	32.0001	16.0001	32.0001	8.0001	16.0001	0.4999	128	1	OXA-69	OXA-23	0	0	0	0	OXA-23-like	KL1	OCL1
1487601	ERR2712387	Latin America	Brazil	Hospital de Clinicas de Porto	CVS: Blood	Medicine General	2016	132.759	4033715	151	168540	65671	5	79	26	2	2	2	29	4	5	233	1	15	8	10	28	106	32	64.0001	32.0001	32.0001	32.0001	16.0001	32.0001	8.0001	16.0001	0.4999	128	2	OXA-65	OXA-23	0	0	0	0	OXA-23-like	KL9	OCL10
1487602	ERR2712388	Latin America	Brazil	Hospital de Clinicas de Porto	Respiratory: Sputum	Medicine General	2016	192.356	3844463	55	438478	164066	1	1	1	1	1	1	5	1	1	231	10	12	4	11	4	98	5	4	32.0001	32.0001	16	4	8	8.0001	16.0001	0.4999	128	0.5	OXA-69	OXA-23	0	0	0	0	OXA-23-like	KL1	OCL1
1487604	ERR2712389	Latin America	Brazil	Hospital de Clinicas de Porto	Respiratory: Sputum	Medicine General	2016	139.91	4052429	153	165076	56922	5	730	26	6	2	2	29	4	5	783	1	15	8	10	28	195	32	64.0001	32.0001	32.0001	32.0001	16.0001	32.0001	8.0001	16.0001	0.4999	128	1	OXA-65	OXA-23	0	0	0	0	OXA-23-like	KL33	OCL10
1487606	ERR2712390	Latin America	Brazil	Hospital de Clinicas de Porto	CVS: Blood	Medicine General	2016	173.247	4039583	114	182022	77921	5	79	26	2	2	2	29	4	5	233	1	15	8	10	28	106	32	64.0001	32.0001	32.0001	32.0001	16.0001	32.0001	8.0001	16.0001	0.4999	128	1	OXA-65	OXA-23	0	0	0	0	OXA-23-like	KL49	OCL10
1487608	ERR2712391	Latin America	Brazil	Hospital de Clinicas de Porto	Respiratory: Sputum	Medicine General	2016	140.636	4034522	118	157791	68249	5	79	26	2	2	2	29	4	5	233	1	15	8	10	28	106	32	64.0001	32.0001	32.0001	32.0001	16.0001	32.0001	8.0001	16	0.4999	128	1	OXA-65	OXA-23	0	0	0	0	OXA-23-like	KL49	OCL10
1487609	ERR4436593	Latin America	Brazil	Hospital de Clinicas de Porto	Respiratory: Sputum	Medicine General	2016	109.141	3877042	218	139588	42305	2	2	2	2	2	2	2	2	2	218	1	3	3	2	2	102	3	64.0001	32.0001	32.0001	32.0001	16.0001	32.0001	8.0001	16.0001	1	128	2	OXA-66	OXA-23	0	0	0	0	OXA-23-like	KL9*	OCL1
1487798	ERR2712392	Latin America	Venezuela	Centro Medico de Caracas	CVS: Blood	Medicine ICU	2016	128.437	4112595	129	269904	74965	5	79	26	2	2	2	29	4	5	124	1	17	8	10	28	66	32	64.0001	32.0001	32.0001	32.0001	16	32.0001	8	16.0001	0.4999	128	0.25	OXA-65	OXA-23	0	0	0	0	OXA-23-like	KL124*	OCL5
1488263	ERR2712393	Latin America	Chile	Pontificia Universidad Catolica de Chile	Respiratory: Trachea	Medicine ICU	2016	129.879	3874055	79	301624	124924	4	318	6	6	8	2	3	5	5	225	12	17	12	1	29	99	39	64	32.0001	32.0001	32	16.0001	32.0001	8	16.0001	0.4999	128	0.25	OXA-219*	0	OXA-58	0	0	0	OXA-58-like	KL22	OCL7
1491158	ERR2712394	Europe	Hungary	University of Szeged	GU: Urine	Surgery General	2016	156.223	3993416	134	163873	77430	2	2	2	2	2	2	2	2	2	208	1	3	3	2	2	97	3	64.0001	32.0001	32.0001	32.0001	16.0001	32.0001	8.0001	16.0001	4	128	1	OXA-66	OXA-23	0	0	0	0	OXA-23-like	KL2	OCL1
1492227	ERR2712395	Europe	France	Centre Hospitalier Regional Universitaire de Lille	Respiratory: Trachea	Medicine General	2016	136.875	3819854	125	253564	82439	2	2	2	2	2	2	2	2	2	195	1	3	3	2	2	96	3	64.0001	32.0001	32.0001	32.0001	16.0001	32.0001	8.0001	16.0001	8	128	1	OXA-66	OXA-23	0	0	0	0	OXA-23-like	KL3	OCL1
1494523	ERR2712396	Europe	Spain	Hospital Clinico San Carlos	Bodily Fluids: Ulcer	Clinic / Office	2016	78.8691	3825431	82	205776	101112	2	2	2	2	2	2	2	2	2	218	1	3	3	2	2	102	3	64.0001	32.0001	32.0001	32.0001	16.0001	32.0001	8.0001	16.0001	8	128	1	OXA-66	OXA-23	0	0	0	0	OXA-23-like	KL28*	OCL1
1495918	ERR2712397	Europe	Greece	University General Hospital of Patras	INT: Wound	Surgery General	2015	84.5397	3893583	96	180095	80708	2	2	2	2	2	2	2	2	2	425	1	3	3	2	2	100	3	64.0001	32.0001	32.0001	32.0001	16.0001	32.0001	8.0001	16.0001	8	128	2	OXA-66	OXA-23	0	0	0	0	OXA-23-like	KL40	OCL1
1498375	ERR2712398	Asia	Thailand	Siriraj Hospital	Respiratory: Sputum	None Given	2016	103.872	3911876	116	205590	80213	2	2	2	2	2	2	2	2	2	451	1	3	3	2	2	142	3	64.0001	32.0001	32.0001	32.0001	16.0001	32.0001	4	16.0001	2	128	2	OXA-66	OXA-23	0	0	0	0	OXA-23-like	KL6	OCL1
1498380	ERR2712399	Asia	Thailand	Siriraj Hospital	Respiratory: Sputum	Medicine General	2016	101.345	3890353	87	289107	95649	2	2	2	2	2	2	2	2	2	208	1	3	3	2	2	97	3	4	32.0001	32.0001	32.0001	16.0001	32.0001	8.0001	16.0001	4	128	2	OXA-66	OXA-23	0	0	0	0	OXA-23-like	KL2	OCL1
1498382	ERR2712400	Asia	Thailand	Siriraj Hospital	Respiratory: Sputum	Medicine General	2016	105.856	3899325	108	190365	78119	2	2	2	2	2	2	2	2	2	1684	1	3	3	2	2	153	3	64.0001	32.0001	32.0001	32.0001	16.0001	32.0001	8.0001	16.0001	8	128	2	OXA-66	OXA-23	0	0	0	0	OXA-23-like	KL49	OCL1
1498385	ERR2712401	Asia	Thailand	Siriraj Hospital	Respiratory: Sputum	Medicine ICU	2016	111.365	3974836	104	177961	76816	2	2	2	2	2	2	2	2	2	1890	1	3	3	2	2	202	3	64.0001	32.0001	32.0001	32.0001	16.0001	32.0001	4	16.0001	4	128	2	OXA-66	OXA-23	0	0	0	0	OXA-23-like	KL10	OCL1
1498411	ERR2712402	Asia	Thailand	Siriraj Hospital	Respiratory: Sputum	Medicine General	2016	105.305	4230677	183	230527	53096	7	25	3	3	2	4	7	2	4	229	1	15	2	28	1	107	32	64.0001	32.0001	32.0001	32.0001	16.0001	32.0001	4	16.0001	2	128	0.25	OXA-64	OXA-23	0	0	0	0	OXA-23-like	KL14	OCL6
1499037	ERR2712403	Latin America	Venezuela	Hospital De Clinicas Caracas	Instruments: Catheters	Medicine General	2016	159.436	3834175	75	429662	96638	Singleton	-	1	52	2	1	9	4	5	1938	1	19	204	6	4	141	26	2	32.0001	32.0001	2	2	4	0.06	8	0.4999	8	0.06	OXA-691	0	0	OXA-72	0	0	OXA-40-like	KL53*	OCL4
1499107	ERR2712404	Latin America	Venezuela	Hospital De Clinicas Caracas	INT: Wound	Medicine General	2016	120.101	3877287	109	220102	80295	5	79	26	2	2	2	29	4	5	758	1	17	8	10	28	106	32	64	32.0001	32.0001	32	16	32.0001	8	16.0001	0.4999	128	0.25	OXA-65	OXA-23	0	0	0	0	OXA-23-like	KL9	OCL10
1499304	ERR4436594	Europe	Austria	MU Innsbruck Div of Hygiene and Medical Microbiology	Respiratory: Bronchials	Medicine General	2016	97.5092	3888865	93	206743	90570	2	2	2	2	2	2	2	2	2	208	1	3	3	2	2	97	3	64.0001	32.0001	32.0001	32.0001	16.0001	32.0001	8.0001	16.0001	1	128	1	OXA-66	OXA-23	0	0	0	0	OXA-23-like	KL2	OCL1
1501848	ERR4436595	Africa	Morocco	Centre Hospitalier lbn rochd	Respiratory: Bronchials	Surgery ICU	2016	99.2123	3884406	119	223552	76890	8	10	1	3	2	1	4	4	4	447	1	15	13	12	4	106	2	4	32.0001	32.0001	32.0001	8	32.0001	8.0001	16.0001	0.4999	128	0.12	OXA-68	OXA-23	OXA-58	0	0	0	multiple	KL49	OCL2
1501852	ERR4436596	Africa	Morocco	Centre Hospitalier lbn rochd	INT: Skin	Surgery ICU	2016	68.7696	3834837	77	325857	117958	2	2	2	2	2	2	2	2	2	195	1	3	3	2	2	96	3	64.0001	32.0001	32.0001	32.0001	16.0001	32.0001	8.0001	16.0001	8	128	0.25	OXA-66	OXA-23	0	0	0	0	OXA-23-like	KL3	OCL1
1501857	ERR4436597	Africa	Morocco	Centre Hospitalier lbn rochd	INT: Skin	Medicine General	2016	82.0724	3853348	97	293062	96749	2	2	2	2	2	2	2	2	2	195	1	3	3	2	2	96	3	64.0001	32.0001	32.0001	32.0001	16.0001	32.0001	8.0001	16.0001	8	128	0.5	OXA-66	OXA-23	0	0	0	0	OXA-23-like	KL3	OCL1
1501983	ERR4436598	Middle East	Saudi Arabia	King Saud Medical Complex	Respiratory: Sputum	Medicine ICU	2016	99.1371	3910346	110	291267	112615	2	2	2	2	2	2	2	2	2	218	1	3	3	2	2	102	3	64.0001	32.0001	32.0001	32.0001	16.0001	32.0001	8.0001	16.0001	8	128	1	OXA-66	OXA-23	0	0	0	0	OXA-23-like	KL9	OCL1
1501994	ERR4436599	Middle East	Saudi Arabia	King Saud Medical Complex	CVS: Blood	Medicine ICU	2016	108.02	3932471	125	218945	96675	2	641	2	1	2	2	2	2	2	195	1	3	3	2	2	96	3	64.0001	32.0001	32.0001	32.0001	16.0001	32.0001	8.0001	16.0001	8	128	1	OXA-66	OXA-23	0	0	0	0	OXA-23-like	KL3	OCL1
1502270	ERR4436600	Middle East	Kuwait	Kuwait University	INT: Wound	Medicine ICU	2016	51.23	3906462	86	272574	110506	2	2	2	2	2	2	2	2	2	195	1	3	3	2	2	96	3	64.0001	32.0001	32.0001	32.0001	16.0001	32.0001	8.0001	16.0001	8	128	1	OXA-66	OXA-23	0	0	0	0	OXA-23-like	KL3	OCL1
1502704	ERR4436601	North America	United States	Sidney and Lois Eskenazi Hospital	INT: Wound	Medicine General	2016	100.698	3998873	217	141299	38589	USA-clone-1	406	1	1	1	2	65	1	5	1939	10	52	1	33	4	98	5	64	32.0001	32.0001	32	16.0001	32.0001	8.0001	16.0001	1	128	1	OXA-172*	0	0	0	0	0	none (OXA-51 + ISAba1)	KL1	OCL1
1508218	ERR4436602	Middle East	Jordan	King Abdulla University Hospital	Respiratory: Sputum	Clinic / Office	2016	105.684	3926577	123	291343	72164	2	2	2	2	2	2	2	2	2	218	1	3	3	2	2	102	3	1	32.0001	32.0001	32.0001	16.0001	32.0001	8.0001	16.0001	8	128	0.5	OXA-66	OXA-23	0	0	0	0	OXA-23-like	KL9	OCL1
1511188	ERR4436603	Asia	Taiwan	Kaohsiung Medical University Hospital	Respiratory: Trachea	Medicine ICU	2016	105.15	3940194	123	267008	70579	2	195	2	2	2	2	2	1	2	1940	1	78	3	2	2	200	3	64.0001	32.0001	32.0001	32.0001	16.0001	32.0001	4	16.0001	4	128	0.5	OXA-66	OXA-23	0	0	0	0	OXA-23-like	KL25	OCL4
1511199	ERR4436616	Asia	Taiwan	Kaohsiung Medical University Hospital	Bodily Fluids: Abscess / Pus	Medicine General	2016	119.034	3814178	118	231889	73507	2	195	2	2	2	2	2	1	2	686	1	52	3	2	2	140	3	2	32.0001	32.0001	16	16.0001	32.0001	4	16.0001	4	128	0.5	OXA-66	0	0	OXA-72	0	0	OXA-40-like	KL34	OCL4
1519778	ERR4436617	North America	United States	University of Colorado Hospital	INT: Wound	Surgery General	2016	104.341	3768009	93	256442	68557	3	229	3	3	51	2	28	1	3	203	41	1	12	32	1	98	6	16	32.0001	32.0001	16	16.0001	32.0001	8.0001	16.0001	1	128	1	OXA-113*	0	0	0	0	0	none (OXA-51 + ISAba1)	KL17	OCL1
1521318	ERR4436618	Europe	Germany	Institute for Medical Micro., Immunology & Hygiene	Respiratory: Trachea	Surgery ICU	2016	62.9201	3988931	113	210577	75743	2	2	2	2	2	2	2	2	2	195	1	3	3	2	2	96	3	64.0001	32.0001	32.0001	32.0001	16.0001	32.0001	8.0001	16.0001	2	128	1	OXA-66	OXA-23	0	0	0	0	OXA-23-like	KL3	OCL1
1524553	ERR4436619	Europe	Italy	Niguarda Ca' Granda Hospital	Bodily Fluids: Exudate	Medicine General	2016	148.974	3874437	121	163773	69126	2	2	2	2	2	2	2	2	2	281	1	17	3	2	2	99	3	64	32.0001	32.0001	32.0001	16.0001	32.0001	8.0001	16.0001	1	128	1	OXA-82*	OXA-23	0	0	0	0	OXA-23-like	KL81	OCL3
1524678	ERR4436620	Europe	Spain	Hospital Universitario La Fe	CVS: Blood	Medicine ICU	2016	131.951	3932846	151	233107	61712	5	79	26	2	2	2	29	4	5	924	1	17	8	10	28	198	32	4	32.0001	32.0001	32.0001	16.0001	32.0001	8.0001	16.0001	0.4999	32	0.12	OXA-65*	0	0	0	0	0	none (OXA-51 + ISAba1)	KL3	OCL10
1525087	ERR4436627	Europe	Belgium	University Hospital Gasthuisberg- Leuven	CVS: Blood	Medicine ICU	2016	78.392	4063831	111	293052	120669	2	2	2	2	2	2	2	2	2	195	1	3	3	2	2	96	3	16	32.0001	32.0001	32	16.0001	32.0001	8	16.0001	2	128	0.5	OXA-66	OXA-23	0	0	0	0	OXA-23-like	KL3	OCL1
1526082	ERR4436628	Europe	Czech Republic	General Faculty Hospital Prag, VFN	INT: Wound	Surgery General	2016	91.9556	3942159	155	224956	51079	2	2	2	2	2	2	2	2	2	208	1	3	3	2	2	97	3	8	32.0001	32.0001	8	16.0001	32.0001	8	8	2	0.12	1	OXA-83*	0	0	0	0	0	none (OXA-51 + ISAba1)	KL2	OCL1
1526522	ERR4436637	North America	United States	Indiana University Health Pathology Laboratory	Respiratory: Trachea	Medicine General	2016	82.793	3792668	155	123262	52827	2	2	2	2	2	2	2	2	2	208	1	3	3	2	2	97	3	1	32.0001	32.0001	32.0001	16.0001	32	8	16	8	64	0.5	OXA-82*	0	0	0	0	0	none (OXA-51 + ISAba1)	KL2	OCL1
1526523	ERR4436638	North America	United States	Indiana University Health Pathology Laboratory	CVS: Blood	Emergency Room	2016	80.9024	4181326	221	211637	43173	2	2	2	2	2	2	2	2	2	208	1	3	3	2	2	97	3	4	32.0001	32.0001	32	16.0001	32.0001	8.0001	16.0001	2	128	0.5	OXA-66	0	0	0	0	0	none (OXA-51 + ISAba1)	KL2*	OCL1
1527477	ERR4436639	Latin America	Argentina	Laboratorio CIBIC S.A Centro de Diagnostico Medico de Alta C	Instruments: Catheters	Medicine ICU	2016	104.8	4036962	155	248663	58521	7	25	3	3	2	4	7	2	4	1489	1	15	2	28	1	283	32	32	32.0001	32.0001	32.0001	16.0001	32.0001	8	16.0001	16.0001	128	0.5	OXA-64	OXA-23	0	0	0	0	OXA-23-like	KL81	OCL10
1527487	ERR4436640	Latin America	Argentina	Laboratorio CIBIC S.A Centro de Diagnostico Medico de Alta C	INT: Wound	Medicine General	2016	86.7789	3929828	149	263597	55393	4	15	6	6	8	2	3	5	4	225	12	17	12	1	29	99	39	32	32.0001	32.0001	32.0001	16.0001	32.0001	8	16.0001	0.4999	128	0.25	OXA-51	OXA-23	0	0	0	0	OXA-23-like	KL22	OCL7
1527722	ERR4436641	Latin America	Mexico	Hospital General de Durango	Respiratory: Bronchials	Pediatric ICU	2016	112.931	4054564	184	222004	48721	5	156	26	2	2	2	29	4	4	1054	1	17	8	10	28	259	32	32	32.0001	32.0001	32.0001	16.0001	32.0001	8	16.0001	0.4999	128	0.25	OXA-65	OXA-239	0	0	0	0	OXA-23-like	KL32*	OCL10
1527963	ERR4436648	Latin America	Mexico	Instituto Nacional De Cancerologia	CVS: Blood	Medicine General	2016	107.263	3954383	215	130398	40187	5	156	26	2	2	2	29	4	4	758	1	17	8	10	28	106	32	16	32.0001	32.0001	32.0001	16.0001	32.0001	4	16.0001	0.4999	128	0.25	OXA-65	OXA-239	0	0	0	0	OXA-23-like	KL9	OCL10
1528385	ERR4436655	Asia	Korea, South	CHA University Hospital	Respiratory: Sputum	Medicine ICU	2016	189.293	3970976	93	208404	90530	2	2	2	2	2	2	2	2	2	784	1	3	3	2	2	107	3	64.0001	32.0001	32.0001	32.0001	16.0001	32.0001	8.0001	16.0001	0.4999	128	0.5	OXA-66	OXA-23	0	0	0	0	OXA-23-like	KL14	OCL1
1528402	ERR4436680	Asia	Korea, South	CHA University Hospital	INT: Wound	Surgery General	2016	148.401	3922319	110	193787	99950	2	2	2	2	2	2	2	2	2	451	1	3	3	2	2	142	3	4	32.0001	32.0001	32.0001	16.0001	32.0001	8.0001	16.0001	4	128	0.5	OXA-66	OXA-23	0	(OXA-40) partial	0	0	OXA-23-like	KL6	OCL1
1528423	ERR4436681	Asia	Korea, South	CHA University Hospital	Respiratory: Bronchials	Medicine General	2016	84.2538	3877589	67	289106	147946	2	2	2	2	2	2	2	2	2	451	1	3	3	2	2	142	3	64.0001	32.0001	32.0001	32.0001	16.0001	32.0001	8.0001	16.0001	4	128	0.5	OXA-66	OXA-23	0	0	0	0	OXA-23-like	KL6	OCL1
1528447	ERR4436682	Asia	Korea, South	CHA University Hospital	GU: Urine	Medicine General	2016	97.0159	4002738	77	346002	143028	2	2	2	2	2	2	2	2	2	191	1	3	3	2	2	94	3	64.0001	32.0001	32.0001	32	16.0001	32.0001	8.0001	16.0001	0.4999	128	1	OXA-66	OXA-23	0	0	0	0	OXA-23-like	KL9	OCL1
1528493	ERR4436683	Asia	Korea, South	CHA University Hospital	Respiratory: Sputum	Medicine General	2016	118.384	3945843	172	194354	49046	2	2	2	2	2	2	2	2	2	451	1	3	3	2	2	142	3	64.0001	32.0001	32.0001	32.0001	16.0001	32.0001	8.0001	16.0001	4	128	1	OXA-66	OXA-23	0	0	0	0	OXA-23-like	KL6	OCL1
1529868	ERR4436684	North America	United States	Childrens Hospital of Wisconsin	INT: Wound	Medicine General	2016	190.884	3926366	136	162503	60420	USA-clone-1	406	1	1	1	2	65	1	5	1703	10	12	1	33	4	102	5	2	32.0001	32.0001	32.0001	16.0001	32.0001	8.0001	16.0001	0.4999	128	2	OXA-829	0	0	OXA-40	0	0	OXA-40-like	KL124*	OCL1
1529970	ERR4436685	Europe	Germany	University Hospital Aachen	HEENT: Other	None Given	2016	101.866	3962628	89	240071	135767	2	2	2	2	2	2	2	2	2	450	1	17	3	2	2	102	3	64.0001	32.0001	32.0001	32.0001	16.0001	32.0001	4	16.0001	0.4999	128	0.25	OXA-66	0	0	OXA-72	0	0	OXA-40-like	KL9	OCL1
1531030	ERR4436686	Europe	Netherlands	Isala Klinieken - LMMI	INT: Wound	Surgery General	2016	97.1588	4117006	108	340342	105732	1	1	1	1	1	1	5	1	1	231	10	12	4	11	4	98	5	64.0001	32.0001	32.0001	32.0001	16.0001	32.0001	4	16.0001	16	128	0.5	OXA-69	OXA-23	0	0	0	NDM-1	multiple	KL17	OCL1
1531037	ERR4436687	Europe	Netherlands	Isala Klinieken - LMMI	Respiratory: Sputum	Medicine ICU	2016	87.4203	3959298	82	293703	111235	2	600	2	2	2	2	2	2	1	1632	1	12	3	2	2	195	3	64.0001	32.0001	32.0001	32.0001	16.0001	32.0001	8.0001	16.0001	2	128	2	OXA-66	OXA-23	0	0	0	NDM-1	multiple	KL42*	OCL1
1531878	ERR4436585	North America	United States	Loyola University Medical Center	Respiratory: Trachea	Pediatric ICU	2016	116.675	4023823	143	157837	62776	2	2	2	2	2	2	2	2	2	208	1	3	3	2	2	97	3	64.0001	32.0001	32.0001	16	16.0001	32.0001	4	16.0001	4	128	0.5	OXA-66	0	0	OXA-40	0	0	OXA-40-like	KL2	OCL1
1531882	ERR4436694	North America	United States	Loyola University Medical Center	INT: Skin	Medicine General	2016	201.428	3937764	154	151331	52110	USA-clone-1	406	1	1	1	2	65	1	5	1703	10	12	1	33	4	102	5	16	32.0001	32.0001	32.0001	16.0001	32.0001	8.0001	16.0001	0.4999	128	0.5	OXA-829	0	0	OXA-40	0	0	OXA-40-like	KL124*	OCL10
1532000	ERR4436695	North America	United States	Loyola University Medical Center	Respiratory: Trachea	Medicine ICU	2016	62.5147	4054081	73	350044	164412	Singleton	-	34	4	37	1	5	6	36	1552	44	73	4	11	44	304	4	2	32.0001	32.0001	8	8	16	4	16.0001	0.4999	128	0.5	OXA-828	0	0	OXA-40	0	0	OXA-40-like	KL102*	OCL5
1532305	ERR4436744	Latin America	Colombia	Hospital Fundacion Santa fe de Bogota	INT: Wound	Surgery General	2016	131.162	4067974	207	195301	42667	5	79	26	2	2	2	29	4	5	124	1	17	8	10	28	66	32	8	32.0001	32.0001	32.0001	8	32.0001	8.0001	16.0001	0.4999	128	0.5	OXA-65	OXA-23	0	0	0	0	OXA-23-like	KL124*	OCL10
1534037	ERR4436745	Asia	Taiwan	National Taiwan University Hospital	Respiratory: Bronchials	Medicine ICU	2016	110.619	3907748	126	391693	105026	2	2	2	2	2	2	2	2	2	787	1	87	3	2	2	157	3	64.0001	32.0001	32.0001	32.0001	16.0001	32.0001	8	16.0001	8	128	1	OXA-66	OXA-23	0	0	0	0	OXA-23-like	KL128	OCL1
1534047	ERR4436746	Asia	Taiwan	National Taiwan University Hospital	CVS: Blood	Surgery General	2016	134.296	3898539	139	150428	57484	2	2	2	2	2	2	2	2	2	451	1	3	3	2	2	142	3	64.0001	32.0001	32.0001	32.0001	16.0001	32.0001	8.0001	16.0001	4	128	0.5	OXA-66	OXA-23	0	0	0	0	OXA-23-like	KL6	OCL1
1535200	ERR4436747	North America	United States	Sacred Heart Children`s Hospital	CVS: Blood	Pediatric General	2016	150.641	4179749	193	132690	41609	5	79	26	2	2	2	29	4	5	novel	1	novel	novel	10	28	66	32	16	32.0001	32.0001	32.0001	16.0001	32.0001	8.0001	16.0001	4	128	0.5	OXA-65	OXA-23	0	0	0	0	OXA-23-like	KL124*	OCL10*
1536051	ERR4436748	Europe	France	CHRU Besancon	INT: Wound	Surgery ICU	2016	231.384	3738443	99	291031	76345	2	2	2	2	2	2	2	2	2	281	1	17	3	2	2	99	3	32	32.0001	32.0001	16	16.0001	32.0001	8.0001	16.0001	1	128	1	OXA-82*	OXA-23	0	0	0	0	OXA-23-like	KL81	OCL3
1537254	ERR4436749	Europe	Croatia	Clinical Hospital Split	CVS: Blood	Medicine ICU	2016	149.983	3982726	122	211139	72194	2	2	2	2	2	2	2	2	2	195	1	3	3	2	2	96	3	64.0001	32.0001	32.0001	32.0001	16.0001	32.0001	8	16.0001	8	128	0.5	OXA-66	OXA-23	0	0	0	0	OXA-23-like	KL3	OCL1
1541575	ERR4436750	Europe	Germany	Klinikun Grobhadeen/ Innenstadt	INT: Wound	Surgery General	2016	107.123	4049940	125	195965	73237	2	636	2	1	2	2	2	1	1	502	1	12	3	2	2	100	3	32	32.0001	32.0001	16	16.0001	32.0001	4	16.0001	0.4999	128	0.5	OXA-66	0	0	OXA-72	0	0	OXA-40-like	KL40	OCL2
1545734	ERR4436751	Europe	Denmark	Aarhus University Hospital Skejby	Respiratory: Trachea	Medicine ICU	2016	93.6156	3862463	190	171015	50479	2	2	2	2	2	2	2	2	2	195	1	3	3	2	2	96	3	64.0001	32.0001	32.0001	32.0001	16.0001	32.0001	8.0001	16.0001	8	128	1	OXA-66	OXA-23	0	0	0	0	OXA-23-like	KL3	OCL1
1551638	ERR4436752	Europe	Greece	Evaggelismos Hospital	Bodily Fluids: Abscess / Pus	Medicine General	2016	99.3117	3930876	68	245736	122156	2	2	2	2	2	2	2	2	2	436	1	3	3	2	2	103	3	64.0001	32.0001	32.0001	32.0001	16.0001	32.0001	8	16.0001	2	128	0.5	OXA-66	OXA-23	0	0	0	0	OXA-23-like	KL47	OCL1
1560430	ERR4436753	Europe	Ireland	Tallaght Hospital (AMNCH)	Bodily Fluids	Medicine General	2016	162.392	3913558	90	438471	114183	Singleton	158	41	42	13	1	5	4	14	499	24	92	96	11	49	162	26	64	32.0001	32.0001	32.0001	16.0001	32.0001	8	16.0001	0.4999	128	0.5	OXA-65	OXA-23	0	0	0	GES-12	multiple	KL6	OCL1
1064338	ERR2711659	North America	United States	University Hospitals Of Cleveland	CVS: Blood	Medicine ICU	2014	114.68	3783442	94	290969	100180	2	2	2	2	2	2	2	2	2	281	1	17	3	2	2	99	3	32	32.0001	32.0001	32.0001	16.0001	32.0001	8.0001	16.0001	1	128	1	OXA-82*	OXA-23	0	0	0	0	OXA-23-like	KL22	OCL3
1064538	ERR2711660	Europe	Italy	Laboratorio Unico del Centro Servizi	Respiratory: Bronchials	Emergency Room	2014	112.734	3756405	67	328758	133801	2	2	2	2	2	2	2	2	2	218	1	3	3	2	2	102	3	64.0001	32.0001	32.0001	32	16.0001	32.0001	8	16.0001	16	128	1	OXA-66	OXA-23	0	0	0	0	OXA-23-like	KL28*	OCL1
1064744	ERR2711661	Europe	Hungary	Semmelweis Egyetem	CVS: Blood	Surgery ICU	2014	99.3842	3903216	102	278074	104364	2	2	2	2	2	2	2	2	2	208	1	3	3	2	2	97	3	64.0001	32.0001	32.0001	32.0001	16.0001	32.0001	8.0001	16.0001	4	128	1	OXA-66	OXA-23	0	0	0	0	OXA-23-like	KL2	OCL1
1091967	ERR2711662	North America	United States	New York-Presbyterian Hospital/Weill Cornell Medic	Respiratory: Bronchials	Surgery ICU	2014	104.385	3904912	135	356642	91086	2	2	2	2	2	2	2	2	2	348	1	35	3	2	2	102	3	4	32.0001	32.0001	32	16.0001	32.0001	8	16.0001	4	128	1	OXA-66	0	0	OXA-72	0	0	OXA-40-like	KL9	OCL1
1092975	ERR2711663	Europe	Spain	Hospital Universitario Son Espases, modul 2J	Bodily Fluids: Ulcer	Medicine ICU	2014	173.383	3962999	90	269150	95929	2	2	2	2	2	2	2	2	2	218	1	3	3	2	2	102	3	2	32.0001	32.0001	32.0001	16.0001	32.0001	8.0001	16.0001	16.0001	128	2	OXA-66	OXA-23	0	0	0	0	OXA-23-like	KL28*	OCL1
1234530	ERR2712190	Latin America	Mexico	Hospital General de Durango	INT: Wound	Clinic / Office	2015	115.917	4044003	201	190981	44552	5	156	26	2	2	2	29	4	4	1054	1	17	8	10	28	259	32	64.0001	32.0001	32.0001	32.0001	16.0001	32.0001	8	16.0001	0.4999	128	0.5	OXA-65	OXA-239	0	0	0	0	OXA-23-like	KL32*	OCL10
1234537	ERR2712192	Latin America	Mexico	Hospital General de Durango	Respiratory: Sputum	Medicine General	2015	119.445	4053105	182	134903	54119	5	156	26	2	2	2	29	4	4	1054	1	17	8	10	28	259	32	64	32.0001	32.0001	32.0001	16.0001	32.0001	8	16.0001	0.4999	128	0.5	OXA-65	OXA-239	0	0	0	0	OXA-23-like	KL32*	OCL10
1235037	ERR2712193	Latin America	Mexico	Instituto Nacional De Cancerologia	Bodily Fluids: Exudate	Medicine General	2015	132.561	4004211	123	223100	71631	5	156	26	2	2	2	29	4	4	758	1	17	8	10	28	106	32	16	32.0001	32.0001	32.0001	16.0001	32.0001	8.0001	16.0001	0.4999	128	1	OXA-65	OXA-239	0	0	0	0	OXA-23-like	KL9	OCL10
1241896	ERR2712194	Middle East	Saudi Arabia	King Saud Medical Complex	INT: Wound	Medicine General	2015	179.535	3902527	107	222543	96147	2	2	2	2	2	2	2	2	2	218	1	3	3	2	2	102	3	64.0001	32.0001	32.0001	32.0001	16.0001	32.0001	8.0001	16.0001	16.0001	128	2	OXA-66	OXA-23	0	0	0	0	OXA-23-like	KL9	OCL1
1234532	ERR2712191	Latin America	Mexico	Hospital General de Durango	Catheter	Pediatric ICU	2015	161.881	4054733	210	114473	43840	5	156	26	2	2	2	29	4	4	1054	1	17	8	10	28	259	32	32	32.0001	32.0001	32.0001	16.0001	32.0001	8	16.0001	0.4999	128	0.5	OXA-65	OXA-239	0	0	0	0	OXA-23-like	KL32*	OCL10
