# Supplementary material for: A global view on carbapenem-resistant Acinetobacter baumannii
Source: mBio. 2023 Oct 26;14(6):e02260-23. doi: 10.1128/mbio.02260-23 (PMC10746149; doi:10.1128/mbio.02260-23)
Supplement: Table S5 — Metadata download for isolates from Pathogen.Watch (date: 03/2023). [file mbio.02260-23-s0007.xlsx]

## Sheet: overall_metadata
Displayname	Study accession	Experiment accession	Run accession	Secondary sample accession	Country	City/region	Latitude	Longitude	Collection date	Day	Month	Year	Host	Isolation source	Host status	MLST	IC	Combined carbapenemase	Intrinsic - OXA-51-like	OXA-23-like	OXA-58-like	OXA-40-like	OXA-134-like	Other carbapenemase
SAMEA12549091	PRJEB50346	ERX7664344	ERR8098253	ERS10155641	Cambodia		Latitude	105.66667				missing	Human	blood	diseased	-	unassigned	none (OXA-51-like)	OXA-343	0	0	0	0	0
SAMEA1317917	PRJEB2801	ERX095947	ERR119675	ERS083430	Australia		Latitude	135	2011-01-01	1	1	2011	Human		infection	2	2	OXA-23-like	OXA-66	OXA-23	0	0	0	0
SAMEA1317918	PRJEB2801	ERX095939	ERR119667	ERS083422	Australia		Latitude	135	2006-01-01	1	1	2006	Human		infection	1	1	none (OXA-51-like)	OXA-69	0	0	0	0	0
SAMEA1317920	PRJEB2801	ERX095931	ERR119659	ERS083414	Australia	Sydney	Latitude	151.21	2010-01-01	1	1	2010	Human	wound	disease	1	1	OXA-58-like	OXA-69	0	OXA-58	0	0	0
SAMEA1317921	PRJEB2801	ERX095933	ERR119661	ERS083416	Australia		Latitude	135	2002-01-01	1	1	2002	Human		infection	2	2	OXA-23-like	OXA-66	OXA-23	0	0	0	0
SAMEA1317922	PRJEB2801	ERX095940	ERR119668	ERS083423	Australia	Sydney	Latitude	151.21	2009-01-01	1	1	2009	Human	urine	disease	1	1	none (OXA-51-like)	OXA-69	0	0	0	0	0
SAMEA1317923	PRJEB2801	ERX095941	ERR119669	ERS083424	Australia		Latitude	135	2009-01-01	1	1	2009	Human		infection	1	1	none (OXA-51-like)	OXA-69	0	0	0	0	0
SAMEA1317924	PRJEB2801	ERX095936	ERR119664	ERS083419	Australia	Sydney	Latitude	151.21	2006-01-01	1	1	2006	Human	wound	disease	1	1	none (OXA-51-like)	OXA-69	0	0	0	0	0
SAMEA1317926	PRJEB2801	ERX095948	ERR119676	ERS083431	Australia		Latitude	135	2002-01-01	1	1	2002	Human		infection	2	2	OXA-23-like	OXA-66	OXA-23	0	0	0	0
SAMEA1317927	PRJEB2801	ERX095932	ERR119660	ERS083415	Australia	Brisbane	Latitude	153.0235	2002-01-01	1	1	2002	Human	endotracheal aspirate	disease	1	1	none (OXA-51-like)	OXA-69	0	0	0	0	0
SAMEA1317929	PRJEB2801	ERX095938	ERR119666	ERS083421	Australia		Latitude	135	2006-01-01	1	1	2006	Human		infection	25	7	none (OXA-51-like)	OXA-64	0	0	0	0	0
SAMEA1317930	PRJEB2801	ERX095943	ERR119671	ERS083426	Australia	Sydney	Latitude	151.21	1997-01-01	1	1	1997	Human	blood	disease	1	1	none (OXA-51-like)	OXA-69	0	0	0	0	0
SAMEA1317931	PRJEB2801	ERX095942	ERR119670	ERS083425	Australia	Sydney	Latitude	151.21	2010-01-01	1	1	2010	Human	midstream urine	disease	-	1	none (OXA-51-like)	OXA-69	0	0	0	0	0
SAMEA1317932	PRJEB2801	ERX095937	ERR119665	ERS083420	Australia		Latitude	135	2006-01-01	1	1	2006	Human		infection	1	1	none (OXA-51-like)	OXA-69	0	0	0	0	0
SAMEA1317933	PRJEB2801	ERX095935	ERR119663	ERS083418	Australia		Latitude	135	2006-01-01	1	1	2006	Human		infection	460	1	none (OXA-51-like)	OXA-69	0	0	0	0	0
SAMEA1317934	PRJEB2801	ERX095946	ERR119674	ERS083429	Australia		Latitude	135	2002-01-01	1	1	2002	Human		infection	2	2	OXA-23-like	OXA-66	OXA-23	0	0	0	0
SAMEA1317936	PRJEB2801	ERX095945	ERR119673	ERS083428	Australia		Latitude	135	2005-01-01	1	1	2005	Human		infection	-	2	OXA-23-like	OXA-66	OXA-23	0	0	0	0
SAMEA1317937	PRJEB2801	ERX095951	ERR119679	ERS083434	Australia	Sydney	Latitude	151.21	2010-01-01	1	1	2010	Human		disease	1	1	OXA-58-like	OXA-69	0	OXA-58	0	0	0
SAMEA1317938	PRJEB2801	ERX095934	ERR119662	ERS083417	Australia		Latitude	135	2007-01-01	1	1	2007	Human		infection	2	2	OXA-23-like	OXA-66	OXA-23	0	0	0	0
SAMEA1317939	PRJEB2801	ERX095929	ERR119657	ERS083412	Australia	Sydney	Latitude	151.21	1998-01-01	1	1	1998	Human	wound	disease	1	1	none (OXA-51-like)	OXA-69	0	0	0	0	0
SAMEA1317940	PRJEB2801	ERX095952	ERR119680	ERS083435	Australia		Latitude	135	2009-01-01	1	1	2009	Human		infection	1	1	none (OXA-51-like)	OXA-69	0	0	0	0	0
SAMEA1465988	PRJEB2801	ERX087516	ERR110082	ERS083390	Australia	Adelaide	Latitude	138.5999	2002-01-01	1	1	2002	Human	pus	disease	1	1	none (OXA-51-like)	OXA-69	0	0	0	0	0
SAMEA1465989	PRJEB2801	ERX087443	ERR110009	ERS083317	Australia		Latitude	135	2007-01-01	1	1	2007	Human		infection	2	2	OXA-23-like	OXA-66	OXA-23	0	0	0	0
SAMEA1465990	PRJEB2801	ERX087478	ERR110044	ERS083352	Australia		Latitude	135	2005-01-01	1	1	2005	Human		infection	2	2	OXA-23-like	OXA-66	OXA-23	0	0	0	0
SAMEA1465992	PRJEB2801	ERX087449	ERR110015	ERS083323	Australia		Latitude	135	2007-01-01	1	1	2007	Human		infection	2	2	OXA-23-like	OXA-66	OXA-23	0	0	0	0
SAMEA1465993	PRJEB2801	ERX087470	ERR110036	ERS083344	Australia		Latitude	135	2006-01-01	1	1	2006	Human		infection	-	2	OXA-23-like	OXA-66	OXA-23	0	0	0	0
SAMEA1465994	PRJEB2801	ERX087507	ERR110073	ERS083381	Australia		Latitude	135	2002-01-01	1	1	2002	Human		infection	2	2	none (OXA-51-like)	OXA-66	0	0	0	0	0
SAMEA1465995	PRJEB2801	ERX087533	ERR110099	ERS083407	Australia		Latitude	135	2010-01-01	1	1	2010	Human		infection	1	1	none (OXA-51-like)	OXA-69	0	0	0	0	0
SAMEA1465996	PRJEB2801	ERX087479	ERR110045	ERS083353	Australia		Latitude	135	2001-01-01	1	1	2001	Human		infection	2	2	OXA-23-like	OXA-66	OXA-23	0	0	0	0
SAMEA1465997	PRJEB2801	ERX087488	ERR110054	ERS083362	Australia		Latitude	135	2002-01-01	1	1	2002	Human		infection	2	2	OXA-23-like	OXA-66	OXA-23	0	0	0	0
SAMEA1465998	PRJEB2801	ERX087459	ERR110025	ERS083333	Australia		Latitude	135	2010-01-01	1	1	2010	Human		infection	2	2	OXA-23-like	OXA-66	OXA-23	0	0	0	0
SAMEA1465999	PRJEB2801	ERX087450	ERR110016	ERS083324	Australia		Latitude	135	2006-01-01	1	1	2006	Human		infection	2	2	OXA-23-like	OXA-66	OXA-23	0	0	0	0
SAMEA1466000	PRJEB2801	ERX087535	ERR110101	ERS083409	Australia		Latitude	135	2002-01-01	1	1	2002	Human		infection	2	2	OXA-23-like	OXA-66	OXA-23	0	0	0	0
SAMEA1466001	PRJEB2801	ERX087517	ERR110083	ERS083391	Australia		Latitude	135	2010-01-01	1	1	2010	Human		infection	2	2	OXA-23-like	OXA-66	OXA-23	0	0	0	0
SAMEA1466002	PRJEB2801	ERX087460	ERR110026	ERS083334	Australia		Latitude	135	2010-01-01	1	1	2010	Human		infection	2	2	OXA-23-like	OXA-66	OXA-23	0	0	0	0
SAMEA1466003	PRJEB2801	ERX087469	ERR110035	ERS083343	Australia		Latitude	135	2006-01-01	1	1	2006	Human		infection	2	2	OXA-23-like	OXA-66	OXA-23	0	0	0	0
SAMEA1466004	PRJEB2801	ERX087490	ERR110056	ERS083364	Australia		Latitude	135	2011-01-01	1	1	2011	Human		infection	-	2	OXA-23-like	OXA-66	OXA-23	0	0	0	0
SAMEA1466005	PRJEB2801	ERX087442	ERR110008	ERS083316	Australia		Latitude	135	2007-01-01	1	1	2007	Human		infection	2	2	OXA-23-like	OXA-66	OXA-23	0	0	0	0
SAMEA1466006	PRJEB2801	ERX087489	ERR110055	ERS083363	Australia		Latitude	135	2002-01-01	1	1	2002	Human		infection	2	2	OXA-23-like	OXA-66	OXA-23	0	0	0	0
SAMEA1466009	PRJEB2801	ERX087525	ERR110091	ERS083399	Australia		Latitude	135	2010-01-01	1	1	2010	Human		infection	2	2	OXA-23-like	OXA-66	OXA-23	0	0	0	0
SAMEA1466010	PRJEB2801	ERX087480	ERR110046	ERS083354	Australia		Latitude	135	2004-01-01	1	1	2004	Human		infection	2	2	OXA-23-like	OXA-66	OXA-23	0	0	0	0
SAMEA1466011	PRJEB2801	ERX087534	ERR110100	ERS083408	Australia	Sydney	Latitude	151.21	2005-01-01	1	1	2005	Human	urine	disease	1	1	none (OXA-51-like)	OXA-69	0	0	0	0	0
SAMEA1466012	PRJEB2801	ERX087506	ERR110072	ERS083380	Australia		Latitude	135	2003-01-01	1	1	2003	Human		infection	2	2	none (OXA-51-like)	OXA-66	0	0	0	0	0
SAMEA1466013	PRJEB2801	ERX087468	ERR110034	ERS083342	Australia		Latitude	135	2002-01-01	1	1	2002	Human		infection	2	2	OXA-23-like	OXA-66	OXA-23	0	0	0	0
SAMEA1466015	PRJEB2801	ERX087461	ERR110027	ERS083335	Australia		Latitude	135	2001-01-01	1	1	2001	Human		infection	2	2	OXA-23-like	OXA-66	OXA-23	0	0	0	0
SAMEA1466017	PRJEB2801	ERX087527	ERR110093	ERS083401	Australia		Latitude	135	2002-01-01	1	1	2002	Human		infection	2	2	OXA-23-like	OXA-66	OXA-23	0	0	0	0
SAMEA1466018	PRJEB2801	ERX087537	ERR110103	ERS083411	Australia		Latitude	135	2002-01-01	1	1	2002	Human		infection	2	2	OXA-23-like	OXA-66	OXA-23	0	0	0	0
SAMEA1466019	PRJEB2801	ERX087447	ERR110013	ERS083321	Australia		Latitude	135	2007-01-01	1	1	2007	Human		infection	2	2	OXA-23-like	OXA-66	OXA-23	0	0	0	0
SAMEA1466020	PRJEB2801	ERX087524	ERR110090	ERS083398	Australia		Latitude	135	2010-01-01	1	1	2010	Human		infection	2	2	OXA-23-like	OXA-66	OXA-23	0	0	0	0
SAMEA1466021	PRJEB2801	ERX087467	ERR110033	ERS083341	Australia		Latitude	135	2006-01-01	1	1	2006	Human		infection	2	2	OXA-23-like	OXA-66	OXA-23	0	0	0	0
SAMEA1466022	PRJEB2801	ERX087481	ERR110047	ERS083355	Australia		Latitude	135	2006-01-01	1	1	2006	Human		infection	2	2	OXA-23-like	OXA-66	OXA-23	0	0	0	0
SAMEA1466023	PRJEB2801	ERX087486	ERR110052	ERS083360	Australia		Latitude	135				missing	Human		infection	2	2	OXA-23-like	OXA-66	OXA-23	0	0	0	0
SAMEA1466024	PRJEB2801	ERX087462	ERR110028	ERS083336	Australia		Latitude	135	2007-01-01	1	1	2007	Human		infection	2	2	OXA-23-like	OXA-66	OXA-23	0	0	0	0
SAMEA1466025	PRJEB2801	ERX087482	ERR110048	ERS083356	Australia		Latitude	135	2006-01-01	1	1	2006	Human		infection	2	2	OXA-23-like	OXA-66	OXA-23	0	0	0	0
SAMEA1466026	PRJEB2801	ERX087526	ERR110092	ERS083400	Australia		Latitude	135	2002-01-01	1	1	2002	Human		infection	2	2	OXA-23-like	OXA-66	OXA-23	0	0	0	0
SAMEA1466027	PRJEB2801	ERX087508	ERR110074	ERS083382	Australia		Latitude	135	2004-01-01	1	1	2004	Human		infection	2	2	none (OXA-51-like)	OXA-83	0	0	0	0	0
SAMEA1466028	PRJEB2801	ERX087536	ERR110102	ERS083410	Australia	Melbourne	Latitude	144.9632	2003-01-01	1	1	2003	Human		disease	1	1	none (OXA-51-like)	OXA-69	0	0	0	0	0
SAMEA1466029	PRJEB2801	ERX087522	ERR110088	ERS083396	Australia		Latitude	135	2010-01-01	1	1	2010	Human		infection	2	2	OXA-23-like	OXA-66	OXA-23	0	0	0	0
SAMEA1466030	PRJEB2801	ERX087523	ERR110089	ERS083397	Australia		Latitude	135	2010-01-01	1	1	2010	Human		infection	2	2	OXA-23-like	OXA-66	OXA-23	0	0	0	0
SAMEA1466032	PRJEB2801	ERX087487	ERR110053	ERS083361	Australia		Latitude	135	2001-01-01	1	1	2001	Human		infection	2	2	OXA-23-like	OXA-66	OXA-23	0	0	0	0
SAMEA1466033	PRJEB2801	ERX087463	ERR110029	ERS083337	Australia		Latitude	135	2007-01-01	1	1	2007	Human		infection	2	2	OXA-23-like	OXA-66	OXA-23	0	0	0	0
SAMEA1466034	PRJEB2801	ERX087466	ERR110032	ERS083340	Australia		Latitude	135	2007-01-01	1	1	2007	Human		infection	2	2	OXA-23-like	OXA-66	OXA-23	0	0	0	0
SAMEA1466035	PRJEB2801	ERX087473	ERR110039	ERS083347	Australia		Latitude	135	2009-01-01	1	1	2009	Human		infection	2	2	OXA-23-like	OXA-66	OXA-23	0	0	0	0
SAMEA1466036	PRJEB2801	ERX087464	ERR110030	ERS083338	Australia		Latitude	135	2007-01-01	1	1	2007	Human		infection	2	2	OXA-23-like	OXA-66	OXA-23	0	0	0	0
SAMEA1466037	PRJEB2801	ERX087512	ERR110078	ERS083386	Australia		Latitude	135	2010-01-01	1	1	2010	Human		infection	1	1	none (OXA-51-like)	OXA-69	0	0	0	0	0
SAMEA1466038	PRJEB2801	ERX087521	ERR110087	ERS083395	Australia		Latitude	135	2002-01-01	1	1	2002	Human		infection	2	2	OXA-23-like	OXA-66	OXA-23	0	0	0	0
SAMEA1466039	PRJEB2801	ERX087483	ERR110049	ERS083357	Australia		Latitude	135	2005-01-01	1	1	2005	Human		infection	-	2	OXA-23-like	OXA-66	OXA-23	0	0	0	0
SAMEA1466040	PRJEB2801	ERX087529	ERR110095	ERS083403	Australia		Latitude	135	2010-01-01	1	1	2010	Human		infection	2	2	OXA-23-like	OXA-66	OXA-23	0	0	0	0
SAMEA1466041	PRJEB2801	ERX087493	ERR110059	ERS083367	Australia		Latitude	135	1982-01-01	1	1	1982	Human		infection	2	2	none (OXA-51-like)	OXA-66	0	0	0	0	0
SAMEA1466042	PRJEB2801	ERX087528	ERR110094	ERS083402	Australia		Latitude	135	2001-01-01	1	1	2001	Human		infection	2	2	OXA-23-like	OXA-66	OXA-23	0	0	0	0
SAMEA1466043	PRJEB2801	ERX087454	ERR110020	ERS083328	Australia		Latitude	135	2010-01-01	1	1	2010	Human		infection	2	2	OXA-23-like	OXA-66	OXA-23	0	0	0	0
SAMEA1466044	PRJEB2801	ERX087503	ERR110069	ERS083377	Australia		Latitude	135	2004-01-01	1	1	2004	Human		infection	2	2	none (OXA-51-like)	OXA-83	0	0	0	0	0
SAMEA1466045	PRJEB2801	ERX087502	ERR110068	ERS083376	Australia		Latitude	135	2002-01-01	1	1	2002	Human		infection	2	2	none (OXA-51-like)	OXA-66	0	0	0	0	0
SAMEA1466047	PRJEB2801	ERX087474	ERR110040	ERS083348	Australia		Latitude	135	2008-01-01	1	1	2008	Human		infection	2	2	OXA-23-like	OXA-66	OXA-23	0	0	0	0
SAMEA1466048	PRJEB2801	ERX087484	ERR110050	ERS083358	Australia		Latitude	135	2005-01-01	1	1	2005	Human		infection	-	2	OXA-23-like	OXA-66	OXA-23	0	0	0	0
SAMEA1466049	PRJEB2801	ERX087446	ERR110012	ERS083320	Australia		Latitude	135	2007-01-01	1	1	2007	Human		infection	2	2	OXA-23-like	OXA-66	OXA-23	0	0	0	0
SAMEA1466050	PRJEB2801	ERX087455	ERR110021	ERS083329	Australia		Latitude	135	2010-01-01	1	1	2010	Human		infection	2	2	OXA-23-like	OXA-66	OXA-23	0	0	0	0
SAMEA1466051	PRJEB2801	ERX087504	ERR110070	ERS083378	Australia		Latitude	135	2004-01-01	1	1	2004	Human		infection	2	2	none (OXA-51-like)	OXA-83	0	0	0	0	0
SAMEA1466052	PRJEB2801	ERX087520	ERR110086	ERS083394	Australia	Sydney	Latitude	151.21	2003-01-01	1	1	2003	Human	sputum	disease	1	1	OXA-23-like	OXA-69	OXA-23	0	0	0	0
SAMEA1466053	PRJEB2801	ERX087500	ERR110066	ERS083374	Australia		Latitude	135	2010-01-01	1	1	2010	Human		infection	25	7	OXA-23-like	OXA-64	OXA-23	0	0	0	0
SAMEA1466054	PRJEB2801	ERX087530	ERR110096	ERS083404	Australia		Latitude	135	2002-01-01	1	1	2002	Human		infection	2	2	OXA-23-like	OXA-66	OXA-23	0	0	0	0
SAMEA1466055	PRJEB2801	ERX087465	ERR110031	ERS083339	Australia		Latitude	135	2007-01-01	1	1	2007	Human		infection	2	2	OXA-23-like	OXA-66	OXA-23	0	0	0	0
SAMEA1466056	PRJEB2801	ERX087501	ERR110067	ERS083375	Australia	Sydney	Latitude	151.21	2008-01-01	1	1	2008	Human	wound	disease	1	1	none (OXA-51-like)	OXA-69	0	0	0	0	0
SAMEA1466057	PRJEB2801	ERX087475	ERR110041	ERS083349	Australia		Latitude	135	2002-01-01	1	1	2002	Human		infection	2	2	OXA-23-like	OXA-66	OXA-23	0	0	0	0
SAMEA1466058	PRJEB2801	ERX087510	ERR110076	ERS083384	Australia		Latitude	135	2003-01-01	1	1	2003	Human		infection	2	2	none (OXA-51-like)	OXA-131	0	0	0	0	0
SAMEA1466060	PRJEB2801	ERX087485	ERR110051	ERS083359	Australia		Latitude	135	2005-01-01	1	1	2005	Human		infection	-	2	OXA-23-like	OXA-66	OXA-23	0	0	0	0
SAMEA1466061	PRJEB2801	ERX087531	ERR110097	ERS083405	Australia		Latitude	135	2010-01-01	1	1	2010	Human		infection	2	2	OXA-23-like	OXA-66	OXA-23	0	0	0	0
SAMEA1466062	PRJEB2801	ERX087505	ERR110071	ERS083379	Australia		Latitude	135	2002-01-01	1	1	2002	Human		infection	2	2	none (OXA-51-like)	OXA-202	0	0	0	0	0
SAMEA1466063	PRJEB2801	ERX087499	ERR110065	ERS083373	Australia		Latitude	135	2003-01-01	1	1	2003	Human		infection	2	2	none (OXA-51-like)	OXA-131	0	0	0	0	0
SAMEA1466064	PRJEB2801	ERX087514	ERR110080	ERS083388	Australia		Latitude	135	2005-01-01	1	1	2005	Human		infection	-	2	OXA-23-like	OXA-66	OXA-225	0	0	0	0
SAMEA1466065	PRJEB2801	ERX087471	ERR110037	ERS083345	Australia		Latitude	135	2007-01-01	1	1	2007	Human		infection	2	2	OXA-23-like	OXA-66	OXA-23	0	0	0	0
SAMEA1466066	PRJEB2801	ERX087456	ERR110022	ERS083330	Australia		Latitude	135	2010-01-01	1	1	2010	Human		infection	2	2	OXA-23-like	OXA-66	OXA-23	0	0	0	0
SAMEA1466068	PRJEB2801	ERX087491	ERR110057	ERS083365	Australia		Latitude	135	1985-01-01	1	1	1985	Human		infection	-	2	none (OXA-51-like)	OXA-66	0	0	0	0	0
SAMEA1466069	PRJEB2801	ERX087451	ERR110017	ERS083325	Australia		Latitude	135	2006-01-01	1	1	2006	Human		infection	2	2	OXA-23-like	OXA-66	OXA-23	0	0	0	0
SAMEA1466070	PRJEB2801	ERX087452	ERR110018	ERS083326	Australia		Latitude	135	2008-01-01	1	1	2008	Human		infection	2	2	OXA-23-like	OXA-66	OXA-23	0	0	0	0
SAMEA1466071	PRJEB2801	ERX087457	ERR110023	ERS083331	Australia		Latitude	135	2010-01-01	1	1	2010	Human		infection	2	2	OXA-23-like	OXA-66	OXA-23	0	0	0	0
SAMEA1466072	PRJEB2801	ERX087445	ERR110011	ERS083319	Australia		Latitude	135	2007-01-01	1	1	2007	Human		infection	2	2	OXA-23-like	OXA-66	OXA-23	0	0	0	0
SAMEA1466073	PRJEB2801	ERX087476	ERR110042	ERS083350	Australia		Latitude	135	2002-01-01	1	1	2002	Human		infection	2	2	OXA-23-like	OXA-66	OXA-23	0	0	0	0
SAMEA1466074	PRJEB2801	ERX087472	ERR110038	ERS083346	Australia		Latitude	135	2006-01-01	1	1	2006	Human		infection	2	2	OXA-23-like	OXA-66	OXA-23	0	0	0	0
SAMEA1466075	PRJEB2801	ERX087498	ERR110064	ERS083372	Australia		Latitude	135	2003-01-01	1	1	2003	Human		infection	2	2	none (OXA-51-like)	OXA-131	0	0	0	0	0
SAMEA1466076	PRJEB2801	ERX087492	ERR110058	ERS083366	Australia		Latitude	135	1987-01-01	1	1	1987	Human		infection	2	2	none (OXA-51-like)	OXA-66	0	0	0	0	0
SAMEA1466077	PRJEB2801	ERX087513	ERR110079	ERS083387	Australia		Latitude	135	2009-01-01	1	1	2009	Human		infection	1	1	none (OXA-51-like)	OXA-69	0	0	0	0	0
SAMEA1466078	PRJEB2801	ERX087477	ERR110043	ERS083351	Australia		Latitude	135	2000-01-01	1	1	2000	Human		infection	-	2	OXA-23-like	OXA-66	OXA-23	0	0	0	0
SAMEA1466079	PRJEB2801	ERX087518	ERR110084	ERS083392	Australia		Latitude	135	1999-01-01	1	1	1999	Human		infection	2	2	OXA-23-like	0	OXA-23	0	0	0	0
SAMEA1466080	PRJEB2801	ERX087444	ERR110010	ERS083318	Australia		Latitude	135	2007-01-01	1	1	2007	Human		infection	2	2	OXA-23-like	OXA-66	OXA-23	0	0	0	0
SAMEA1466081	PRJEB2801	ERX087453	ERR110019	ERS083327	Australia		Latitude	135	2010-01-01	1	1	2010	Human		infection	2	2	OXA-23-like	OXA-66	OXA-23	0	0	0	0
SAMEA1466082	PRJEB2801	ERX087532	ERR110098	ERS083406	Australia	Sydney	Latitude	151.21	2002-01-01	1	1	2002	Human		disease	1	1	none (OXA-51-like)	OXA-69	0	0	0	0	0
SAMEA1466083	PRJEB2801	ERX087458	ERR110024	ERS083332	Australia		Latitude	135	2010-01-01	1	1	2010	Human		infection	2	2	OXA-23-like	OXA-66	OXA-23	0	0	0	0
SAMEA1709619	PRJEB2801	ERX223835	ERR249301	ERS192829	Australia		Latitude	135	2000-01-01	1	1	2000	Human		infection	2	2	OXA-23-like	OXA-66	OXA-23	0	0	0	0
SAMEA1709622	PRJEB2801	ERX223788	ERR249254	ERS192782	Australia		Latitude	135	2006-01-01	1	1	2006	Human		infection	2	2	OXA-23-like	OXA-66	OXA-23	0	0	0	0
SAMEA1709630	PRJEB2801	ERX223815	ERR249281	ERS192809	Australia		Latitude	135	2004-01-01	1	1	2004	Human		infection	2	2	OXA-23-like	OXA-66	OXA-23	0	0	0	0
SAMEA1709631	PRJEB2801	ERX223789	ERR249255	ERS192783	Australia		Latitude	135	2006-01-01	1	1	2006	Human		infection	2	2	OXA-23-like	OXA-66	OXA-23	0	0	0	0
SAMEA1709642	PRJEB2801	ERX223790	ERR249256	ERS192784	Australia		Latitude	135	2006-01-01	1	1	2006	Human		infection	2	2	OXA-23-like	OXA-66	OXA-23	0	0	0	0
SAMEA1709647	PRJEB2801	ERX223753	ERR249219	ERS192747	Australia		Latitude	135	2011-01-01	1	1	2011	Human		infection	1	1	OXA-23-like	OXA-69	OXA-23	0	0	0	0
SAMEA1709650	PRJEB2801	ERX223791	ERR249257	ERS192785	Australia		Latitude	135	2006-01-01	1	1	2006	Human		infection	2	2	OXA-23-like	OXA-66	OXA-23	0	0	0	0
SAMEA1709651	PRJEB2801	ERX223755	ERR249221	ERS192749	Australia		Latitude	135	2011-01-01	1	1	2011	Human		infection	2	2	OXA-23-like	OXA-66	OXA-23	0	0	0	0
SAMEA1709657	PRJEB2801	ERX223754	ERR249220	ERS192748	Australia		Latitude	135	2011-01-01	1	1	2011	Human		infection	2	2	OXA-23-like	OXA-66	OXA-23	0	0	0	0
SAMEA1709661	PRJEB2801	ERX223812	ERR249278	ERS192806	Australia		Latitude	135	2004-01-01	1	1	2004	Human		infection	2	2	OXA-23-like	OXA-66	OXA-23	0	0	0	0
SAMEA1709668	PRJEB2801	ERX223811	ERR249277	ERS192805	Australia		Latitude	135	2004-01-01	1	1	2004	Human		infection	2	2	OXA-23-like	OXA-66	OXA-23	0	0	0	0
SAMEA1709678	PRJEB2801	ERX223814	ERR249280	ERS192808	Australia		Latitude	135	2004-01-01	1	1	2004	Human		infection	2	2	OXA-23-like	OXA-66	OXA-23	0	0	0	0
SAMEA1709682	PRJEB2801	ERX223786	ERR249252	ERS192780	Australia		Latitude	135	2005-01-01	1	1	2005	Human		infection	2	2	OXA-23-like	OXA-66	OXA-23	0	0	0	0
SAMEA1709683	PRJEB2801	ERX223813	ERR249279	ERS192807	Australia		Latitude	135	2004-01-01	1	1	2004	Human		infection	2	2	OXA-23-like	OXA-66	OXA-23	0	0	0	0
SAMEA1709684	PRJEB2801	ERX223787	ERR249253	ERS192781	Australia		Latitude	135	2006-01-01	1	1	2006	Human		infection	2	2	OXA-23-like	OXA-66	OXA-23	0	0	0	0
SAMEA1709691	PRJEB2801	ERX223807	ERR249273	ERS192801	Australia		Latitude	135	2003-01-01	1	1	2003	Human		infection	2	2	OXA-23-like	OXA-66	OXA-23	0	0	0	0
SAMEA1709695	PRJEB2801	ERX223761	ERR249227	ERS192755	Australia		Latitude	135	2011-01-01	1	1	2011	Human		infection	187	2	OXA-23-like	OXA-66	OXA-23	0	0	0	0
SAMEA1709699	PRJEB2801	ERX223825	ERR249291	ERS192819	Australia		Latitude	135	1996-01-01	1	1	1996	Human		infection	1	1	none (OXA-51-like)	OXA-69	0	0	0	0	0
SAMEA1709701	PRJEB2801	ERX223747	ERR249213	ERS192741	Australia		Latitude	135	1997-01-01	1	1	1997	Human		infection	49	Singleton	none (OXA-51-like)	OXA-98	0	0	0	0	0
SAMEA1709705	PRJEB2801	ERX223806	ERR249272	ERS192800	Australia		Latitude	135	2003-01-01	1	1	2003	Human		infection	2	2	OXA-23-like	OXA-66	OXA-23	0	0	0	0
SAMEA1709708	PRJEB2801	ERX223762	ERR249228	ERS192756	Australia		Latitude	135	2011-01-01	1	1	2011	Human		infection	2	2	OXA-23-like	OXA-66	OXA-23	0	0	0	0
SAMEA1709710	PRJEB2801	ERX223763	ERR249229	ERS192757	Australia		Latitude	135	2000-01-01	1	1	2000	Human		infection	2	2	OXA-23-like	OXA-66	OXA-23	0	0	0	0
SAMEA1709711	PRJEB2801	ERX223809	ERR249275	ERS192803	Australia		Latitude	135	2004-01-01	1	1	2004	Human		infection	2	2	OXA-23-like	OXA-66	OXA-23	0	0	0	0
SAMEA1709718	PRJEB2801	ERX223810	ERR249276	ERS192804	Australia		Latitude	135	2004-01-01	1	1	2004	Human		infection	2	2	OXA-23-like	OXA-66	OXA-23	0	0	0	0
SAMEA1709720	PRJEB2801	ERX223824	ERR249290	ERS192818	Australia		Latitude	135	1996-01-01	1	1	1996	Human		infection	1	1	none (OXA-51-like)	OXA-69	0	0	0	0	0
SAMEA1709723	PRJEB2801	ERX223764	ERR249230	ERS192758	Australia		Latitude	135	2000-01-01	1	1	2000	Human		infection	2	2	OXA-23-like	OXA-66	OXA-23	0	0	0	0
SAMEA1709725	PRJEB2801	ERX223808	ERR249274	ERS192802	Australia		Latitude	135	2003-01-01	1	1	2003	Human		infection	2	2	OXA-23-like	OXA-66	OXA-23	0	0	0	0
SAMEA1709732	PRJEB2801	ERX223823	ERR249289	ERS192817	Australia		Latitude	135	1995-01-01	1	1	1995	Human		infection	1	1	none (OXA-51-like)	OXA-69	0	0	0	0	0
SAMEA1709736	PRJEB2801	ERX223765	ERR249231	ERS192759	Australia		Latitude	135	2001-01-01	1	1	2001	Human		infection	2	2	OXA-23-like	OXA-66	OXA-23	0	0	0	0
SAMEA1709744	PRJEB2801	ERX223822	ERR249288	ERS192816	Australia	Sydney	Latitude	151.21	1995-01-01	1	1	1995	Human		disease	1	1	none (OXA-51-like)	OXA-69	0	0	0	0	0
SAMEA1709745	PRJEB2801	ERX223751	ERR249217	ERS192745	Australia		Latitude	135	2000-01-01	1	1	2000	Human		infection	187	2	OXA-23-like	OXA-66	OXA-23	0	0	0	0
SAMEA1709747	PRJEB2801	ERX223820	ERR249286	ERS192814	Australia		Latitude	135	2005-01-01	1	1	2005	Human		infection	2	2	none (OXA-51-like)	OXA-66	0	0	0	0	0
SAMEA1709761	PRJEB2801	ERX223821	ERR249287	ERS192815	Australia		Latitude	135	2006-01-01	1	1	2006	Human		infection	2	2	OXA-23-like	OXA-66	OXA-23	0	0	0	0
SAMEA1709767	PRJEB2801	ERX223819	ERR249285	ERS192813	Australia		Latitude	135	2005-01-01	1	1	2005	Human		infection	2	2	OXA-23-like	OXA-66	OXA-23	0	0	0	0
SAMEA1709768	PRJEB2801	ERX223749	ERR249215	ERS192743	Australia		Latitude	135	1998-01-01	1	1	1998	Human		infection	-	unassigned	none (OXA-51-like)	OXA-89	0	0	0	0	0
SAMEA1709780	PRJEB2801	ERX223818	ERR249284	ERS192812	Australia		Latitude	135	2005-01-01	1	1	2005	Human		infection	-	2	OXA-23-like	OXA-66	OXA-23	0	0	0	0
SAMEA1709785	PRJEB2801	ERX223750	ERR249216	ERS192744	Australia		Latitude	135	1999-01-01	1	1	1999	Human		infection	2	2	OXA-23-like	OXA-66	OXA-23	0	0	0	0
SAMEA1709794	PRJEB2801	ERX223796	ERR249262	ERS192790	Australia		Latitude	135	2006-01-01	1	1	2006	Human		infection	2	2	OXA-23-like	OXA-66	OXA-23	0	0	0	0
SAMEA1709798	PRJEB2801	ERX223769	ERR249235	ERS192763	Australia		Latitude	135	2001-01-01	1	1	2001	Human		infection	2	2	OXA-23-like	OXA-66	OXA-23	0	0	0	0
SAMEA1709803	PRJEB2801	ERX223834	ERR249300	ERS192828	Australia		Latitude	135	2000-01-01	1	1	2000	Human		infection	2	2	OXA-23-like	OXA-66	OXA-23	0	0	0	0
SAMEA1709806	PRJEB2801	ERX223768	ERR249234	ERS192762	Australia		Latitude	135	2001-01-01	1	1	2001	Human		infection	2	2	OXA-23-like	OXA-66	OXA-23	0	0	0	0
SAMEA1709812	PRJEB2801	ERX223837	ERR249303	ERS192831	Australia		Latitude	135	1999-01-01	1	1	1999	Human		infection	187	2	none (OXA-51-like)	OXA-66	0	0	0	0	0
SAMEA1709813	PRJEB2801	ERX223772	ERR249238	ERS192766	Australia		Latitude	135	2001-01-01	1	1	2001	Human		infection	2	2	OXA-23-like	OXA-66	OXA-23	0	0	0	0
SAMEA1709816	PRJEB2801	ERX223816	ERR249282	ERS192810	Australia		Latitude	135	2004-01-01	1	1	2004	Human		infection	2	2	OXA-23-like	OXA-66	OXA-23	0	0	0	0
SAMEA1709825	PRJEB2801	ERX223799	ERR249265	ERS192793	Australia		Latitude	135	2006-01-01	1	1	2006	Human		infection	2	2	OXA-23-like	OXA-66	OXA-23	0	0	0	0
SAMEA1709827	PRJEB2801	ERX223836	ERR249302	ERS192830	Australia		Latitude	135	1999-01-01	1	1	1999	Human		infection	2	2	OXA-23-like	OXA-66	OXA-23	0	0	0	0
SAMEA1709828	PRJEB2801	ERX223771	ERR249237	ERS192765	Australia		Latitude	135	2001-01-01	1	1	2001	Human		infection	2	2	OXA-23-like	OXA-66	OXA-23	0	0	0	0
SAMEA1709830	PRJEB2801	ERX223817	ERR249283	ERS192811	Australia		Latitude	135	2004-01-01	1	1	2004	Human		infection	2	2	OXA-23-like	OXA-66	OXA-23	0	0	0	0
SAMEA1709834	PRJEB2801	ERX223797	ERR249263	ERS192791	Australia		Latitude	135	2006-01-01	1	1	2006	Human		infection	2	2	OXA-23-like	OXA-66	OXA-23	0	0	0	0
SAMEA1709841	PRJEB2801	ERX223798	ERR249264	ERS192792	Australia		Latitude	135	2006-01-01	1	1	2006	Human		infection	2	2	OXA-23-like	OXA-66	OXA-23	0	0	0	0
SAMEA1709843	PRJEB2801	ERX223831	ERR249297	ERS192825	Australia	Sydney	Latitude	151.21	1999-01-01	1	1	1999	Human		disease	1	1	none (OXA-51-like)	OXA-69	0	0	0	0	0
SAMEA1709845	PRJEB2801	ERX223770	ERR249236	ERS192764	Australia		Latitude	135	2001-01-01	1	1	2001	Human		infection	2	2	OXA-23-like	OXA-66	OXA-23	0	0	0	0
SAMEA1709846	PRJEB2801	ERX223839	ERR249305	ERS192833	Australia		Latitude	135	2000-01-01	1	1	2000	Human		infection	187	2	OXA-23-like	OXA-66	OXA-23	0	0	0	0
SAMEA1709847	PRJEB2801	ERX223760	ERR249226	ERS192754	Australia		Latitude	135	2011-01-01	1	1	2011	Human		infection	2	2	OXA-23-like	OXA-66	OXA-23	0	0	0	0
SAMEA1709848	PRJEB2801	ERX223828	ERR249294	ERS192822	Australia	Sydney	Latitude	151.21	1998-01-01	1	1	1998	Human		disease	1	1	none (OXA-51-like)	OXA-69	0	0	0	0	0
SAMEA1709859	PRJEB2801	ERX223759	ERR249225	ERS192753	Australia		Latitude	135	2011-01-01	1	1	2011	Human		infection	2	2	OXA-23-like	OXA-66	OXA-23	0	0	0	0
SAMEA1709860	PRJEB2801	ERX223774	ERR249240	ERS192768	Australia		Latitude	135	2003-01-01	1	1	2003	Human		infection	2	2	OXA-23-like	OXA-66	OXA-23	0	0	0	0
SAMEA1709864	PRJEB2801	ERX223773	ERR249239	ERS192767	Australia		Latitude	135	2001-01-01	1	1	2001	Human		infection	2	2	OXA-23-like	OXA-66	OXA-23	0	0	0	0
SAMEA1709867	PRJEB2801	ERX223838	ERR249304	ERS192832	Australia		Latitude	135	2000-01-01	1	1	2000	Human		infection	187	2	OXA-23-like	OXA-66	OXA-23	0	0	0	0
SAMEA1709878	PRJEB2801	ERX223758	ERR249224	ERS192752	Australia		Latitude	135	2011-01-01	1	1	2011	Human		infection	2	2	OXA-23-like	OXA-66	OXA-23	0	0	0	0
SAMEA1709879	PRJEB2801	ERX223829	ERR249295	ERS192823	Australia		Latitude	135	1998-01-01	1	1	1998	Human		infection	1	1	none (OXA-51-like)	OXA-69	0	0	0	0	0
SAMEA1709886	PRJEB2801	ERX223826	ERR249292	ERS192820	Australia	Sydney	Latitude	151.21	1997-01-01	1	1	1997	Human		disease	1	1	none (OXA-51-like)	OXA-69	0	0	0	0	0
SAMEA1709894	PRJEB2801	ERX223757	ERR249223	ERS192751	Australia		Latitude	135	2011-01-01	1	1	2011	Human		infection	2	2	OXA-23-like	OXA-66	OXA-23	0	0	0	0
SAMEA1709897	PRJEB2801	ERX223841	ERR249307	ERS192835	Australia		Latitude	135	2008-01-01	1	1	2008	Human		infection	2	2	OXA-23-like	OXA-66	OXA-23	0	0	0	0
SAMEA1709902	PRJEB2801	ERX223756	ERR249222	ERS192750	Australia		Latitude	135	2011-01-01	1	1	2011	Human		infection	2	2	OXA-23-like	OXA-66	OXA-23	0	0	0	0
SAMEA1709903	PRJEB2801	ERX223827	ERR249293	ERS192821	Australia		Latitude	135	1997-01-01	1	1	1997	Human		infection	1	1	none (OXA-51-like)	OXA-69	0	0	0	0	0
SAMEA1709906	PRJEB2801	ERX223785	ERR249251	ERS192779	Australia		Latitude	135	2005-01-01	1	1	2005	Human		infection	2	2	OXA-23-like	OXA-66	OXA-23	0	0	0	0
SAMEA1709910	PRJEB2801	ERX223840	ERR249306	ERS192834	Australia		Latitude	135	2005-01-01	1	1	2005	Human		infection	2	2	none (OXA-51-like)	OXA-131	0	0	0	0	0
SAMEA1709912	PRJEB2801	ERX223775	ERR249241	ERS192769	Australia		Latitude	135	2003-01-01	1	1	2003	Human		infection	2	2	OXA-23-like	OXA-66	OXA-23	0	0	0	0
SAMEA1709923	PRJEB2801	ERX223784	ERR249250	ERS192778	Australia		Latitude	135	2005-01-01	1	1	2005	Human		infection	2	2	OXA-23-like	OXA-66	OXA-23	0	0	0	0
SAMEA1709931	PRJEB2801	ERX223805	ERR249271	ERS192799	Australia		Latitude	135	2001-01-01	1	1	2001	Human		infection	2	2	OXA-23-like	OXA-66	OXA-23	0	0	0	0
SAMEA1709932	PRJEB2801	ERX223783	ERR249249	ERS192777	Australia		Latitude	135	2005-01-01	1	1	2005	Human		infection	2	2	OXA-23-like	OXA-66	OXA-23	0	0	0	0
SAMEA1709934	PRJEB2801	ERX223842	ERR249308	ERS192836	Australia		Latitude	135	2008-01-01	1	1	2008	Human		infection	2	2	OXA-23-like	OXA-66	OXA-23	0	0	0	0
SAMEA1709941	PRJEB2801	ERX223782	ERR249248	ERS192776	Australia		Latitude	135	2005-01-01	1	1	2005	Human		infection	-	2	OXA-23-like	OXA-66	OXA-23	0	0	0	0
SAMEA1709948	PRJEB2801	ERX223781	ERR249247	ERS192775	Australia		Latitude	135	2005-01-01	1	1	2005	Human		infection	-	2	OXA-23-like	OXA-66	OXA-23	0	0	0	0
SAMEA1709958	PRJEB2801	ERX223780	ERR249246	ERS192774	Australia		Latitude	135	2004-01-01	1	1	2004	Human		infection	2	2	OXA-23-like	OXA-66	OXA-23	0	0	0	0
SAMEA1709961	PRJEB2801	ERX223794	ERR249260	ERS192788	Australia		Latitude	135	2006-01-01	1	1	2006	Human		infection	2	2	OXA-23-like	OXA-66	OXA-23	0	0	0	0
SAMEA1709965	PRJEB2801	ERX223779	ERR249245	ERS192773	Australia		Latitude	135	2004-01-01	1	1	2004	Human		infection	2	2	OXA-23-like	OXA-66	OXA-23	0	0	0	0
SAMEA1709967	PRJEB2801	ERX223800	ERR249266	ERS192794	Australia		Latitude	135	2006-01-01	1	1	2006	Human		infection	2	2	OXA-23-like	OXA-66	OXA-23	0	0	0	0
SAMEA1709968	PRJEB2801	ERX223778	ERR249244	ERS192772	Australia		Latitude	135	2004-01-01	1	1	2004	Human		infection	2	2	OXA-23-like	OXA-66	OXA-23	0	0	0	0
SAMEA1709976	PRJEB2801	ERX223792	ERR249258	ERS192786	Australia		Latitude	135	2006-01-01	1	1	2006	Human		infection	2	2	OXA-23-like	OXA-66	OXA-23	0	0	0	0
SAMEA1709980	PRJEB2801	ERX223777	ERR249243	ERS192771	Australia		Latitude	135	2004-01-01	1	1	2004	Human		infection	2	2	OXA-23-like	OXA-66	OXA-23	0	0	0	0
SAMEA1709981	PRJEB2801	ERX223804	ERR249270	ERS192798	Australia		Latitude	135	2001-01-01	1	1	2001	Human		infection	2	2	OXA-23-like	OXA-66	OXA-23	0	0	0	0
SAMEA1709985	PRJEB2801	ERX223767	ERR249233	ERS192761	Australia		Latitude	135	2001-01-01	1	1	2001	Human		infection	2	2	OXA-23-like	OXA-66	OXA-23	0	0	0	0
SAMEA1709986	PRJEB2801	ERX223803	ERR249269	ERS192797	Australia		Latitude	135	2001-01-01	1	1	2001	Human		infection	2	2	OXA-23-like	OXA-66	OXA-23	0	0	0	0
SAMEA1709991	PRJEB2801	ERX223776	ERR249242	ERS192770	Australia		Latitude	135	2003-01-01	1	1	2003	Human		infection	2	2	OXA-23-like	OXA-66	OXA-23	0	0	0	0
SAMEA1709993	PRJEB2801	ERX223795	ERR249261	ERS192789	Australia		Latitude	135	2006-01-01	1	1	2006	Human		infection	2	2	OXA-23-like	OXA-66	OXA-23	0	0	0	0
SAMEA1709994	PRJEB2801	ERX223766	ERR249232	ERS192760	Australia		Latitude	135	2001-01-01	1	1	2001	Human		infection	2	2	OXA-23-like	OXA-66	OXA-23	0	0	0	0
SAMEA1709995	PRJEB2801	ERX223802	ERR249268	ERS192796	Australia		Latitude	135	2007-01-01	1	1	2007	Human		infection	2	2	OXA-23-like	OXA-66	OXA-23	0	0	0	0
SAMEA1876472	PRJEB2801	ERX238238	ERR263720	ERS192866	Australia		Latitude	135	2008-01-01	1	1	2008	Human		infection	1	1	none (OXA-51-like)	OXA-69	0	0	0	0	0
SAMEA1876474	PRJEB2801	ERX238235	ERR263717	ERS192863	Australia		Latitude	135				missing	Human		infection	103	unassigned	OXA-134-like	OXA-70	0	0	0	OXA-235	0
SAMEA1876479	PRJEB2801	ERX238234	ERR263716	ERS192862	Australia		Latitude	135	2009-01-01	1	1	2009	Human		infection	-	unassigned	none (OXA-51-like)	OXA-203	0	0	0	0	0
SAMEA1876480	PRJEB2801	ERX238232	ERR263714	ERS192860	Australia		Latitude	135	2002-01-01	1	1	2002	Human		infection	2	2	OXA-23-like	OXA-66	OXA-23	0	0	0	0
SAMEA1876481	PRJEB2801	ERX238228	ERR263710	ERS192856	Australia		Latitude	135	2002-01-01	1	1	2002	Human		infection	2	2	OXA-23-like	OXA-66	OXA-23	0	0	0	0
SAMEA1876482	PRJEB2801	ERX238229	ERR263711	ERS192857	Australia		Latitude	135	2000-01-01	1	1	2000	Human		infection	2	2	OXA-23-like	OXA-66	OXA-23	0	0	0	0
SAMEA1876483	PRJEB2801	ERX238231	ERR263713	ERS192859	Australia		Latitude	135	2002-01-01	1	1	2002	Human		infection	2	2	OXA-23-like	OXA-66	OXA-23	0	0	0	0
SAMEA1876484	PRJEB2801	ERX238230	ERR263712	ERS192858	Australia		Latitude	135	2002-01-01	1	1	2002	Human		infection	2	2	OXA-23-like	OXA-66	OXA-23	0	0	0	0
SAMEA1876485	PRJEB2801	ERX238213	ERR263695	ERS192841	Australia		Latitude	135	2003-01-01	1	1	2003	Human		infection	2	2	none (OXA-51-like)	OXA-66	0	0	0	0	0
SAMEA1876486	PRJEB2801	ERX238214	ERR263696	ERS192842	Australia		Latitude	135	2002-01-01	1	1	2002	Human		infection	2	2	none (OXA-51-like)	OXA-66	0	0	0	0	0
SAMEA1876487	PRJEB2801	ERX238223	ERR263705	ERS192851	Australia		Latitude	135	2004-01-01	1	1	2004	Human		infection	2	2	none (OXA-51-like)	OXA-131	0	0	0	0	0
SAMEA1876488	PRJEB2801	ERX238225	ERR263707	ERS192853	Australia		Latitude	135	2003-01-01	1	1	2003	Human		infection	2	2	none (OXA-51-like)	OXA-66	0	0	0	0	0
SAMEA1876489	PRJEB2801	ERX238215	ERR263697	ERS192843	Australia		Latitude	135	2002-01-01	1	1	2002	Human		infection	2	2	none (OXA-51-like)	OXA-66	0	0	0	0	0
SAMEA1876490	PRJEB2801	ERX238224	ERR263706	ERS192852	Australia		Latitude	135	2004-01-01	1	1	2004	Human		infection	2	2	none (OXA-51-like)	OXA-131	0	0	0	0	0
SAMEA1876491	PRJEB2801	ERX238226	ERR263708	ERS192854	Australia		Latitude	135	2004-01-01	1	1	2004	Human		infection	2	2	none (OXA-51-like)	OXA-66	0	0	0	0	0
SAMEA1876494	PRJEB2801	ERX238212	ERR263694	ERS192840	Australia		Latitude	135	2003-01-01	1	1	2003	Human		infection	2	2	none (OXA-51-like)	OXA-131	0	0	0	0	0
SAMEA1876496	PRJEB2801	ERX238220	ERR263702	ERS192848	Australia		Latitude	135	2004-01-01	1	1	2004	Human		infection	2	2	none (OXA-51-like)	OXA-131	0	0	0	0	0
SAMEA1876497	PRJEB2801	ERX238219	ERR263701	ERS192847	Australia		Latitude	135	2003-01-01	1	1	2003	Human		infection	2	2	none (OXA-51-like)	OXA-131	0	0	0	0	0
SAMEA1876498	PRJEB2801	ERX238218	ERR263700	ERS192846	Australia		Latitude	135	2004-01-01	1	1	2004	Human		infection	2	2	none (OXA-51-like)	OXA-131	0	0	0	0	0
SAMEA1876499	PRJEB2801	ERX238217	ERR263699	ERS192845	Australia		Latitude	135	2003-01-01	1	1	2003	Human		infection	2	2	none (OXA-51-like)	OXA-66	0	0	0	0	0
SAMEA1876500	PRJEB2801	ERX238216	ERR263698	ERS192844	Australia		Latitude	135	2003-01-01	1	1	2003	Human		infection	2	2	none (OXA-51-like)	OXA-131	0	0	0	0	0
SAMEA1876501	PRJEB2801	ERX238221	ERR263703	ERS192849	Australia		Latitude	135	2004-01-01	1	1	2004	Human		infection	2	2	none (OXA-51-like)	OXA-66	0	0	0	0	0
SAMEA1876502	PRJEB2801	ERX238210	ERR263692	ERS192838	Australia		Latitude	135	2003-01-01	1	1	2003	Human		infection	2	2	none (OXA-51-like)	OXA-131	0	0	0	0	0
SAMEA1876504	PRJEB2801	ERX238209	ERR263691	ERS192837	Australia		Latitude	135	2008-01-01	1	1	2008	Human		infection	2	2	OXA-23-like	OXA-66	OXA-23	0	0	0	0
SAMEA1876508	PRJEB2801	ERX238211	ERR263693	ERS192839	Australia		Latitude	135	2003-01-01	1	1	2003	Human		infection	2	2	none (OXA-51-like)	OXA-131	0	0	0	0	0
SAMEA3992632	PRJEB12754	ERX1488082	ERR1417298	ERS1163742	Brazil		Latitude	-53	2011-02-01	1	2	2011	Human	Hospital	diseased	113	7	OXA-40-like	OXA-64	0	0	OXA-253	0	0
SAMEA3992633	PRJEB12754	ERX1488083	ERR1417299	ERS1163743	Brazil		Latitude	-53	2011-02-01	1	2	2011	Human	Hospital	diseased	79	5	OXA-40-like	OXA-65	0	0	OXA-253	0	0
SAMEA3992634	PRJEB12754	ERX1488084	ERR1417300	ERS1163744	Brazil		Latitude	-53	2011-02-01	1	2	2011	Human	Hospital	diseased	15	4	OXA-40-like	OXA-51	0	0	OXA-253	0	0
SAMEA3992635	PRJEB12754	ERX1488085	ERR1417301	ERS1163745	Brazil		Latitude	-53	2011-02-01	1	2	2011	Human	Hospital	diseased	113	7	OXA-40-like	OXA-64	0	0	OXA-253	0	0
SAMEA3992636	PRJEB12754	ERX1488086	ERR1417302	ERS1163746	Brazil		Latitude	-53	2011-02-01	1	2	2011	Human	Hospital	diseased	113	7	OXA-40-like	OXA-64	0	0	OXA-253	0	0
SAMEA3992637	PRJEB12754	ERX1488087	ERR1417303	ERS1163747	Brazil		Latitude	-53	2011-02-01	1	2	2011	Human	Hospital	diseased	79	5	OXA-40-like	OXA-65	0	0	OXA-253	0	0
SAMEA3992638	PRJEB12754	ERX1488088	ERR1417304	ERS1163748	Brazil		Latitude	-53	2011-02-01	1	2	2011	Human	Hospital	diseased	15	4	OXA-40-like	OXA-51	0	0	OXA-253	0	0
SAMEA3992640	PRJEB12754	ERX1488090	ERR1417306	ERS1163750	Brazil		Latitude	-53	2011-02-01	1	2	2011	Human	Hospital	diseased	1	1	OXA-23-like	OXA-69	OXA-23	0	0	0	0
SAMEA3992641	PRJEB12754	ERX1488091	ERR1417307	ERS1163751	Brazil		Latitude	-53	2011-02-01	1	2	2011	Human	Hospital	diseased	15	4	OXA-40-like	OXA-51	0	0	OXA-253	0	0
SAMEA3992643	PRJEB12754	ERX1488093	ERR1417309	ERS1163753	Brazil		Latitude	-53	2011-02-01	1	2	2011	Human	Hospital	diseased	15	4	OXA-40-like	OXA-51	0	0	OXA-253	0	0
SAMEA3992644	PRJEB12754	ERX1488094	ERR1417310	ERS1163754	Brazil		Latitude	-53	2011-02-01	1	2	2011	Human	Hospital	diseased	1	1	OXA-23-like	OXA-69	OXA-23	0	0	0	0
SAMEA3992645	PRJEB12754	ERX1488095	ERR1417311	ERS1163755	Brazil		Latitude	-53	2011-02-01	1	2	2011	Human	Hospital	diseased	15	4	OXA-40-like	OXA-51	0	0	OXA-253	0	0
SAMEA3992646	PRJEB12754	ERX1488096	ERR1417312	ERS1163756	Brazil		Latitude	-53	2011-02-01	1	2	2011	Human	Hospital	diseased	79	5	OXA-40-like	OXA-65	0	0	OXA-253	0	0
SAMEA3992647	PRJEB12754	ERX1488097	ERR1417313	ERS1163757	Brazil		Latitude	-53	2011-02-01	1	2	2011	Human	Hospital	diseased	1	1	OXA-23-like	OXA-69	OXA-23	0	0	0	0
SAMEA3992648	PRJEB12754	ERX1488098	ERR1417314	ERS1163758	Brazil		Latitude	-53	2011-02-01	1	2	2011	Human	Hospital	diseased	79	5	OXA-40-like	OXA-65	0	0	OXA-253	0	0
SAMEA3992649	PRJEB12754	ERX1488099	ERR1417315	ERS1163759	Brazil		Latitude	-53	2011-02-01	1	2	2011	Human	Hospital	diseased	79	5	OXA-40-like	OXA-65	0	0	OXA-253	0	0
SAMEA3992650	PRJEB12754	ERX1488100	ERR1417316	ERS1163760	Brazil		Latitude	-53	2011-02-01	1	2	2011	Human	Hospital	diseased	1	1	OXA-23-like	OXA-69	OXA-23	0	0	0	0
SAMEA3992651	PRJEB12754	ERX1488101	ERR1417317	ERS1163761	Brazil		Latitude	-53	2011-02-01	1	2	2011	Human	Hospital	diseased	79	5	OXA-40-like	OXA-65	0	0	OXA-72	0	0
SAMEA3992652	PRJEB12754	ERX1488102	ERR1417318	ERS1163762	Brazil		Latitude	-53	2011-02-01	1	2	2011	Human	Hospital	diseased	113	7	OXA-40-like	OXA-64	0	0	OXA-253	0	0
SAMEA3992653	PRJEB12754	ERX1488103	ERR1417319	ERS1163763	Brazil		Latitude	-53	2011-02-01	1	2	2011	Human	Hospital	diseased	79	5	OXA-40-like	OXA-65	0	0	OXA-253	0	0
SAMEA3992654	PRJEB12754	ERX1488104	ERR1417320	ERS1163764	Brazil		Latitude	-53	2011-02-01	1	2	2011	Human	Hospital	diseased	79	5	OXA-40-like	OXA-65	0	0	OXA-72	0	0
SAMEA3992655	PRJEB12754	ERX1488105	ERR1417321	ERS1163765	Brazil		Latitude	-53	2011-02-01	1	2	2011	Human	Hospital	diseased	113	7	OXA-23-like	OXA-64	OXA-23	0	0	0	0
SAMEA3992656	PRJEB12754	ERX1488106	ERR1417322	ERS1163766	Brazil		Latitude	-53	2011-02-01	1	2	2011	Human	Hospital	diseased	15	4	OXA-40-like	OXA-51	0	0	OXA-253	0	0
SAMEA3992657	PRJEB12754	ERX1488107	ERR1417323	ERS1163767	Brazil		Latitude	-53	2011-02-01	1	2	2011	Human	Hospital	diseased	79	5	OXA-40-like	OXA-65	0	0	OXA-72	0	0
SAMEA3992658	PRJEB12754	ERX1488108	ERR1417324	ERS1163768	Brazil		Latitude	-53	2011-02-01	1	2	2011	Human	Hospital	diseased	79	5	OXA-40-like	OXA-65	0	0	OXA-72	0	0
SAMEA3992659	PRJEB12754	ERX1488109	ERR1417325	ERS1163769	Brazil		Latitude	-53	2011-02-01	1	2	2011	Human	Hospital	diseased	113	7	OXA-40-like	OXA-64	0	0	OXA-253	0	0
SAMEA3992660	PRJEB12754	ERX1488110	ERR1417326	ERS1163770	Brazil		Latitude	-53	2011-02-01	1	2	2011	Human	Hospital	diseased	79	5	OXA-40-like	OXA-65	0	0	OXA-72	0	0
SAMEA3992661	PRJEB12754	ERX1488111	ERR1417327	ERS1163771	Brazil		Latitude	-53	2011-02-01	1	2	2011	Human	Hospital	diseased	79	5	OXA-40-like	OXA-65	0	0	OXA-253	0	0
SAMEA3992662	PRJEB12754	ERX1488112	ERR1417328	ERS1163772	Brazil		Latitude	-53	2011-02-01	1	2	2011	Human	Hospital	diseased	79	5	OXA-40-like	OXA-65	0	0	OXA-72	0	0
SAMEA3992663	PRJEB12754	ERX1488113	ERR1417329	ERS1163773	Brazil		Latitude	-53	2011-02-01	1	2	2011	Human	Hospital	diseased	113	7	OXA-40-like	OXA-64	0	0	OXA-253	0	0
SAMEA3992664	PRJEB12754	ERX1488114	ERR1417330	ERS1163774	Brazil		Latitude	-53	2011-02-01	1	2	2011	Human	Hospital	diseased	15	4	OXA-40-like	OXA-51	0	0	OXA-253	0	0
SAMEA3992665	PRJEB12754	ERX1488115	ERR1417331	ERS1163775	Brazil		Latitude	-53	2011-02-01	1	2	2011	Human	Hospital	diseased	113	7	OXA-40-like	OXA-64	0	0	OXA-253	0	0
SAMEA3992667	PRJEB12754	ERX1488117	ERR1417333	ERS1163777	Brazil		Latitude	-53	2011-02-01	1	2	2011	Human	Hospital	diseased	15	4	OXA-40-like	OXA-51	0	0	OXA-253	0	0
SAMEA3992668	PRJEB12754	ERX1488118	ERR1417334	ERS1163778	Brazil		Latitude	-53	2011-02-01	1	2	2011	Human	Hospital	diseased	113	7	OXA-40-like	OXA-64	0	0	OXA-253	0	0
SAMEA3992670	PRJEB12754	ERX1488120	ERR1417336	ERS1163780	Brazil		Latitude	-53	2011-02-01	1	2	2011	Human	Hospital	diseased	881	1	OXA-40-like	OXA-69	0	0	OXA-253	0	0
SAMEA3992671	PRJEB12754	ERX1488121	ERR1417337	ERS1163781	Brazil		Latitude	-53	2011-02-01	1	2	2011	Human	Hospital	diseased	25	7	OXA-40-like	OXA-64	0	0	OXA-253	0	0
SAMEA3992672	PRJEB12754	ERX1488122	ERR1417338	ERS1163782	Brazil		Latitude	-53	2011-02-01	1	2	2011	Human	Hospital	diseased	881	1	OXA-40-like	OXA-69	0	0	OXA-253	0	0
SAMEA3992673	PRJEB12754	ERX1488123	ERR1417339	ERS1163783	Brazil		Latitude	-53	2011-02-01	1	2	2011	Human	Hospital	diseased	15	4	OXA-40-like	OXA-51	0	0	OXA-253	0	0
SAMEA3992674	PRJEB12754	ERX1488124	ERR1417340	ERS1163784	Brazil		Latitude	-53	2011-02-01	1	2	2011	Human	Hospital	diseased	113	7	OXA-40-like	OXA-64	0	0	OXA-253	0	0
SAMEA3992675	PRJEB12754	ERX1488125	ERR1417341	ERS1163785	Brazil		Latitude	-53	2011-02-01	1	2	2011	Human	Hospital	diseased	1	1	OXA-23-like	OXA-69	OXA-23	0	0	0	0
SAMEA3992676	PRJEB12754	ERX1488126	ERR1417342	ERS1163786	Brazil		Latitude	-53	2011-02-01	1	2	2011	Human	Hospital	diseased	15	4	OXA-40-like	OXA-51	0	0	OXA-253	0	0
SAMEA3992677	PRJEB12754	ERX1488127	ERR1417343	ERS1163787	Brazil		Latitude	-53	2011-02-01	1	2	2011	Human	Hospital	diseased	113	7	OXA-40-like	OXA-64	0	0	OXA-253	0	0
SAMEA5743586	PRJEB33235	ERX3426106	ERR3402341	ERS3546874	China	missing	Latitude	103	2018-06-26	26	6	2018	Human	MH medium		2	2	OXA-23-like	OXA-66	OXA-23	0	0	0	0
SAMEA7171454	PRJEB27899	ERX4377139	ERR4436581	ERS4931898	Brazil		Latitude	-53				missing	Human			79	5	OXA-40-like	OXA-65	0	0	OXA-72	0	0
SAMEA7171609	PRJEB27899	ERX4377141	ERR4436583	ERS4932053	Brazil		Latitude	-53				missing	Human			25	7	OXA-23-like	OXA-64	OXA-23	0	0	0	0
SAMEA7171648	PRJEB27899	ERX4377152	ERR4436594	ERS4932092	Austria		Latitude	14				missing	Human			2	2	OXA-23-like	OXA-66	OXA-23	0	0	0	0
SAMEA7171681	PRJEB27899	ERX4377185	ERR4436627	ERS4932125	Belgium		Latitude	5				missing	Human			2	2	OXA-23-like	OXA-66	OXA-23	0	0	0	0
SAMEA7171693	PRJEB27899	ERX4377197	ERR4436639	ERS4932137	Argentina		Latitude	-64				missing	Human			25	7	OXA-23-like	OXA-64	OXA-23	0	0	0	0
SAMEA7171694	PRJEB27899	ERX4377198	ERR4436640	ERS4932138	Argentina		Latitude	-64				missing	Human			15	4	OXA-23-like	OXA-51	OXA-23	0	0	0	0
SAMEA7171714	PRJEB27899	ERX4377212	ERR4436655	ERS4932158	South Korea		Latitude	-46.673451				missing	Human			2	2	OXA-23-like	OXA-66	OXA-23	0	0	0	0
SAMEA7171721	PRJEB27899	ERX4377219	ERR4436680	ERS4932165	South Korea		Latitude	-46.673451				missing	Human			2	2	OXA-23-like	OXA-66	OXA-23	0	0	0	0
SAMEA7171722	PRJEB27899	ERX4377220	ERR4436681	ERS4932166	South Korea		Latitude	-46.673451				missing	Human			2	2	OXA-23-like	OXA-66	OXA-23	0	0	0	0
SAMEA7171723	PRJEB27899	ERX4377221	ERR4436682	ERS4932167	South Korea		Latitude	-46.673451				missing	Human			2	2	OXA-23-like	OXA-66	OXA-23	0	0	0	0
SAMEA7171730	PRJEB27899	ERX4377222	ERR4436683	ERS4932174	South Korea		Latitude	-46.673451				missing	Human			2	2	OXA-23-like	OXA-66	OXA-23	0	0	0	0
SAMEA7472040	PRJEB33565	ERX4784874	ERR4919965	ERS5229735	Bangladesh		Latitude	91	2016-05-01	1	5	2016	Human		diseased	575	unassigned	OXA-23-like	OXA-144	OXA-23	0	0	0	0
SAMEA7472042	PRJEB33565	ERX4784875	ERR4919966	ERS5229737	Bangladesh		Latitude	91	2016-05-01	1	5	2016	Human		diseased	2	2	OXA-23-like	OXA-66	OXA-23	0	0	0	0
SAMEA7472052	PRJEB33565	ERX4784877	ERR4919968	ERS5229747	Bangladesh		Latitude	91	2016-05-01	1	5	2016	Human		diseased	2	2	OXA-23-like	OXA-66	OXA-23	0	0	0	0
SAMEA7472053	PRJEB33565	ERX4784878	ERR4919969	ERS5229748	Bangladesh		Latitude	91	2016-05-01	1	5	2016	Human		diseased	976	unassigned	OXA-23-like	OXA-203	OXA-23	0	0	0	0
SAMEA7472168	PRJEB33565	ERX4784880	ERR4919971	ERS5229863	Bangladesh		Latitude	91	2016-05-01	1	5	2016	Human		diseased	2	2	OXA-23-like	OXA-66	OXA-23	0	0	0	0
SAMEA7472193	PRJEB33565	ERX4784883	ERR4919974	ERS5229888	Bangladesh		Latitude	91	2016-05-01	1	5	2016	Human		diseased	2	2	OXA-23-like	OXA-66	OXA-23	0	0	0	0
SAMEA7472212	PRJEB33565	ERX4784886	ERR4919977	ERS5229907	Bangladesh		Latitude	90	2016-05-01	1	5	2016	Human		diseased	10	8	OXA-23-like	OXA-68	OXA-23	0	0	0	0
SAMEA7472215	PRJEB33565	ERX4784887	ERR4919978	ERS5229910	Bangladesh		Latitude	90	2016-05-01	1	5	2016	Human		diseased	575	unassigned	OXA-23-like	OXA-144	OXA-23	0	0	0	0
SAMEA8563551	PRJEB39593	ERX5424842	ERR5709464	ERS6248231	Bolivia		Latitude	-64.99123				missing	Human			15	4	OXA-23-like	OXA-51	OXA-23	0	0	0	0
SAMEA8563573	PRJEB39593	ERX5424844	ERR5709466	ERS6248253	Chile		Latitude	-71				missing	Human			15	4	none (OXA-51-like)	OXA-219	0	0	0	0	0
SAMEA8563575	PRJEB39593	ERX5424846	ERR5709468	ERS6248255	Brazil		Latitude	-53				missing	Human			15	4	OXA-23-like	OXA-51	OXA-23	0	0	0	0
SAMEA8563576	PRJEB39593	ERX5424847	ERR5709469	ERS6248256	Brazil		Latitude	-53				missing	Human			15	4	OXA-23-like	OXA-51	OXA-23	0	0	0	0
SAMEA8563656	PRJEB39593	ERX5424859	ERR5709481	ERS6248336	Argentina		Latitude	-64				missing	Human			15	4	OXA-58-like	OXA-51	0	OXA-58	0	0	0
SAMN01828174	PRJNA183314	SRX236319	SRR721209	SRS415276	Czech Republic	M. Boleslav	Latitude	16.439887	2001-01-01	1	1	2001	Human	sputum		15	4	OXA-58-like	OXA-51	0	OXA-58	0	0	0
SAMN02768887	PRJNA246624	SRX540037	SRR1283129	SRS605095	China	Zhejiang	Latitude	120.15	2012-11-22	22	11	2012	Human	sputum		2	2	OXA-23-like	OXA-66	OXA-23	0	0	0	0
SAMN02768891	PRJNA246624	SRX540038	SRR1283131	SRS605096	China	Hangzhou, Zhejiang	Latitude	120.15507	2012-11-22	22	11	2012	Human	sputum		2	2	OXA-23-like	OXA-66	OXA-23	0	0	0	0
SAMN04015148	PRJNA28333	SRX1166733	SRR2190216	SRS1046901	China	Hangzhou	Latitude	120.15507	2001-01-01	1	1	2001	Human	blood		2	2	OXA-23-like	OXA-66	OXA-23	0	0	0	0
SAMN04529748	PRJNA314151	SRX1704028	SRR3381355	SRS1396118	China	Zhejiang	Latitude	120.20184	2014-01-01	1	1	2014	Human	sputum		2	2	OXA-23-like	OXA-66	OXA-23	0	0	0	0
SAMN04529749	PRJNA314151	SRX1704029	SRR3381356	SRS1396117	China	Zhejiang	Latitude	120.20184	2014-01-01	1	1	2014	Human	sputum		2	2	OXA-23-like	OXA-66	OXA-23	0	0	0	0
SAMN04529750	PRJNA314151	SRX1704109	SRR3381454	SRS1396196	China	Zhejiang	Latitude	120.20184	2014-01-01	1	1	2014	Human	sputum		46	unassigned	OXA-23-like	OXA-531	OXA-23	0	0	0	0
SAMN04529751	PRJNA314151	SRX1704120	SRR3381465	SRS1396205	China	Zhejiang	Latitude	120.20184	2014-01-01	1	1	2014	Human	sputum		2	2	OXA-23-like	OXA-66	OXA-23	0	0	0	0
SAMN04529752	PRJNA314151	SRX1704132	SRR3381477	SRS1396213	China	Zhejiang	Latitude	120.20184	2014-01-01	1	1	2014	Human	sputum		2	2	OXA-23-like	OXA-66	OXA-23	0	0	0	0
SAMN04529753	PRJNA314151	SRX1704143	SRR3381488	SRS1396221	China	Zhejiang	Latitude	120.20184	2014-01-01	1	1	2014	Human	sputum		2	2	OXA-23-like	OXA-66	OXA-23	0	0	0	0
SAMN04529754	PRJNA314151	SRX1704154	SRR3381499	SRS1396229	China	Zhejiang	Latitude	120.20184	2014-01-01	1	1	2014	Human	sputum		46	unassigned	OXA-23-like	OXA-531	OXA-23	0	0	0	0
SAMN04529755	PRJNA314151	SRX1704166	SRR3381511	SRS1396257	China	Zhejiang	Latitude	120.20185	2014-01-01	1	1	2014	Human	sputum		2	2	OXA-23-like	OXA-66	OXA-23	0	0	0	0
SAMN04529756	PRJNA314151	SRX1704177	SRR3381522	SRS1396265	China	Zhejiang	Latitude	120.20185	2014-01-01	1	1	2014	Human	sputum		2	2	OXA-23-like	OXA-66	OXA-23	0	0	0	0
SAMN04529757	PRJNA314151	SRX1704188	SRR3381533	SRS1396272	China	Zhejiang	Latitude	120.20185	2014-01-01	1	1	2014	Human	sputum		2	2	OXA-23-like	OXA-66	OXA-23	0	0	0	0
SAMN04529758	PRJNA314151	SRX1704030	SRR3381357	SRS1396116	China	Zhejiang	Latitude	120.20185	2014-01-01	1	1	2014	Human	sputum		2	2	OXA-23-like	OXA-66	OXA-23	0	0	0	0
SAMN04529759	PRJNA314151	SRX1704041	SRR3381370	SRS1396124	China	Zhejiang	Latitude	120.20185	2014-01-01	1	1	2014	Human	sputum		2	2	OXA-23-like	OXA-66	OXA-23	0	0	0	0
SAMN04529761	PRJNA314151	SRX1704064	SRR3381392	SRS1396142	China	Zhejiang	Latitude	120.20185	2014-01-01	1	1	2014	Human	sputum		2	2	OXA-23-like	OXA-66	OXA-23	0	0	0	0
SAMN04529762	PRJNA314151	SRX1704075	SRR3381404	SRS1396152	China	Zhejiang	Latitude	120.20186	2014-01-01	1	1	2014	Human	sputum		46	unassigned	OXA-23-like	OXA-531	OXA-23	0	0	0	0
SAMN04529763	PRJNA314151	SRX1704086	SRR3381415	SRS1396160	China	Zhejiang	Latitude	120.20186	2014-01-01	1	1	2014	Human	sputum		2	2	OXA-23-like	OXA-66	OXA-23	0	0	0	0
SAMN04529764	PRJNA314151	SRX1704097	SRR3381426	SRS1396188	China	Zhejiang	Latitude	120.20186	2015-01-01	1	1	2015	Human	sputum		2	2	OXA-23-like	OXA-66	OXA-23	0	0	0	0
SAMN04529765	PRJNA314151	SRX1704106	SRR3381435	SRS1396179	China	Zhejiang	Latitude	120.20186	2015-01-01	1	1	2015	Human	sputum		2	2	OXA-23-like	OXA-66	OXA-23	0	0	0	0
SAMN04529767	PRJNA314151	SRX1704108	SRR3381453	SRS1396197	China	Zhejiang	Latitude	120.20186	2014-01-01	1	1	2014	Human	sputum		2	2	OXA-23-like	OXA-66	OXA-23	0	0	0	0
SAMN04529768	PRJNA314151	SRX1704110	SRR3381455	SRS1396195	China	Zhejiang	Latitude	120.20186	2014-01-01	1	1	2014	Human	sputum		46	unassigned	OXA-23-like	OXA-531	OXA-23	0	0	0	0
SAMN04529769	PRJNA314151	SRX1704111	SRR3381456	SRS1396194	China	Zhejiang	Latitude	120.20186	2015-01-01	1	1	2015	Human	sputum		46	unassigned	OXA-23-like	OXA-531	OXA-23	0	0	0	0
SAMN04529770	PRJNA314151	SRX1704112	SRR3381457	SRS1396193	China	Zhejiang	Latitude	120.201866	2014-01-01	1	1	2014	Human	sputum		2	2	OXA-23-like	OXA-66	OXA-23	0	0	0	0
SAMN04529771	PRJNA314151	SRX1704113	SRR3381458	SRS1396192	China	Zhejiang	Latitude	120.201866	2014-01-01	1	1	2014	Human	sputum		2	2	OXA-23-like	OXA-66	OXA-23	0	0	0	0
SAMN04529772	PRJNA314151	SRX1704114	SRR3381459	SRS1396191	China	Zhejiang	Latitude	120.201866	2014-01-01	1	1	2014	Human	sputum		878	unassigned	none (OXA-51-like)	OXA-95	0	0	0	0	0
SAMN04529773	PRJNA314151	SRX1704115	SRR3381460	SRS1396190	China	Zhejiang	Latitude	120.201866	2014-01-01	1	1	2014	Human	sputum		2	2	OXA-23-like	OXA-66	OXA-23	0	0	0	0
SAMN04529774	PRJNA314151	SRX1704116	SRR3381461	SRS1396189	China	Zhejiang	Latitude	120.201866	2014-01-01	1	1	2014	Human	sputum		46	unassigned	OXA-23-like	OXA-531	OXA-23	0	0	0	0
SAMN04529775	PRJNA314151	SRX1704117	SRR3381462	SRS1396208	China	Zhejiang	Latitude	120.201866	2014-01-01	1	1	2014	Human	sputum		46	unassigned	OXA-23-like	OXA-531	OXA-23	0	0	0	0
SAMN04529776	PRJNA314151	SRX1704118	SRR3381463	SRS1396207	China	Zhejiang	Latitude	120.201866	2014-01-01	1	1	2014	Human	sputum		2	2	OXA-23-like	OXA-66	OXA-23	0	0	0	0
SAMN04529777	PRJNA314151	SRX1704119	SRR3381464	SRS1396206	China	Zhejiang	Latitude	120.20187	2014-01-01	1	1	2014	Human	sputum		2	2	OXA-23-like	OXA-66	OXA-23	0	0	0	0
SAMN04529780	PRJNA314151	SRX1704124	SRR3381468	SRS1396200	China	Zhejiang	Latitude	120.20187	2014-01-01	1	1	2014	Human	sputum		46	unassigned	OXA-23-like	OXA-531	OXA-23	0	0	0	0
SAMN04529782	PRJNA314151	SRX1704126	SRR3381470	SRS1396199	China	Zhejiang	Latitude	120.20187	2015-01-01	1	1	2015	Human	sputum		2	2	OXA-23-like	OXA-66	OXA-23	0	0	0	0
SAMN04529783	PRJNA314151	SRX1704127	SRR3381471	SRS1396218	China	Zhejiang	Latitude	120.20187	2015-01-01	1	1	2015	Human	sputum		46	unassigned	OXA-23-like	OXA-531	OXA-23	0	0	0	0
SAMN04529784	PRJNA314151	SRX1704128	SRR3381472	SRS1396217	China	Zhejiang	Latitude	120.20187	2015-01-01	1	1	2015	Human	sputum		2	2	OXA-23-like	OXA-66	OXA-23	0	0	0	0
SAMN04529785	PRJNA314151	SRX1704129	SRR3381473	SRS1396216	China	Zhejiang	Latitude	120.20188	2015-01-01	1	1	2015	Human	sputum		2	2	OXA-23-like	OXA-66	OXA-23	0	0	0	0
SAMN04529786	PRJNA314151	SRX1704130	SRR3381475	SRS1396215	China	Zhejiang	Latitude	120.20188	2015-01-01	1	1	2015	Human	sputum		2	2	OXA-23-like	OXA-66	OXA-23	0	0	0	0
SAMN04529787	PRJNA314151	SRX1704131	SRR3381476	SRS1396214	China	Zhejiang	Latitude	120.20188	2015-01-01	1	1	2015	Human	sputum		46	unassigned	OXA-23-like	OXA-531	OXA-23	0	0	0	0
SAMN04529788	PRJNA314151	SRX1704133	SRR3381478	SRS1396212	China	Zhejiang	Latitude	120.20188	2015-01-01	1	1	2015	Human	sputum		2	2	OXA-23-like	OXA-66	OXA-23	0	0	0	0
SAMN04529789	PRJNA314151	SRX1704134	SRR3381479	SRS1396211	China	Zhejiang	Latitude	120.20188	2015-01-01	1	1	2015	Human	sputum		2	2	OXA-23-like	OXA-66	OXA-23	0	0	0	0
SAMN04529790	PRJNA314151	SRX1704135	SRR3381480	SRS1396210	China	Zhejiang	Latitude	120.20188	2015-01-01	1	1	2015	Human	sputum		2	2	OXA-23-like	OXA-66	OXA-23	0	0	0	0
SAMN04529791	PRJNA314151	SRX1704136	SRR3381481	SRS1396209	China	Zhejiang	Latitude	120.20188	2015-01-01	1	1	2015	Human	sputum		2	2	OXA-23-like	OXA-66	OXA-23	0	0	0	0
SAMN04529792	PRJNA314151	SRX1704137	SRR3381482	SRS1396227	China	Zhejiang	Latitude	120.20188	2015-01-01	1	1	2015	Human	sputum		46	unassigned	OXA-23-like	OXA-531	OXA-23	0	0	0	0
SAMN04529793	PRJNA314151	SRX1704138	SRR3381483	SRS1396226	China	Zhejiang	Latitude	120.20189	2015-01-01	1	1	2015	Human	sputum		46	unassigned	OXA-23-like	OXA-531	OXA-23	0	0	0	0
SAMN04529794	PRJNA314151	SRX1704139	SRR3381484	SRS1396225	China	Zhejiang	Latitude	120.20189	2014-01-01	1	1	2014	Human	sputum		2	2	OXA-23-like	OXA-66	OXA-23	0	0	0	0
SAMN04529796	PRJNA314151	SRX1704141	SRR3381486	SRS1396222	China	Zhejiang	Latitude	120.20189	2015-01-01	1	1	2015	Human	sputum		2	2	OXA-23-like	OXA-66	OXA-23	0	0	0	0
SAMN04529795	PRJNA314151	SRX1704140	SRR3381485	SRS1396224	China	Zhejiang	Latitude	120.20189	2015-01-01	1	1	2015	Human	sputum		2	2	OXA-23-like	OXA-66	OXA-23	0	0	0	0
SAMN04529797	PRJNA314151	SRX1704142	SRR3381487	SRS1396223	China	Zhejiang	Latitude	120.20189	2015-01-01	1	1	2015	Human	sputum		2	2	OXA-23-like	OXA-66	OXA-23	0	0	0	0
SAMN04529798	PRJNA314151	SRX1704144	SRR3381489	SRS1396220	China	Zhejiang	Latitude	120.20189	2012-01-01	1	1	2012	Human	sputum		2	2	OXA-23-like	OXA-66	OXA-23	0	0	0	0
SAMN04529799	PRJNA314151	SRX1704145	SRR3381490	SRS1396219	China	Zhejiang	Latitude	120.20189	2012-01-01	1	1	2012	Human	sputum		2	2	OXA-23-like	OXA-66	OXA-23	0	0	0	0
SAMN04529800	PRJNA314151	SRX1704146	SRR3381491	SRS1396237	China	Zhejiang	Latitude	120.2019	2013-01-01	1	1	2013	Human	sputum		879	unassigned	none (OXA-51-like)	OXA-203*	0	0	0	0	0
SAMN04529801	PRJNA314151	SRX1704147	SRR3381492	SRS1396236	China	Zhejiang	Latitude	120.2019	2014-01-01	1	1	2014	Human	sputum		2	2	OXA-23-like	OXA-66	OXA-23	0	0	0	0
SAMN04529802	PRJNA314151	SRX1704148	SRR3381493	SRS1396235	China	Zhejiang	Latitude	120.2019	2012-01-01	1	1	2012	Human	sputum		23	8	OXA-23-like	OXA-68	OXA-23	0	0	0	0
SAMN04529803	PRJNA314151	SRX1704149	SRR3381494	SRS1396234	China	Zhejiang	Latitude	120.2019	2012-01-01	1	1	2012	Human	sputum		2	2	OXA-23-like	OXA-66	OXA-23	0	0	0	0
SAMN04529804	PRJNA314151	SRX1704150	SRR3381495	SRS1396233	China	Zhejiang	Latitude	120.2019	2014-01-01	1	1	2014	Human	sputum		2	2	OXA-23-like	OXA-66	OXA-23	0	0	0	0
SAMN04529805	PRJNA314151	SRX1704151	SRR3381496	SRS1396232	China	Zhejiang	Latitude	120.2019	2014-01-01	1	1	2014	Human	sputum		2	2	OXA-23-like	OXA-66	OXA-23	0	0	0	0
SAMN04529806	PRJNA314151	SRX1704152	SRR3381497	SRS1396231	China	Zhejiang	Latitude	120.2019	2013-01-01	1	1	2013	Human	sputum		2	2	OXA-23-like	OXA-66	OXA-23	0	0	0	0
SAMN04529807	PRJNA314151	SRX1704153	SRR3381498	SRS1396230	China	Zhejiang	Latitude	120.2019	2013-01-01	1	1	2013	Human	sputum		2	2	OXA-23-like	OXA-66	OXA-23	0	0	0	0
SAMN04529808	PRJNA314151	SRX1704155	SRR3381500	SRS1396228	China	Zhejiang	Latitude	120.201904	2014-01-01	1	1	2014	Human	sputum		2	2	OXA-23-like	OXA-66	OXA-23	0	0	0	0
SAMN04529809	PRJNA314151	SRX1704156	SRR3381501	SRS1396246	China	Zhejiang	Latitude	120.201904	2014-01-01	1	1	2014	Human	sputum		2	2	OXA-23-like	OXA-66	OXA-23	0	0	0	0
SAMN04529810	PRJNA314151	SRX1704158	SRR3381502	SRS1396245	China	Zhejiang	Latitude	120.201904	2014-01-01	1	1	2014	Human	sputum		10	8	none (OXA-51-like)	OXA-68	0	0	0	0	0
SAMN04529811	PRJNA314151	SRX1704159	SRR3381503	SRS1396243	China	Zhejiang	Latitude	120.201904	2014-01-01	1	1	2014	Human	sputum		106	unassigned	none (OXA-51-like)	OXA-431	0	0	0	0	0
SAMN04529812	PRJNA314151	SRX1704160	SRR3381504	SRS1396242	China	Zhejiang	Latitude	120.201904	2013-01-01	1	1	2013	Human	sputum		2	2	OXA-23-like	OXA-66	OXA-23	0	0	0	0
SAMN04529813	PRJNA314151	SRX1704161	SRR3381505	SRS1396244	China	Zhejiang	Latitude	120.201904	2013-01-01	1	1	2013	Human	sputum		2	2	OXA-23-like	OXA-66	OXA-23	0	0	0	0
SAMN04529814	PRJNA314151	SRX1704162	SRR3381506	SRS1396238	China	Zhejiang	Latitude	120.201904	2014-01-01	1	1	2014	Human	sputum		2	2	OXA-23-like	OXA-66	OXA-23	0	0	0	0
SAMN04529815	PRJNA314151	SRX1704163	SRR3381507	SRS1396241	China	Zhejiang	Latitude	120.201904	2014-01-01	1	1	2014	Human	sputum		2	2	OXA-23-like	OXA-66	OXA-23	0	0	0	0
SAMN04529816	PRJNA314151	SRX1704164	SRR3381508	SRS1396240	China	Zhejiang	Latitude	120.20191	2013-01-01	1	1	2013	Human	sputum		46	unassigned	OXA-23-like	OXA-531	OXA-23	0	0	0	0
SAMN04529817	PRJNA314151	SRX1704165	SRR3381509	SRS1396239	China	Zhejiang	Latitude	120.20191	2014-01-01	1	1	2014	Human	sputum		2	2	OXA-23-like	OXA-66	OXA-23	0	0	0	0
SAMN04529818	PRJNA314151	SRX1704167	SRR3381512	SRS1396256	China	Zhejiang	Latitude	120.20191	2014-01-01	1	1	2014	Human	sputum		2	2	OXA-23-like	OXA-66	OXA-23	0	0	0	0
SAMN04529819	PRJNA314151	SRX1704168	SRR3381513	SRS1396255	China	Zhejiang	Latitude	120.20191	2014-01-01	1	1	2014	Human	sputum		2	2	OXA-23-like	OXA-66	OXA-23	0	0	0	0
SAMN04529820	PRJNA314151	SRX1704169	SRR3381514	SRS1396254	China	Zhejiang	Latitude	120.20191	2014-01-01	1	1	2014	Human	sputum		2	2	OXA-23-like	OXA-66	OXA-23	0	0	0	0
SAMN04529821	PRJNA314151	SRX1704170	SRR3381515	SRS1396253	China	Zhejiang	Latitude	120.20191	2014-01-01	1	1	2014	Human	sputum		2	2	OXA-23-like	OXA-66	OXA-23	0	0	0	0
SAMN04529822	PRJNA314151	SRX1704171	SRR3381516	SRS1396252	China	Zhejiang	Latitude	120.20191	2012-01-01	1	1	2012	Human	sputum		2	2	OXA-23-like	OXA-66	OXA-23	0	0	0	0
SAMN04529824	PRJNA314151	SRX1704173	SRR3381518	SRS1396250	China	Zhejiang	Latitude	120.20192	2013-01-01	1	1	2013	Human	sputum		2	2	OXA-23-like	OXA-66	OXA-23	0	0	0	0
SAMN04529825	PRJNA314151	SRX1704174	SRR3381519	SRS1396249	China	Zhejiang	Latitude	120.20192	2013-01-01	1	1	2013	Human	sputum		2	2	OXA-23-like	OXA-66	OXA-23	0	0	0	0
SAMN04529826	PRJNA314151	SRX1704175	SRR3381520	SRS1396248	China	Zhejiang	Latitude	120.20192	2014-01-01	1	1	2014	Human	sputum		2	2	OXA-23-like	OXA-66	OXA-23	0	0	0	0
SAMN04529827	PRJNA314151	SRX1704176	SRR3381521	SRS1396266	China	Zhejiang	Latitude	120.20192	2014-01-01	1	1	2014	Human	sputum		2	2	OXA-23-like	OXA-66	OXA-23	0	0	0	0
SAMN04529828	PRJNA314151	SRX1704178	SRR3381523	SRS1396264	China	Zhejiang	Latitude	120.20192	2014-01-01	1	1	2014	Human	sputum		2	2	OXA-23-like	OXA-66	OXA-23	0	0	0	0
SAMN04529829	PRJNA314151	SRX1704179	SRR3381524	SRS1396263	China	Zhejiang	Latitude	120.20192	2014-01-01	1	1	2014	Human	sputum		2	2	OXA-23-like	OXA-66	OXA-23	0	0	0	0
SAMN04529830	PRJNA314151	SRX1704180	SRR3381525	SRS1396262	China	Zhejiang	Latitude	120.20192	2014-01-01	1	1	2014	Human	sputum		2	2	OXA-23-like	OXA-66	OXA-23	0	0	0	0
SAMN04529831	PRJNA314151	SRX1704181	SRR3381526	SRS1396261	China	Zhejiang	Latitude	120.20193	2014-01-01	1	1	2014	Human	sputum		2	2	OXA-23-like	OXA-66	OXA-23	0	0	0	0
SAMN04529832	PRJNA314151	SRX1704182	SRR3381527	SRS1396260	China	Zhejiang	Latitude	120.20193	2013-01-01	1	1	2013	Human	sputum		2	2	OXA-23-like	OXA-66	OXA-23	0	0	0	0
SAMN04529833	PRJNA314151	SRX1704183	SRR3381528	SRS1396259	China	Zhejiang	Latitude	120.20193	2013-01-01	1	1	2013	Human	sputum		2	2	OXA-23-like	OXA-66	OXA-23	0	0	0	0
SAMN04529834	PRJNA314151	SRX1704184	SRR3381529	SRS1396258	China	Zhejiang	Latitude	120.20193	2014-01-01	1	1	2014	Human	sputum		2	2	OXA-23-like	OXA-66	OXA-23	0	0	0	0
SAMN04529835	PRJNA314151	SRX1704185	SRR3381530	SRS1396275	China	Zhejiang	Latitude	120.20193	2014-01-01	1	1	2014	Human	sputum		2	2	OXA-23-like	OXA-66	OXA-23	0	0	0	0
SAMN04529836	PRJNA314151	SRX1704186	SRR3381531	SRS1396274	China	Zhejiang	Latitude	120.20193	2013-01-01	1	1	2013	Human	sputum		2	2	OXA-23-like	OXA-66	OXA-23	0	0	0	0
SAMN04529837	PRJNA314151	SRX1704187	SRR3381532	SRS1396273	China	Zhejiang	Latitude	120.20193	2014-01-01	1	1	2014	Human	sputum		2	2	OXA-23-like	OXA-66	OXA-23	0	0	0	0
SAMN04529838	PRJNA314151	SRX1704189	SRR3381534	SRS1396271	China	Zhejiang	Latitude	120.201935	2014-01-01	1	1	2014	Human	sputum		46	unassigned	OXA-23-like	OXA-531	OXA-23	0	0	0	0
SAMN04529839	PRJNA314151	SRX1704190	SRR3381535	SRS1396270	China	Zhejiang	Latitude	120.201935	2014-01-01	1	1	2014	Human	sputum		46	unassigned	OXA-23-like	OXA-531	OXA-23	0	0	0	0
SAMN04529840	PRJNA314151	SRX1704191	SRR3381536	SRS1396269	China	Zhejiang	Latitude	120.201935	2014-01-01	1	1	2014	Human	sputum		2	2	OXA-23-like	OXA-66	OXA-23	0	0	0	0
SAMN04529841	PRJNA314151	SRX1704192	SRR3381537	SRS1396268	China	Zhejiang	Latitude	120.201935	2014-01-01	1	1	2014	Human	sputum		2	2	OXA-23-like	OXA-66	OXA-23	0	0	0	0
SAMN04529842	PRJNA314151	SRX1704193	SRR3381538	SRS1396267	China	Zhejiang	Latitude	120.201935	2013-01-01	1	1	2013	Human	sputum		880	2	none (OXA-51-like)	OXA-66	0	0	0	0	0
SAMN04529843	PRJNA314151	SRX1704194	SRR3381539	SRS1396280	China	Zhejiang	Latitude	120.201935	2013-01-01	1	1	2013	Human	sputum		2	2	OXA-23-like	OXA-66	OXA-23	0	0	0	0
SAMN04529844	PRJNA314151	SRX1704195	SRR3381540	SRS1396281	China	Zhejiang	Latitude	120.201935	2013-01-01	1	1	2013	Human	sputum		2	2	OXA-23-like	OXA-66	OXA-23	0	0	0	0
SAMN04529845	PRJNA314151	SRX1704196	SRR3381541	SRS1396279	China	Zhejiang	Latitude	120.201935	2014-01-01	1	1	2014	Human	sputum		2	2	OXA-23-like	OXA-66	OXA-23	0	0	0	0
SAMN04529846	PRJNA314151	SRX1704197	SRR3381542	SRS1396278	China	Zhejiang	Latitude	120.20194	2013-01-01	1	1	2013	Human	sputum		2	2	OXA-23-like	OXA-66	OXA-23	0	0	0	0
SAMN04529847	PRJNA314151	SRX1704198	SRR3381543	SRS1396277	China	Zhejiang	Latitude	120.20194	2013-01-01	1	1	2013	Human	sputum		2	2	OXA-23-like	OXA-66	OXA-23	0	0	0	0
SAMN04529848	PRJNA314151	SRX1704031	SRR3381358	SRS1396115	China	Zhejiang	Latitude	120.20194	2013-01-01	1	1	2013	Human	sputum		2	2	OXA-23-like	OXA-66	OXA-23	0	0	0	0
SAMN04529849	PRJNA314151	SRX1704032	SRR3381359	SRS1396114	China	Zhejiang	Latitude	120.20194	2014-01-01	1	1	2014	Human	sputum		2	2	OXA-23-like	OXA-66	OXA-23	0	0	0	0
SAMN04529850	PRJNA314151	SRX1704033	SRR3381360	SRS1396113	China	Zhejiang	Latitude	120.20194	2014-01-01	1	1	2014	Human	sputum		2	2	OXA-23-like	OXA-66	OXA-23	0	0	0	0
SAMN04529851	PRJNA314151	SRX1704034	SRR3381361	SRS1396112	China	Zhejiang	Latitude	120.20194	2014-01-01	1	1	2014	Human	sputum		2	2	OXA-23-like	OXA-66	OXA-23	0	0	0	0
SAMN04529852	PRJNA314151	SRX1704035	SRR3381363	SRS1396111	China	Zhejiang	Latitude	120.20194	2014-01-01	1	1	2014	Human	sputum		2	2	OXA-23-like	OXA-66	OXA-23	0	0	0	0
SAMN04529853	PRJNA314151	SRX1704036	SRR3381365	SRS1396110	China	Zhejiang	Latitude	120.20194	2015-01-01	1	1	2015	Human	sputum		2	2	OXA-23-like	OXA-66	OXA-23	0	0	0	0
SAMN04529854	PRJNA314151	SRX1704037	SRR3381366	SRS1396128	China	Zhejiang	Latitude	120.20195	2013-01-01	1	1	2013	Human	sputum		2	2	OXA-23-like	OXA-66	OXA-23	0	0	0	0
SAMN04529855	PRJNA314151	SRX1704038	SRR3381367	SRS1396127	China	Zhejiang	Latitude	120.20195	2013-01-01	1	1	2013	Human	sputum		2	2	OXA-23-like	OXA-66	OXA-23	0	0	0	0
SAMN04529856	PRJNA314151	SRX1704039	SRR3381368	SRS1396126	China	Zhejiang	Latitude	120.20195	2013-01-01	1	1	2013	Human	sputum		2	2	OXA-23-like	OXA-66	OXA-23	0	0	0	0
SAMN04529857	PRJNA314151	SRX1704040	SRR3381369	SRS1396125	China	Zhejiang	Latitude	120.20195	2014-01-01	1	1	2014	Human	sputum		2	2	OXA-23-like	OXA-66	OXA-23	0	0	0	0
SAMN04529858	PRJNA314151	SRX1704042	SRR3381371	SRS1396123	China	Zhejiang	Latitude	120.20195	2012-01-01	1	1	2012	Human	sputum		2	2	OXA-23-like	OXA-66	OXA-23	0	0	0	0
SAMN04529859	PRJNA314151	SRX1704043	SRR3381372	SRS1396122	China	Zhejiang	Latitude	120.20195	2013-01-01	1	1	2013	Human	sputum		2	2	OXA-23-like	OXA-66	OXA-23	0	0	0	0
SAMN04529860	PRJNA314151	SRX1704044	SRR3381373	SRS1396121	China	Zhejiang	Latitude	120.20195	2014-01-01	1	1	2014	Human	sputum		2	2	OXA-23-like	OXA-66	OXA-23	0	0	0	0
SAMN04529861	PRJNA314151	SRX1704045	SRR3381374	SRS1396120	China	Zhejiang	Latitude	120.20196	2014-01-01	1	1	2014	Human	sputum		2	2	OXA-23-like	OXA-66	OXA-23	0	0	0	0
SAMN04529862	PRJNA314151	SRX1704046	SRR3381375	SRS1396119	China	Zhejiang	Latitude	120.20196	2011-01-01	1	1	2011	Human	sputum		2	2	OXA-23-like	OXA-66	OXA-23	0	0	0	0
SAMN04529863	PRJNA314151	SRX1704047	SRR3381376	SRS1396138	China	Zhejiang	Latitude	120.20196	2011-01-01	1	1	2011	Human	sputum		2	2	OXA-23-like	OXA-66	OXA-23	0	0	0	0
SAMN04529864	PRJNA314151	SRX1704048	SRR3381377	SRS1396137	China	Zhejiang	Latitude	120.20196	2014-01-01	1	1	2014	Human	sputum		2	2	OXA-23-like	OXA-66	OXA-23	0	0	0	0
SAMN04529865	PRJNA314151	SRX1704049	SRR3381378	SRS1396136	China	Zhejiang	Latitude	120.20196	2014-01-01	1	1	2014	Human	sputum		2	2	OXA-23-like	OXA-66	OXA-23	0	0	0	0
SAMN04529867	PRJNA314151	SRX1704051	SRR3381380	SRS1396134	China	Zhejiang	Latitude	120.20196	2014-01-01	1	1	2014	Human	sputum		2	2	OXA-23-like	OXA-66	OXA-23	0	0	0	0
SAMN04529870	PRJNA314151	SRX1704055	SRR3381384	SRS1396130	China	Zhejiang	Latitude	120.201965	2014-01-01	1	1	2014	Human	sputum		2	2	OXA-23-like	OXA-66	OXA-23	0	0	0	0
SAMN04529868	PRJNA314151	SRX1704053	SRR3381382	SRS1396132	China	Zhejiang	Latitude	120.20196	2014-01-01	1	1	2014	Human	sputum		338	unassigned	none (OXA-51-like)	OXA-120	0	0	0	0	0
SAMN04529871	PRJNA314151	SRX1704056	SRR3381385	SRS1396129	China	Zhejiang	Latitude	120.201965	2014-01-01	1	1	2014	Human	sputum		2	2	OXA-23-like	OXA-66	OXA-23	0	0	0	0
SAMN04529872	PRJNA314151	SRX1704057	SRR3381386	SRS1396149	China	Zhejiang	Latitude	120.201965	2014-01-01	1	1	2014	Human	sputum		2	2	OXA-23-like	OXA-66	OXA-23	0	0	0	0
SAMN04529873	PRJNA314151	SRX1704058	SRR3381387	SRS1396148	China	Zhejiang	Latitude	120.201965	2014-01-01	1	1	2014	Human	sputum		23	8	OXA-23-like	OXA-68	OXA-23	0	0	0	0
SAMN04529874	PRJNA314151	SRX1704059	SRR3381388	SRS1396146	China	Zhejiang	Latitude	120.201965	2012-01-01	1	1	2012	Human	sputum		2	2	OXA-23-like	OXA-66	OXA-23	0	0	0	0
SAMN04529875	PRJNA314151	SRX1704060	SRR3381389	SRS1396147	China	Zhejiang	Latitude	120.201965	2013-01-01	1	1	2013	Human	sputum		2	2	OXA-23-like	OXA-66	OXA-23	0	0	0	0
SAMN04529876	PRJNA314151	SRX1704061	SRR3381390	SRS1396145	China	Zhejiang	Latitude	120.201965	2012-01-01	1	1	2012	Human	sputum		2	2	OXA-23-like	OXA-66	OXA-23	0	0	0	0
SAMN04529877	PRJNA314151	SRX1704063	SRR3381391	SRS1396143	China	Zhejiang	Latitude	120.20197	2013-01-01	1	1	2013	Human	sputum		2	2	OXA-23-like	OXA-66	OXA-23	0	0	0	0
SAMN04529878	PRJNA314151	SRX1704065	SRR3381393	SRS1396141	China	Zhejiang	Latitude	120.20197	2014-01-01	1	1	2014	Human	sputum		2	2	OXA-23-like	OXA-66	OXA-23	0	0	0	0
SAMN04529879	PRJNA314151	SRX1704066	SRR3381394	SRS1396139	China	Zhejiang	Latitude	120.20197	2014-01-01	1	1	2014	Human	sputum		2	2	OXA-23-like	OXA-66	OXA-23	0	0	0	0
SAMN04529880	PRJNA314151	SRX1704067	SRR3381395	SRS1396140	China	Zhejiang	Latitude	120.20197	2013-01-01	1	1	2013	Human	sputum		2	2	OXA-23-like	OXA-66	OXA-23	0	0	0	0
SAMN04529881	PRJNA314151	SRX1704068	SRR3381396	SRS1396159	China	Zhejiang	Latitude	120.20197	2013-01-01	1	1	2013	Human	sputum		2	2	OXA-23-like	OXA-66	OXA-23	0	0	0	0
SAMN04529882	PRJNA314151	SRX1704069	SRR3381397	SRS1396158	China	Zhejiang	Latitude	120.20197	2014-01-01	1	1	2014	Human	sputum		2	2	OXA-23-like	OXA-66	OXA-23	0	0	0	0
SAMN04529883	PRJNA314151	SRX1704070	SRR3381398	SRS1396157	China	Zhejiang	Latitude	120.20197	2014-01-01	1	1	2014	Human	sputum		2	2	OXA-23-like	OXA-66	OXA-23	0	0	0	0
SAMN04529885	PRJNA314151	SRX1704072	SRR3381401	SRS1396155	China	Zhejiang	Latitude	120.20198	2014-01-01	1	1	2014	Human	sputum		2	2	OXA-23-like	OXA-66	OXA-23	0	0	0	0
SAMN04529886	PRJNA314151	SRX1704073	SRR3381402	SRS1396154	China	Zhejiang	Latitude	120.20198	2014-01-01	1	1	2014	Human	sputum		2	2	OXA-23-like	OXA-66	OXA-23	0	0	0	0
SAMN04529887	PRJNA314151	SRX1704074	SRR3381403	SRS1396153	China	Zhejiang	Latitude	120.20198	2014-01-01	1	1	2014	Human	sputum		2	2	OXA-23-like	OXA-66	OXA-23	0	0	0	0
SAMN04529888	PRJNA314151	SRX1704076	SRR3381405	SRS1396151	China	Zhejiang	Latitude	120.20198	2013-01-01	1	1	2013	Human	sputum		2	2	OXA-23-like	OXA-66	OXA-23	0	0	0	0
SAMN04529889	PRJNA314151	SRX1704077	SRR3381406	SRS1396150	China	Zhejiang	Latitude	120.20198	2013-01-01	1	1	2013	Human	sputum		2	2	OXA-23-like	OXA-66	OXA-23	0	0	0	0
SAMN04529890	PRJNA314151	SRX1704078	SRR3381407	SRS1396167	China	Zhejiang	Latitude	120.20198	2014-01-01	1	1	2014	Human	sputum		2	2	OXA-23-like	OXA-66	OXA-23	0	0	0	0
SAMN04529891	PRJNA314151	SRX1704079	SRR3381408	SRS1396166	China	Zhejiang	Latitude	120.20198	2015-01-01	1	1	2015	Human	sputum		2	2	OXA-23-like	OXA-66	OXA-23	0	0	0	0
SAMN04529892	PRJNA314151	SRX1704080	SRR3381409	SRS1396168	China	Zhejiang	Latitude	120.20199	2014-01-01	1	1	2014	Human	sputum		2	2	OXA-23-like	OXA-66	OXA-23	0	0	0	0
SAMN04529893	PRJNA314151	SRX1704081	SRR3381410	SRS1396164	China	Zhejiang	Latitude	120.20199	2014-01-01	1	1	2014	Human	sputum		2	2	OXA-23-like	OXA-66	OXA-23	0	0	0	0
SAMN04529894	PRJNA314151	SRX1704082	SRR3381411	SRS1396163	China	Zhejiang	Latitude	120.20199	2012-01-01	1	1	2012	Human	sputum		2	2	OXA-23-like	OXA-66	OXA-23	0	0	0	0
SAMN04529895	PRJNA314151	SRX1704083	SRR3381412	SRS1396165	China	Zhejiang	Latitude	120.20199	2012-01-01	1	1	2012	Human	sputum		2	2	OXA-23-like	OXA-66	OXA-23	0	0	0	0
SAMN04529896	PRJNA314151	SRX1704084	SRR3381413	SRS1396162	China	Zhejiang	Latitude	120.20199	2014-01-01	1	1	2014	Human	sputum		2	2	OXA-23-like	OXA-66	OXA-23	0	0	0	0
SAMN04529897	PRJNA314151	SRX1704085	SRR3381414	SRS1396161	China	Zhejiang	Latitude	120.20199	2015-01-01	1	1	2015	Human	sputum		2	2	OXA-23-like	OXA-66	OXA-23	0	0	0	0
SAMN04529898	PRJNA314151	SRX1704087	SRR3381416	SRS1396178	China	Zhejiang	Latitude	120.20199	2013-01-01	1	1	2013	Human	sputum		2	2	OXA-23-like	OXA-66	OXA-23	0	0	0	0
SAMN04529899	PRJNA314151	SRX1704088	SRR3381417	SRS1396177	China	Zhejiang	Latitude	120.20199	2013-01-01	1	1	2013	Human	sputum		2	2	OXA-23-like	OXA-66	OXA-23	0	0	0	0
SAMN04529900	PRJNA314151	SRX1704089	SRR3381418	SRS1396176	China	Zhejiang	Latitude	120.201996	2014-01-01	1	1	2014	Human	sputum		2	2	OXA-23-like	OXA-66	OXA-23	0	0	0	0
SAMN04529901	PRJNA314151	SRX1704090	SRR3381419	SRS1396175	China	Zhejiang	Latitude	120.201996	2015-01-01	1	1	2015	Human	sputum		2	2	OXA-23-like	OXA-66	OXA-23	0	0	0	0
SAMN04529902	PRJNA314151	SRX1704091	SRR3381420	SRS1396174	China	Zhejiang	Latitude	120.201996	2014-01-01	1	1	2014	Human	sputum		2	2	OXA-23-like	OXA-66	OXA-23	0	0	0	0
SAMN04529903	PRJNA314151	SRX1704092	SRR3381421	SRS1396173	China	Zhejiang	Latitude	120.201996	2014-01-01	1	1	2014	Human	sputum		2	2	OXA-23-like	OXA-66	OXA-23	0	0	0	0
SAMN04529904	PRJNA314151	SRX1704093	SRR3381422	SRS1396172	China	Zhejiang	Latitude	120.201996	2014-01-01	1	1	2014	Human	sputum		2	2	OXA-23-like	OXA-66	OXA-23	0	0	0	0
SAMN04529905	PRJNA314151	SRX1704094	SRR3381423	SRS1396171	China	Zhejiang	Latitude	120.201996	2014-01-01	1	1	2014	Human	sputum		2	2	OXA-23-like	OXA-66	OXA-23	0	0	0	0
SAMN04529906	PRJNA314151	SRX1704095	SRR3381424	SRS1396170	China	Zhejiang	Latitude	120.201996	2013-01-01	1	1	2013	Human	sputum		2	2	OXA-23-like	OXA-66	OXA-23	0	0	0	0
SAMN04529907	PRJNA314151	SRX1704096	SRR3381425	SRS1396169	China	Zhejiang	Latitude	120.202	2013-01-01	1	1	2013	Human	sputum		2	2	OXA-23-like	OXA-66	OXA-23	0	0	0	0
SAMN04529908	PRJNA314151	SRX1704098	SRR3381427	SRS1396187	China	Zhejiang	Latitude	120.202	2013-01-01	1	1	2013	Human	sputum		2	2	OXA-23-like	OXA-66	OXA-23	0	0	0	0
SAMN04529909	PRJNA314151	SRX1704099	SRR3381428	SRS1396186	China	Zhejiang	Latitude	120.202	2013-01-01	1	1	2013	Human	sputum		2	2	OXA-23-like	OXA-66	OXA-23	0	0	0	0
SAMN04529910	PRJNA314151	SRX1704100	SRR3381429	SRS1396185	China	Zhejiang	Latitude	120.202	2014-01-01	1	1	2014	Human	sputum		2	2	OXA-23-like	OXA-66	OXA-23	0	0	0	0
SAMN04529911	PRJNA314151	SRX1704101	SRR3381430	SRS1396183	China	Zhejiang	Latitude	120.202	2014-01-01	1	1	2014	Human	sputum		2	2	OXA-23-like	OXA-66	OXA-23	0	0	0	0
SAMN04529912	PRJNA314151	SRX1704102	SRR3381431	SRS1396184	China	Zhejiang	Latitude	120.202	2012-01-01	1	1	2012	Human	sputum		10	8	none (OXA-51-like)	OXA-68	0	0	0	0	0
SAMN04529913	PRJNA314151	SRX1704103	SRR3381432	SRS1396182	China	Zhejiang	Latitude	120.202	2013-01-01	1	1	2013	Human	sputum		10	8	none (OXA-51-like)	OXA-68	0	0	0	0	0
SAMN04529914	PRJNA314151	SRX1704104	SRR3381433	SRS1396180	China	Zhejiang	Latitude	120.202	2012-01-01	1	1	2012	Human	sputum		2	2	OXA-23-like	OXA-66	OXA-23	0	0	0	0
SAMN04529915	PRJNA314151	SRX1704105	SRR3381434	SRS1396181	China	Zhejiang	Latitude	120.20201	2012-01-01	1	1	2012	Human	sputum		2	2	OXA-23-like	OXA-66	OXA-23	0	0	0	0
SAMN04601187	PRJNA316800	SRX1675541	SRR3323942	SRS1372229	China	Shanghai	Latitude	121.48	2009-07-24	24	7	2009	Human	sputum		2	2	OXA-23-like	OXA-66	OXA-23	0	0	0	0
SAMN07258607	PRJNA390934	SRX2945083	SRR5739118	SRS2304604	Canada		Latitude	-109	2012-01-01	1	1	2012	Human			2	2	OXA-23-like	OXA-66	OXA-23	0	0	0	0
SAMN07258608	PRJNA390934	SRX2945140	SRR5739061	SRS2304662	Canada		Latitude	-109	2013-01-01	1	1	2013	Human			2	2	OXA-23-like	OXA-66	OXA-23	0	0	0	0
SAMN07258609	PRJNA390934	SRX2945090	SRR5739111	SRS2304611	Canada		Latitude	-109	2013-01-01	1	1	2013	Human			2	2	OXA-23-like	OXA-66	OXA-23	0	0	0	0
SAMN07258610	PRJNA390934	SRX2945156	SRR5739045	SRS2304677	Canada		Latitude	-109	2013-01-01	1	1	2013	Human			78	6	OXA-40-like	OXA-90	0	0	OXA-72	0	0
SAMN07258611	PRJNA390934	SRX2945102	SRR5739099	SRS2304623	Canada		Latitude	-109	2015-01-01	1	1	2015	Human			2	2	OXA-23-like	OXA-66	OXA-23	0	0	0	0
SAMN07258612	PRJNA390934	SRX2945151	SRR5739050	SRS2304672	Canada		Latitude	-109	2010-01-01	1	1	2010	Human			2	2	OXA-23-like	OXA-66	OXA-23	0	0	0	0
SAMN07258613	PRJNA390934	SRX2945105	SRR5739096	SRS2304627	Canada		Latitude	-109	2010-01-01	1	1	2010	Human			623	1	OXA-23-like	OXA-69	OXA-23	0	0	0	0
SAMN07258614	PRJNA390934	SRX2945152	SRR5739049	SRS2304673	Canada		Latitude	-109	2011-01-01	1	1	2011	Human			158	10	OXA-23-like	OXA-343	OXA-23	0	0	0	GES-11
SAMN07258615	PRJNA390934	SRX2945173	SRR5739028	SRS2304694	Canada		Latitude	-109	2015-01-01	1	1	2015	Human			215	2	OXA-23-like	OXA-66	OXA-23	0	0	0	0
SAMN07258616	PRJNA390934	SRX2945127	SRR5739074	SRS2304648	Canada		Latitude	-109	2015-01-01	1	1	2015	Human			2	2	OXA-23-like	OXA-66	OXA-23	0	0	0	0
SAMN07258617	PRJNA390934	SRX2945144	SRR5739057	SRS2304666	Canada		Latitude	-109	2015-01-01	1	1	2015	Human			2	2	OXA-23-like	OXA-66	OXA-23	0	0	0	0
SAMN07258618	PRJNA390934	SRX2945112	SRR5739089	SRS2304633	Canada		Latitude	-109	2015-01-01	1	1	2015	Human			2	2	OXA-23-like	OXA-66	OXA-23	0	0	0	0
SAMN07258619	PRJNA390934	SRX2945091	SRR5739110	SRS2304613	Canada		Latitude	-109	2012-01-01	1	1	2012	Human			2	2	OXA-23-like	OXA-66	OXA-23	0	0	0	0
SAMN07258620	PRJNA390934	SRX2945125	SRR5739076	SRS2304646	Canada		Latitude	-109	2014-01-01	1	1	2014	Human			2	2	OXA-23-like	OXA-66	OXA-23	0	0	0	0
SAMN07258621	PRJNA390934	SRX2945100	SRR5739101	SRS2304621	Canada		Latitude	-109	2015-01-01	1	1	2015	Human			16	unassigned	multiple	OXA-402	0	OXA-58	0	0	NDM-1
SAMN07258622	PRJNA390934	SRX2945129	SRR5739072	SRS2304651	Canada		Latitude	-109	2010-01-01	1	1	2010	Human			2	2	OXA-23-like	OXA-66	OXA-23	0	0	0	0
SAMN07258623	PRJNA390934	SRX2945158	SRR5739043	SRS2304678	Canada		Latitude	-109	2012-01-01	1	1	2012	Human			78	6	OXA-40-like	OXA-90	0	0	OXA-72	0	0
SAMN07258624	PRJNA390934	SRX2945122	SRR5739079	SRS2304644	Canada		Latitude	-109	2016-01-01	1	1	2016	Human			15	4	OXA-40-like	OXA-51	0	0	OXA-40 (24)	0	0
SAMN07258625	PRJNA390934	SRX2945109	SRR5739092	SRS2304629	Canada		Latitude	-109	2016-01-01	1	1	2016	Human			81	1	OXA-23-like	OXA-69	OXA-23	0	0	0	0
SAMN07258626	PRJNA390934	SRX2945169	SRR5739032	SRS2304690	Canada		Latitude	-109	2010-01-01	1	1	2010	Human			577	2	OXA-23-like	OXA-66	OXA-23	0	0	0	0
SAMN07258627	PRJNA390934	SRX2945139	SRR5739062	SRS2304660	Canada		Latitude	-109	2010-01-01	1	1	2010	Human			577	2	OXA-23-like	OXA-66	OXA-23	0	0	0	0
SAMN07258628	PRJNA390934	SRX2945116	SRR5739085	SRS2304637	Canada		Latitude	-109	2010-01-01	1	1	2010	Human			575	unassigned	OXA-23-like	OXA-144	OXA-23	0	0	0	0
SAMN07258629	PRJNA390934	SRX2945159	SRR5739042	SRS2304679	Canada		Latitude	-109	2010-01-01	1	1	2010	Human			577	2	OXA-23-like	OXA-66	OXA-23	0	0	0	0
SAMN07258630	PRJNA390934	SRX2945167	SRR5739034	SRS2304688	Canada		Latitude	-109	2010-01-01	1	1	2010	Human			575	unassigned	OXA-23-like	OXA-144	OXA-23	0	0	0	0
SAMN07258632	PRJNA390934	SRX2945174	SRR5739027	SRS2304695	Canada		Latitude	-109	2014-01-01	1	1	2014	Human			2	2	OXA-23-like	OXA-66	OXA-23	0	0	0	0
SAMN07258631	PRJNA390934	SRX2945163	SRR5739038	SRS2304685	Canada		Latitude	-109	2010-01-01	1	1	2010	Human			577	2	OXA-23-like	OXA-66	OXA-23	0	0	0	0
SAMN07258633	PRJNA390934	SRX2945141	SRR5739060	SRS2304661	Canada		Latitude	-109	2014-01-01	1	1	2014	Human			1	1	OXA-23-like	OXA-69	OXA-23	0	0	0	GES-12
SAMN07258634	PRJNA390934	SRX2945155	SRR5739046	SRS2304676	Canada		Latitude	-109	2016-01-01	1	1	2016	Human			2	2	OXA-23-like	OXA-66	OXA-23	0	0	0	0
SAMN07258636	PRJNA390934	SRX2945097	SRR5739104	SRS2304619	Canada		Latitude	-109	2016-01-01	1	1	2016	Human			2	2	OXA-134-like	OXA-66	0	0	0	OXA-235	0
SAMN07258637	PRJNA390934	SRX2945153	SRR5739048	SRS2304674	Canada		Latitude	-109	2016-01-01	1	1	2016	Human			2	2	OXA-134-like	OXA-66	0	0	0	OXA-235	0
SAMN07258638	PRJNA390934	SRX2945164	SRR5739037	SRS2304686	Canada		Latitude	-109	2016-01-01	1	1	2016	Human			2	2	OXA-134-like	OXA-66	0	0	0	OXA-235	0
SAMN07258639	PRJNA390934	SRX2945161	SRR5739040	SRS2304681	Canada		Latitude	-109	2016-01-01	1	1	2016	Human			2	2	OXA-134-like	OXA-66	0	0	0	OXA-235	0
SAMN07258640	PRJNA390934	SRX2945088	SRR5739113	SRS2304609	Canada		Latitude	-109	2016-01-01	1	1	2016	Human			2	2	OXA-134-like	OXA-66	0	0	0	OXA-235	0
SAMN07258641	PRJNA390934	SRX2945118	SRR5739083	SRS2304639	Canada		Latitude	-109	2016-01-01	1	1	2016	Human			2	2	OXA-134-like	OXA-66	0	0	0	OXA-235	0
SAMN07258642	PRJNA390934	SRX2945086	SRR5739115	SRS2304606	Canada		Latitude	-109	2016-01-01	1	1	2016	Human			2	2	OXA-134-like	OXA-66	0	0	0	OXA-235	0
SAMN07258643	PRJNA390934	SRX2945089	SRR5739112	SRS2304610	Canada		Latitude	-109	2016-01-01	1	1	2016	Human			2	2	OXA-134-like	OXA-66	0	0	0	OXA-235	0
SAMN07258644	PRJNA390934	SRX2945111	SRR5739090	SRS2304632	Canada		Latitude	-109	2016-01-01	1	1	2016	Human			2	2	OXA-134-like	OXA-66	0	0	0	OXA-235	0
SAMN07258645	PRJNA390934	SRX2945145	SRR5739056	SRS2304665	Canada		Latitude	-109	2012-01-01	1	1	2012	Human			2	2	OXA-134-like	OXA-66	0	0	0	OXA-237	0
SAMN07258646	PRJNA390934	SRX2945093	SRR5739108	SRS2304615	Canada		Latitude	-109	2012-01-01	1	1	2012	Human			2	2	OXA-23-like	OXA-66	OXA-23	0	0	0	0
SAMN07258647	PRJNA390934	SRX2945160	SRR5739041	SRS2304682	Canada		Latitude	-109	2012-01-01	1	1	2012	Human			2	2	OXA-134-like	OXA-66	0	0	0	OXA-237	0
SAMN07258648	PRJNA390934	SRX2945138	SRR5739063	SRS2304659	Canada		Latitude	-109	2012-01-01	1	1	2012	Human			2	2	OXA-134-like	OXA-66	0	0	0	OXA-237	0
SAMN07258649	PRJNA390934	SRX2945108	SRR5739093	SRS2304630	Canada		Latitude	-109	2012-01-01	1	1	2012	Human			2	2	OXA-134-like	OXA-66	0	0	0	OXA-237	0
SAMN07258650	PRJNA390934	SRX2945104	SRR5739097	SRS2304625	Canada		Latitude	-109	2012-01-01	1	1	2012	Human			1	1	OXA-23-like	OXA-69	OXA-23	0	0	0	0
SAMN07258651	PRJNA390934	SRX2945106	SRR5739095	SRS2304626	Canada		Latitude	-109	2013-01-01	1	1	2013	Human			2	2	OXA-134-like	OXA-66	0	0	0	OXA-237	0
SAMN07258652	PRJNA390934	SRX2945170	SRR5739031	SRS2304691	Canada		Latitude	-109	2013-01-01	1	1	2013	Human			2	2	OXA-134-like	OXA-66	0	0	0	OXA-237	0
SAMN07258653	PRJNA390934	SRX2945175	SRR5739026	SRS2304696	Canada		Latitude	-109	2013-01-01	1	1	2013	Human			2	2	OXA-134-like	OXA-66	0	0	0	OXA-237	0
SAMN07258654	PRJNA390934	SRX2945114	SRR5739087	SRS2304635	Canada		Latitude	-109	2013-01-01	1	1	2013	Human			2	2	OXA-134-like	OXA-66	0	0	0	OXA-237	0
SAMN07258655	PRJNA390934	SRX2945165	SRR5739036	SRS2304684	Canada		Latitude	-109	2013-01-01	1	1	2013	Human			2	2	OXA-134-like	OXA-66	0	0	0	OXA-237	0
SAMN07258656	PRJNA390934	SRX2945096	SRR5739105	SRS2304617	Canada		Latitude	-109	2013-01-01	1	1	2013	Human			2	2	OXA-134-like	OXA-66	0	0	0	OXA-237	0
SAMN07258657	PRJNA390934	SRX2945119	SRR5739082	SRS2304640	Canada		Latitude	-109	2013-01-01	1	1	2013	Human			2	2	OXA-134-like	OXA-66	0	0	0	OXA-237	0
SAMN07258658	PRJNA390934	SRX2945094	SRR5739107	SRS2304614	Canada		Latitude	-109	2013-01-01	1	1	2013	Human			10	8	OXA-23-like	OXA-68	OXA-23	0	0	0	0
SAMN07258659	PRJNA390934	SRX2945130	SRR5739071	SRS2304650	Canada		Latitude	-109	2013-01-01	1	1	2013	Human			2	2	OXA-134-like	OXA-66	0	0	0	OXA-237	0
SAMN07258660	PRJNA390934	SRX2945142	SRR5739059	SRS2304663	Canada		Latitude	-109	2013-01-01	1	1	2013	Human			2	2	OXA-23-like	OXA-66	OXA-23	0	0	0	0
SAMN07258661	PRJNA390934	SRX2945101	SRR5739100	SRS2304622	Canada		Latitude	-109	2013-01-01	1	1	2013	Human			2	2	OXA-134-like	OXA-66	0	0	0	OXA-237	0
SAMN07258662	PRJNA390934	SRX2945143	SRR5739058	SRS2304664	Canada		Latitude	-109	2013-01-01	1	1	2013	Human			2	2	OXA-134-like	OXA-66	0	0	0	OXA-237	0
SAMN07258664	PRJNA390934	SRX2945162	SRR5739039	SRS2304683	Canada		Latitude	-109	2013-01-01	1	1	2013	Human			2	2	OXA-134-like	OXA-66	0	0	0	OXA-237	0
SAMN07258665	PRJNA390934	SRX2945120	SRR5739081	SRS2304641	Canada		Latitude	-109	2013-01-01	1	1	2013	Human			2	2	OXA-134-like	OXA-66	0	0	0	OXA-237	0
SAMN07258666	PRJNA390934	SRX2945103	SRR5739098	SRS2304624	Canada		Latitude	-109	2013-01-01	1	1	2013	Human			2	2	OXA-134-like	OXA-66	0	0	0	OXA-237	0
SAMN07258667	PRJNA390934	SRX2945113	SRR5739088	SRS2304634	Canada		Latitude	-109	2013-01-01	1	1	2013	Human			2	2	OXA-134-like	OXA-66	0	0	0	OXA-237	0
SAMN07258668	PRJNA390934	SRX2945128	SRR5739073	SRS2304649	Canada		Latitude	-109	2013-01-01	1	1	2013	Human			2	2	OXA-134-like	OXA-66	0	0	0	OXA-237	0
SAMN07258669	PRJNA390934	SRX2945136	SRR5739065	SRS2304657	Canada		Latitude	-109	2013-01-01	1	1	2013	Human			2	2	OXA-134-like	OXA-66	0	0	0	OXA-237	0
SAMN07258670	PRJNA390934	SRX2945134	SRR5739067	SRS2304654	Canada		Latitude	-109	2013-01-01	1	1	2013	Human			156	5	OXA-40-like	OXA-65	0	0	OXA-72	0	0
SAMN07258671	PRJNA390934	SRX2945157	SRR5739044	SRS2304680	Canada		Latitude	-109	2013-01-01	1	1	2013	Human			25	7	OXA-23-like	OXA-64	OXA-23	0	0	0	0
SAMN07258672	PRJNA390934	SRX2945135	SRR5739066	SRS2304656	Canada		Latitude	-109	2013-01-01	1	1	2013	Human			2	2	OXA-134-like	OXA-66	0	0	0	OXA-237	0
SAMN07258673	PRJNA390934	SRX2945095	SRR5739106	SRS2304616	Canada		Latitude	-109	2013-01-01	1	1	2013	Human			2	2	OXA-134-like	OXA-66	0	0	0	OXA-237	0
SAMN07258674	PRJNA390934	SRX2945085	SRR5739116	SRS2304608	Canada		Latitude	-109	2013-01-01	1	1	2013	Human			2	2	OXA-40-like	OXA-66	0	0	OXA-72	0	0
SAMN07258675	PRJNA390934	SRX2945098	SRR5739103	SRS2304618	Canada		Latitude	-109	2013-01-01	1	1	2013	Human			2	2	OXA-134-like	OXA-66	0	0	0	OXA-237	0
SAMN07258676	PRJNA390934	SRX2945132	SRR5739069	SRS2304653	Canada		Latitude	-109	2013-01-01	1	1	2013	Human			2	2	OXA-134-like	OXA-66	0	0	0	OXA-237	0
SAMN07258677	PRJNA390934	SRX2945099	SRR5739102	SRS2304620	Canada		Latitude	-109	2013-01-01	1	1	2013	Human			2	2	OXA-134-like	OXA-66	0	0	0	OXA-237	0
SAMN07258678	PRJNA390934	SRX2945124	SRR5739077	SRS2304645	Canada		Latitude	-109	2013-01-01	1	1	2013	Human			2	2	OXA-134-like	OXA-66	0	0	0	OXA-237	0
SAMN07258679	PRJNA390934	SRX2945107	SRR5739094	SRS2304628	Canada		Latitude	-109	2013-01-01	1	1	2013	Human			2	2	OXA-134-like	OXA-66	0	0	0	OXA-237	0
SAMN07258680	PRJNA390934	SRX2945171	SRR5739030	SRS2304693	Canada		Latitude	-109	2013-01-01	1	1	2013	Human			2	2	OXA-134-like	OXA-66	0	0	0	OXA-237	0
SAMN07258681	PRJNA390934	SRX2945092	SRR5739109	SRS2304612	Canada		Latitude	-109	2013-01-01	1	1	2013	Human			2	2	OXA-134-like	OXA-66	0	0	0	OXA-237	0
SAMN07258682	PRJNA390934	SRX2945121	SRR5739080	SRS2304642	Canada		Latitude	-109	2013-01-01	1	1	2013	Human			2	2	OXA-134-like	OXA-66	0	0	0	OXA-237	0
SAMN07258683	PRJNA390934	SRX2945123	SRR5739078	SRS2304643	Canada		Latitude	-109	2013-01-01	1	1	2013	Human			2	2	OXA-134-like	OXA-66	0	0	0	OXA-237	0
SAMN07258684	PRJNA390934	SRX2945146	SRR5739055	SRS2304667	Canada		Latitude	-109	2013-01-01	1	1	2013	Human			2	2	OXA-134-like	OXA-66	0	0	0	OXA-237	0
SAMN07258685	PRJNA390934	SRX2945126	SRR5739075	SRS2304647	Canada		Latitude	-109	2013-01-01	1	1	2013	Human			2	2	OXA-134-like	OXA-66	0	0	0	OXA-237	0
SAMN07258686	PRJNA390934	SRX2945110	SRR5739091	SRS2304631	Canada		Latitude	-109	2014-01-01	1	1	2014	Human			2	2	OXA-134-like	OXA-66	0	0	0	OXA-237	0
SAMN07258687	PRJNA390934	SRX2945149	SRR5739052	SRS2304669	Canada		Latitude	-109	2014-01-01	1	1	2014	Human			52	unassigned	OXA-23-like	OXA-98	OXA-23	0	0	0	0
SAMN07258688	PRJNA390934	SRX2945168	SRR5739033	SRS2304689	Canada		Latitude	-109	2014-01-01	1	1	2014	Human			2	2	OXA-134-like	OXA-66	0	0	0	OXA-237	0
SAMN07258689	PRJNA390934	SRX2945115	SRR5739086	SRS2304636	Canada		Latitude	-109	2014-01-01	1	1	2014	Human			2	2	OXA-134-like	OXA-66	0	0	0	OXA-237	0
SAMN07258690	PRJNA390934	SRX2945150	SRR5739051	SRS2304671	Canada		Latitude	-109	2015-01-01	1	1	2015	Human			2	2	OXA-23-like	OXA-66	OXA-23	0	0	0	0
SAMN07258691	PRJNA390934	SRX2945147	SRR5739054	SRS2304668	Canada		Latitude	-109	2015-01-01	1	1	2015	Human			2	2	OXA-23-like	OXA-66	OXA-23	0	0	0	0
SAMN07258692	PRJNA390934	SRX2945166	SRR5739035	SRS2304687	Canada		Latitude	-109	2016-01-01	1	1	2016	Human			2	2	OXA-23-like	OXA-66	OXA-23	0	0	0	0
SAMN07258694	PRJNA390934	SRX2945133	SRR5739068	SRS2304655	Canada		Latitude	-109	2016-01-01	1	1	2016	Human			2	2	OXA-23-like	OXA-66	OXA-23	0	0	0	0
SAMN07258695	PRJNA390934	SRX2945172	SRR5739029	SRS2304692	Canada		Latitude	-109	2011-01-01	1	1	2011	Human			2	2	none (OXA-51-like)	OXA-82	0	0	0	0	0
SAMN07258696	PRJNA390934	SRX2945084	SRR5739117	SRS2304605	Canada		Latitude	-109	2016-01-01	1	1	2016	Human			2	2	OXA-23-like	OXA-66	OXA-23	0	0	0	0
SAMN07258697	PRJNA390934	SRX2945137	SRR5739064	SRS2304658	Canada		Latitude	-109	2014-01-01	1	1	2014	Human			2	2	OXA-23-like	OXA-66	OXA-23	0	0	0	0
SAMN07258698	PRJNA390934	SRX2945154	SRR5739047	SRS2304675	Canada		Latitude	-109	2015-01-01	1	1	2015	Human			2	2	OXA-23-like	OXA-66	OXA-23	0	0	0	0
SAMN07258699	PRJNA390934	SRX2945117	SRR5739084	SRS2304638	Canada		Latitude	-109	2016-01-01	1	1	2016	Human			2	2	OXA-23-like	OXA-66	OXA-23	0	0	0	0
SAMN07445111	PRJNA396979	SRX3057219	SRR5891497	SRS2403201	Australia	Melbourne	Latitude	144.9632	2013-01-01	1	1	2013	Human			2	2	none (OXA-51-like)	OXA-66	0	0	0	0	0
SAMN07445112	PRJNA396979	SRX3057221	SRR5891495	SRS2403200	Australia	Melbourne	Latitude	144.9632	2013-10-11	11	10	2013	Human	wound		2	2	none (OXA-51-like)	OXA-66	0	0	0	0	0
SAMN07445114	PRJNA396979	SRX3057225	SRR5891491	SRS2403197	Australia	Melbourne	Latitude	144.9632	2013-01-01	1	1	2013	Human	wound		2	2	none (OXA-51-like)	OXA-66	0	0	0	0	0
SAMN07445113	PRJNA396979	SRX3057223	SRR5891493	SRS2403199	Australia	Melbourne	Latitude	144.9632	2013-01-01	1	1	2013	Human	wound		2	2	none (OXA-51-like)	OXA-66	0	0	0	0	0
SAMN07445115	PRJNA396979	SRX3057224	SRR5891492	SRS2403198	Australia	Melbourne	Latitude	144.9632	2013-01-01	1	1	2013	Human	wound		2	2	none (OXA-51-like)	OXA-66	0	0	0	0	0
SAMN07445116	PRJNA396979	SRX3057217	SRR5891499	SRS2403202	Australia	Melbourne	Latitude	144.9632	2013-01-01	1	1	2013	Human	wound		2	2	none (OXA-51-like)	OXA-66	0	0	0	0	0
SAMN07445117	PRJNA396979	SRX3057216	SRR5891500	SRS2403203	Australia	Melbourne	Latitude	144.9632	2013-01-01	1	1	2013	Human	wound		2	2	none (OXA-51-like)	OXA-66	0	0	0	0	0
SAMN07445118	PRJNA396979	SRX3057228	SRR5891488	SRS2403195	Australia	Melbourne	Latitude	144.9632	2013-01-01	1	1	2013	Human	wound		2	2	none (OXA-51-like)	OXA-66	0	0	0	0	0
SAMN07445119	PRJNA396979	SRX3057231	SRR5891485	SRS2403193	Australia	Melbourne	Latitude	144.9632	2013-01-01	1	1	2013	Human	wound		2	2	none (OXA-51-like)	OXA-66	0	0	0	0	0
SAMN07445120	PRJNA396979	SRX3057230	SRR5891486	SRS2403194	Australia	Melbourne	Latitude	144.9632	2013-01-01	1	1	2013	Human	wound		2	2	none (OXA-51-like)	OXA-66	0	0	0	0	0
SAMN07445121	PRJNA396979	SRX3057233	SRR5891483	SRS2403191	Australia	Melbourne	Latitude	144.9632	2013-01-01	1	1	2013	Human	wound		2	2	none (OXA-51-like)	OXA-66	0	0	0	0	0
SAMN07445122	PRJNA396979	SRX3057232	SRR5891484	SRS2403192	Australia	Melbourne	Latitude	144.9632	2013-01-01	1	1	2013	Human	wound		2	2	none (OXA-51-like)	OXA-66	0	0	0	0	0
SAMN07445123	PRJNA396979	SRX3057234	SRR5891482	SRS2403190	Australia	Melbourne	Latitude	144.9632	2013-01-01	1	1	2013	Human	wound		2	2	none (OXA-51-like)	OXA-66	0	0	0	0	0
SAMN07445124	PRJNA396979	SRX3057237	SRR5891479	SRS2403189	Australia	Melbourne	Latitude	144.9632	2013-01-01	1	1	2013	Human	wound		2	2	none (OXA-51-like)	OXA-66	0	0	0	0	0
SAMN07445125	PRJNA396979	SRX3057240	SRR5891476	SRS2403185	Australia	Melbourne	Latitude	144.9632	2013-01-01	1	1	2013	Human	wound		2	2	none (OXA-51-like)	OXA-66	0	0	0	0	0
SAMN07445126	PRJNA396979	SRX3057241	SRR5891475	SRS2403186	Australia	Melbourne	Latitude	144.9632	2013-01-01	1	1	2013	Human	wound		2	2	none (OXA-51-like)	OXA-66	0	0	0	0	0
SAMN07445127	PRJNA396979	SRX3057243	SRR5891473	SRS2403184	Australia	Melbourne	Latitude	144.9632	2013-01-01	1	1	2013	Human	wound		2	2	none (OXA-51-like)	OXA-66	0	0	0	0	0
SAMN07445128	PRJNA396979	SRX3057244	SRR5891472	SRS2403183	Australia	Melbourne	Latitude	144.9632	2013-01-01	1	1	2013	Human	wound		2	2	none (OXA-51-like)	OXA-66	0	0	0	0	0
SAMN07445129	PRJNA396979	SRX3057245	SRR5891471	SRS2403182	Australia	Melbourne	Latitude	144.9632	2013-01-01	1	1	2013	Human	wound		2	2	none (OXA-51-like)	OXA-66	0	0	0	0	0
SAMN07445130	PRJNA396979	SRX3057247	SRR5891469	SRS2403181	Australia	Melbourne	Latitude	144.9632	2013-01-01	1	1	2013	Human	wound		2	2	none (OXA-51-like)	OXA-66	0	0	0	0	0
SAMN07445131	PRJNA396979	SRX3057238	SRR5891478	SRS2403188	Australia	Melbourne	Latitude	144.9632	2013-01-01	1	1	2013	Human			2	2	none (OXA-51-like)	OXA-66	0	0	0	0	0
SAMN07445132	PRJNA396979	SRX3057239	SRR5891477	SRS2403187	Australia	Melbourne	Latitude	144.9632	2013-01-01	1	1	2013	Human	wound		-	unassigned	none (OXA-51-like)	OXA-263	0	0	0	0	0
SAMN07445133	PRJNA396979	SRX3057226	SRR5891490	SRS2403196	Australia	Melbourne	Latitude	144.9632	2014-01-01	1	1	2014	Human	wound		2	2	none (OXA-51-like)	OXA-66	0	0	0	0	0
SAMN08031280	PRJNA387062	SRX3397279	SRR6296251	SRS2691465	China	Chengdu, Sichuan	Latitude	104.06667	2015-01-01	1	1	2015	Human			2	2	OXA-23-like	OXA-66	OXA-23	0	0	0	0
SAMN08031281	PRJNA387062	SRX3397280	SRR6296250	SRS2691466	China	Chengdu, Sichuan	Latitude	104.06667	2017-01-01	1	1	2017	Human			2	2	OXA-23-like	OXA-66	OXA-23	0	0	0	0
SAMN08031282	PRJNA387062	SRX3397277	SRR6296253	SRS2691463	China	Chengdu, Sichuan	Latitude	104.06667	2017-01-01	1	1	2017	Human			2	2	OXA-23-like	OXA-66	OXA-23	0	0	0	0
SAMN08364584	PRJNA387062	SRX3563939	SRR6474055	SRS2836248	China	Sichuan, Chengdu	Latitude	103.953601				missing	Human			20	1	OXA-58-like	OXA-69	0	OXA-58	0	0	0
SAMN08364585	PRJNA387062	SRX3563938	SRR6474056	SRS2836247	China	Sichuan, Chengdu	Latitude	103.953601				missing	Human			2	2	OXA-58-like	OXA-66	0	OXA-58	0	0	0
SAMN08932696	PRJNA387062	SRX3947294	SRR7014934	SRS3177643	China	Chengdu, Sichuan	Latitude	104.06667				missing	unknown			2	2	OXA-23-like	OXA-66	OXA-23	0	0	0	0
SAMN08932697	PRJNA387062	SRX3947297	SRR7014931	SRS3177646	China	Chengdu, Sichuan	Latitude	104.06667				missing	unknown			2	2	OXA-23-like	OXA-66	OXA-23	0	0	0	0
SAMN08932698	PRJNA387062	SRX3947295	SRR7014933	SRS3177644	China	Chengdu, Sichuan	Latitude	104.06667				missing	unknown			2	2	OXA-23-like	OXA-66	OXA-23	0	0	0	0
SAMN09453122	PRJNA476684	SRX4243190	SRR7370246	SRS3438934	China	Beijing	Latitude	116.39139	2016-11-18	18	11	2016	unknown	Shenzhou11		2	2	OXA-23-like	OXA-66	OXA-23	0	0	0	0
SAMN09453123	PRJNA476684	SRX4243189	SRR7370247	SRS3438933	China	Beijing	Latitude	116.39139	2016-11-18	18	11	2016	environmental	ground		2	2	OXA-23-like	OXA-66	OXA-23	0	0	0	0
SAMN09459936	PRJNA476819	SRX4275603	SRR7403491	SRS3441799	China	Beijing	Latitude	116.39139	2016-11-18	18	11	2016	unknown	TIangong2		2	2	OXA-23-like	OXA-66	OXA-23	0	0	0	0
SAMN09459937	PRJNA476819	SRX4275604	SRR7403490	SRS3441800	China	Beijing	Latitude	116.39139	2016-11-18	18	11	2016	environmental	ground		2	2	OXA-23-like	OXA-66	OXA-23	0	0	0	0
SAMN09517655	PRJNA478282	SRX4322512	SRR7452059	SRS3484985	Australia		Latitude	135	2005-01-17	17	1	2005	Human			216	unassigned	none (OXA-51-like)	OXA-51	0	0	0	0	0
SAMN09517656	PRJNA478282	SRX4322513	SRR7452058	SRS3484986	Australia		Latitude	135	2005-11-26	26	11	2005	Human			10	8	none (OXA-51-like)	OXA-68	0	0	0	0	0
SAMN09517657	PRJNA478282	SRX4322510	SRR7452061	SRS3484983	Australia		Latitude	135	2005-05-18	18	5	2005	Human			77	unassigned	none (OXA-51-like)	OXA-259	0	0	0	0	0
SAMN09517658	PRJNA478282	SRX4322511	SRR7452060	SRS3484991	Australia		Latitude	135	2007-02-23	23	2	2007	Human			32	unassigned	none (OXA-51-like)	OXA-100	0	0	0	0	0
SAMN09517659	PRJNA478282	SRX4322516	SRR7452055	SRS3484999	Australia		Latitude	135	2007-11-30	30	11	2007	Human			10	8	none (OXA-51-like)	OXA-68	0	0	0	0	0
SAMN09517660	PRJNA478282	SRX4322517	SRR7452054	SRS3484988	Australia		Latitude	135	2007-12-31	31	12	2007	Human			10	8	none (OXA-51-like)	OXA-68	0	0	0	0	0
SAMN09517661	PRJNA478282	SRX4322514	SRR7452057	SRS3484997	Australia		Latitude	135	2007-12-31	31	12	2007	Human			10	8	none (OXA-51-like)	OXA-68	0	0	0	0	0
SAMN09517662	PRJNA478282	SRX4322547	SRR7452024	SRS3485021	Australia		Latitude	135	2008-01-02	2	1	2008	Human			10	8	none (OXA-51-like)	OXA-68	0	0	0	0	0
SAMN09517663	PRJNA478282	SRX4322518	SRR7452053	SRS3484989	Australia		Latitude	135	2007-12-31	31	12	2007	Human			10	8	none (OXA-51-like)	OXA-68	0	0	0	0	0
SAMN09517664	PRJNA478282	SRX4322502	SRR7452069	SRS3484976	Australia		Latitude	135	2008-01-03	3	1	2008	Human			10	8	none (OXA-51-like)	OXA-68	0	0	0	0	0
SAMN09517665	PRJNA478282	SRX4322552	SRR7452019	SRS3485027	Australia		Latitude	135	2007-12-30	30	12	2007	Human			10	8	none (OXA-51-like)	OXA-68	0	0	0	0	0
SAMN09517666	PRJNA478282	SRX4322553	SRR7452018	SRS3485026	Australia		Latitude	135	2008-01-17	17	1	2008	Human			923	unassigned	none (OXA-51-like)	OXA-51	0	0	0	0	0
SAMN09517667	PRJNA478282	SRX4322554	SRR7452017	SRS3485028	Australia		Latitude	135	2008-03-17	17	3	2008	Human			10	8	none (OXA-51-like)	OXA-68	0	0	0	0	0
SAMN09517668	PRJNA478282	SRX4322555	SRR7452016	SRS3485029	Australia		Latitude	135	2008-03-17	17	3	2008	Human			10	8	none (OXA-51-like)	OXA-68	0	0	0	0	0
SAMN09517669	PRJNA478282	SRX4322556	SRR7452015	SRS3485030	Australia		Latitude	135	2009-01-26	26	1	2009	Human			216	unassigned	none (OXA-51-like)	OXA-51	0	0	0	0	0
SAMN09517670	PRJNA478282	SRX4322557	SRR7452014	SRS3485031	Australia		Latitude	135	2009-01-27	27	1	2009	Human			267	unassigned	none (OXA-51-like)	OXA-180	0	0	0	0	0
SAMN09517671	PRJNA478282	SRX4322558	SRR7452013	SRS3485034	Australia		Latitude	135	2010-09-16	16	9	2010	Human			216	unassigned	none (OXA-51-like)	OXA-51	0	0	0	0	0
SAMN09517672	PRJNA478282	SRX4322559	SRR7452012	SRS3485032	Australia		Latitude	135	2009-12-12	12	12	2009	Human			-	unassigned	none (OXA-51-like)	OXA-346	0	0	0	0	0
SAMN09517673	PRJNA478282	SRX4322560	SRR7452011	SRS3485033	Australia		Latitude	135	2009-12-12	12	12	2009	Human			-	unassigned	none (OXA-51-like)	OXA-346	0	0	0	0	0
SAMN09517674	PRJNA478282	SRX4322561	SRR7452010	SRS3485035	Australia		Latitude	135	2010-03-17	17	3	2010	Human			216	unassigned	none (OXA-51-like)	OXA-51	0	0	0	0	0
SAMN09517675	PRJNA478282	SRX4322525	SRR7452046	SRS3485010	Australia		Latitude	135	2010-03-28	28	3	2010	Human			10	8	none (OXA-51-like)	OXA-68	0	0	0	0	0
SAMN09517676	PRJNA478282	SRX4322524	SRR7452047	SRS3484996	Australia		Latitude	135	2010-05-01	1	5	2010	Human			6	9	none (OXA-51-like)	OXA-94	0	0	0	0	0
SAMN09517677	PRJNA478282	SRX4322527	SRR7452044	SRS3484998	Australia		Latitude	135	2010-05-28	28	5	2010	Human			654	unassigned	none (OXA-51-like)	OXA-343	0	0	0	0	0
SAMN09517678	PRJNA478282	SRX4322526	SRR7452045	SRS3485011	Australia		Latitude	135	2010-10-05	5	10	2010	Human			-	unassigned	none (OXA-51-like)	OXA-91	0	0	0	0	0
SAMN09517679	PRJNA478282	SRX4322529	SRR7452042	SRS3485000	Australia		Latitude	135	2010-10-10	10	10	2010	Human			267	unassigned	none (OXA-51-like)	OXA-180	0	0	0	0	0
SAMN09517680	PRJNA478282	SRX4322528	SRR7452043	SRS3485001	Australia		Latitude	135	2011-03-28	28	3	2011	Human			10	8	none (OXA-51-like)	OXA-68	0	0	0	0	0
SAMN09517681	PRJNA478282	SRX4322531	SRR7452040	SRS3485003	Australia		Latitude	135	2011-03-28	28	3	2011	Human			10	8	none (OXA-51-like)	OXA-68	0	0	0	0	0
SAMN09517682	PRJNA478282	SRX4322530	SRR7452041	SRS3485002	Australia		Latitude	135	2011-04-01	1	4	2011	Human			10	8	none (OXA-51-like)	OXA-68	0	0	0	0	0
SAMN09517683	PRJNA478282	SRX4322522	SRR7452049	SRS3484994	Australia		Latitude	135	2011-05-12	12	5	2011	Human			837	unassigned	none (OXA-51-like)	OXA-64	0	0	0	0	0
SAMN09517684	PRJNA478282	SRX4322521	SRR7452050	SRS3484993	Australia		Latitude	135	2011-09-23	23	9	2011	Human			10	8	none (OXA-51-like)	OXA-68	0	0	0	0	0
SAMN09517685	PRJNA478282	SRX4322562	SRR7452009	SRS3485037	Australia		Latitude	135	2011-10-10	10	10	2011	Human			-	unassigned	none (OXA-51-like)	OXA-343	0	0	0	0	0
SAMN09517686	PRJNA478282	SRX4322563	SRR7452008	SRS3485038	Australia		Latitude	135	2011-12-23	23	12	2011	Human			10	8	none (OXA-51-like)	OXA-68	0	0	0	0	0
SAMN09517687	PRJNA478282	SRX4322543	SRR7452028	SRS3485017	Australia		Latitude	135	2011-12-23	23	12	2011	Human			280	unassigned	none (OXA-51-like)	OXA-377	0	0	0	0	0
SAMN09517688	PRJNA478282	SRX4322545	SRR7452026	SRS3485019	Australia		Latitude	135	2012-03-28	28	3	2012	Human			10	8	none (OXA-51-like)	OXA-68	0	0	0	0	0
SAMN09517689	PRJNA478282	SRX4322566	SRR7452005	SRS3485040	Australia		Latitude	135	2011-04-10	10	4	2011	Human			10	8	none (OXA-51-like)	OXA-68	0	0	0	0	0
SAMN09517690	PRJNA478282	SRX4322567	SRR7452004	SRS3485041	Australia		Latitude	135	2012-10-06	6	10	2012	Human			10	8	none (OXA-51-like)	OXA-68	0	0	0	0	0
SAMN09517691	PRJNA478282	SRX4322564	SRR7452007	SRS3485036	Australia		Latitude	135	2013-01-28	28	1	2013	Human			10	8	none (OXA-51-like)	OXA-68	0	0	0	0	0
SAMN09517692	PRJNA478282	SRX4322565	SRR7452006	SRS3485039	Australia		Latitude	135	2013-02-21	21	2	2013	Human			10	8	none (OXA-51-like)	OXA-68	0	0	0	0	0
SAMN09517694	PRJNA478282	SRX4322523	SRR7452048	SRS3484995	Australia		Latitude	135	2014-02-10	10	2	2014	Human			10	8	none (OXA-51-like)	OXA-68	0	0	0	0	0
SAMN09517693	PRJNA478282	SRX4322520	SRR7452051	SRS3484992	Australia		Latitude	135	2014-01-12	12	1	2014	Human			10	8	none (OXA-51-like)	OXA-68	0	0	0	0	0
SAMN09517695	PRJNA478282	SRX4322535	SRR7452036	SRS3485006	Australia		Latitude	135	2014-04-07	7	4	2014	Human			109	unassigned	none (OXA-51-like)	OXA-67	0	0	0	0	0
SAMN09517696	PRJNA478282	SRX4322534	SRR7452037	SRS3485007	Australia		Latitude	135	2014-04-24	24	4	2014	Human			10	8	none (OXA-51-like)	OXA-68	0	0	0	0	0
SAMN09517697	PRJNA478282	SRX4322533	SRR7452038	SRS3485004	Australia		Latitude	135	2014-07-29	29	7	2014	Human			10	8	none (OXA-51-like)	OXA-68	0	0	0	0	0
SAMN09517698	PRJNA478282	SRX4322532	SRR7452039	SRS3485005	Australia		Latitude	135	2015-01-14	14	1	2015	Human			10	8	none (OXA-51-like)	OXA-68	0	0	0	0	0
SAMN09517699	PRJNA478282	SRX4322539	SRR7452032	SRS3485014	Australia		Latitude	135	2015-05-09	9	5	2015	Human			10	8	none (OXA-51-like)	OXA-68	0	0	0	0	0
SAMN09517700	PRJNA478282	SRX4322538	SRR7452033	SRS3485012	Australia		Latitude	135	2015-12-27	27	12	2015	Human			10	8	none (OXA-51-like)	OXA-68	0	0	0	0	0
SAMN09517701	PRJNA478282	SRX4322537	SRR7452034	SRS3485009	Australia		Latitude	135	2016-04-18	18	4	2016	Human			374	unassigned	none (OXA-51-like)	OXA-259	0	0	0	0	0
SAMN09517702	PRJNA478282	SRX4322536	SRR7452035	SRS3485008	Australia		Latitude	135	2000-08-07	7	8	2000	Human			10	8	none (OXA-51-like)	OXA-68	0	0	0	0	0
SAMN09517703	PRJNA478282	SRX4322542	SRR7452029	SRS3485016	Australia		Latitude	135	2000-09-01	1	9	2000	Human			-	unassigned	none (OXA-51-like)	OXA-343	0	0	0	0	0
SAMN09517704	PRJNA478282	SRX4322541	SRR7452030	SRS3485015	Australia		Latitude	135	2000-12-29	29	12	2000	Human			499	Singleton	none (OXA-51-like)	OXA-95	0	0	0	0	0
SAMN09517705	PRJNA478282	SRX4322550	SRR7452021	SRS3485024	Australia		Latitude	135	2001-04-27	27	4	2001	Human			-	unassigned	none (OXA-51-like)	OXA-120	0	0	0	0	0
SAMN09517706	PRJNA478282	SRX4322551	SRR7452020	SRS3485025	Australia		Latitude	135	2001-06-09	9	6	2001	Human			-	unassigned	none (OXA-51-like)	OXA-510	0	0	0	0	0
SAMN09517707	PRJNA478282	SRX4322540	SRR7452031	SRS3485013	Australia		Latitude	135	1998-04-24	24	4	1998	Human			10	8	none (OXA-51-like)	OXA-68	0	0	0	0	0
SAMN09517708	PRJNA478282	SRX4322549	SRR7452022	SRS3485023	Australia		Latitude	135	1997-06-27	27	6	1997	Human			10	8	none (OXA-51-like)	OXA-68	0	0	0	0	0
SAMN09517709	PRJNA478282	SRX4322505	SRR7452066	SRS3484984	Australia		Latitude	135	1998-12-15	15	12	1998	Human			10	8	none (OXA-51-like)	OXA-68	0	0	0	0	0
SAMN09517710	PRJNA478282	SRX4322507	SRR7452064	SRS3484980	Australia		Latitude	135	2002-01-22	22	1	2002	Human			1	1	none (OXA-51-like)	OXA-69	0	0	0	0	0
SAMN09517711	PRJNA478282	SRX4322546	SRR7452025	SRS3485020	Australia		Latitude	135	2002-01-30	30	1	2002	Human			-	unassigned	none (OXA-51-like)	OXA-89	0	0	0	0	0
SAMN09517712	PRJNA478282	SRX4322548	SRR7452023	SRS3485022	Australia		Latitude	135	2001-01-26	26	1	2001	Human			10	8	none (OXA-51-like)	OXA-68	0	0	0	0	0
SAMN09517713	PRJNA478282	SRX4322508	SRR7452063	SRS3484981	Australia		Latitude	135	2003-01-10	10	1	2003	Human			-	unassigned	none (OXA-51-like)	OXA-555	0	0	0	0	0
SAMN09517714	PRJNA478282	SRX4322544	SRR7452027	SRS3485018	Australia		Latitude	135	2003-01-10	10	1	2003	Human			-	unassigned	none (OXA-51-like)	OXA-555	0	0	0	0	0
SAMN09517715	PRJNA478282	SRX4322509	SRR7452062	SRS3484982	Australia		Latitude	135	2002-09-07	7	9	2002	Human			203	unassigned	none (OXA-51-like)	OXA-78	0	0	0	0	0
SAMN09517716	PRJNA478282	SRX4322506	SRR7452065	SRS3484979	Australia		Latitude	135	1995-01-10	10	1	1995	Human			216	unassigned	none (OXA-51-like)	OXA-78	0	0	0	0	0
SAMN09517717	PRJNA478282	SRX4322519	SRR7452052	SRS3484990	Australia		Latitude	135	2001-10-05	5	10	2001	Human			10	8	none (OXA-51-like)	OXA-68	0	0	0	0	0
SAMN09517718	PRJNA478282	SRX4322515	SRR7452056	SRS3484987	Australia		Latitude	135	2003-12-21	21	12	2003	Human			141	unassigned	none (OXA-51-like)	OXA-91	0	0	0	0	0
SAMN09517719	PRJNA478282	SRX4322503	SRR7452068	SRS3484977	Australia		Latitude	135	2000-04-11	11	4	2000	Human			10	8	none (OXA-51-like)	OXA-68	0	0	0	0	0
SAMN09517720	PRJNA478282	SRX4322501	SRR7452070	SRS3484975	Australia		Latitude	135	2001-01-26	26	1	2001	Human			10	8	none (OXA-51-like)	OXA-68	0	0	0	0	0
SAMN09517721	PRJNA478282	SRX4322504	SRR7452067	SRS3484978	Australia		Latitude	135	1994-12-16	16	12	1994	Human			-	unassigned	none (OXA-51-like)	OXA-242	0	0	0	0	0
SAMN09747700	PRJNA483526	SRX4494080	SRR7630362	SRS3616149	Australia	Sydney	Latitude	151.11583	2016-08-01	1	8	2016	Human	planktonic culture		1	1	OXA-23-like	OXA-69	OXA-23	0	0	0	GES-11
SAMN09747701	PRJNA483526	SRX4494079	SRR7630363	SRS3616148	Australia	Sydney	Latitude	151.11583	2016-08-01	1	8	2016	Human	planktonic culture		-	1	OXA-23-like	OXA-69	OXA-23	0	0	0	GES-11
SAMN09747702	PRJNA483526	SRX4494078	SRR7630364	SRS3616147	Australia	Sydney	Latitude	151.11583	2016-08-01	1	8	2016	Human	planktonic culture		1	1	OXA-23-like	OXA-69	OXA-23	0	0	0	GES-11
SAMN09747703	PRJNA483526	SRX4494077	SRR7630365	SRS3616146	Australia	Sydney	Latitude	151.11583	2016-08-01	1	8	2016	Human	planktonic culture		-	1	OXA-23-like	OXA-69	OXA-23	0	0	0	GES-11
SAMN09747704	PRJNA483526	SRX4494084	SRR7630358	SRS3616153	Australia	Sydney	Latitude	151.11583	2016-08-01	1	8	2016	Human	planktonic culture		1	1	OXA-23-like	OXA-69	OXA-23	0	0	0	GES-11
SAMN09747705	PRJNA483526	SRX4494083	SRR7630359	SRS3616152	Australia	Sydney	Latitude	151.11583	2016-08-01	1	8	2016	Human	planktonic culture		1	1	OXA-23-like	OXA-69	OXA-23	0	0	0	GES-11
SAMN09747706	PRJNA483526	SRX4494082	SRR7630360	SRS3616151	Australia	Sydney	Latitude	151.11583	2016-08-01	1	8	2016	Human	planktonic culture		1	1	OXA-23-like	OXA-69	OXA-23	0	0	0	GES-11
SAMN09747707	PRJNA483526	SRX4494081	SRR7630361	SRS3616150	Australia	Sydney	Latitude	151.11583	2016-08-01	1	8	2016	Human	planktonic culture		1	1	OXA-23-like	OXA-69	OXA-23	0	0	0	GES-11
SAMN09747708	PRJNA483526	SRX4494076	SRR7630366	SRS3616145	Australia	Sydney	Latitude	151.11583	2016-08-01	1	8	2016	Human	planktonic culture		1	1	OXA-23-like	OXA-69	OXA-23	0	0	0	GES-11
SAMN09747709	PRJNA483526	SRX4494075	SRR7630367	SRS3616144	Australia	Sydney	Latitude	151.11583	2016-08-01	1	8	2016	Human	planktonic culture		1	1	OXA-23-like	OXA-69	OXA-23	0	0	0	GES-11
SAMN09747710	PRJNA483526	SRX4494134	SRR7630308	SRS3616202	Australia	Sydney	Latitude	151.11583	2016-08-01	1	8	2016	Human	planktonic culture		1	1	OXA-23-like	OXA-69	OXA-23	0	0	0	GES-11
SAMN09747711	PRJNA483526	SRX4494133	SRR7630309	SRS3616200	Australia	Sydney	Latitude	151.11583	2016-08-01	1	8	2016	Human	planktonic culture		1	1	OXA-23-like	OXA-69	OXA-23	0	0	0	GES-11
SAMN09747712	PRJNA483526	SRX4494132	SRR7630310	SRS3616201	Australia	Sydney	Latitude	151.11583	2016-08-01	1	8	2016	Human	planktonic culture		1	1	OXA-23-like	OXA-69	OXA-23	0	0	0	GES-11
SAMN09747713	PRJNA483526	SRX4494131	SRR7630311	SRS3616199	Australia	Sydney	Latitude	151.11583	2016-08-01	1	8	2016	Human	planktonic culture		1	1	OXA-23-like	OXA-69	OXA-23	0	0	0	GES-11
SAMN09747714	PRJNA483526	SRX4494130	SRR7630312	SRS3616198	Australia	Sydney	Latitude	151.11583	2016-08-01	1	8	2016	Human	planktonic culture		1	1	OXA-23-like	OXA-69	OXA-23	0	0	0	GES-11
SAMN09747715	PRJNA483526	SRX4494129	SRR7630313	SRS3616197	Australia	Sydney	Latitude	151.11583	2016-08-01	1	8	2016	Human	planktonic culture		1	1	OXA-23-like	OXA-69	OXA-23	0	0	0	GES-11
SAMN09747716	PRJNA483526	SRX4494128	SRR7630314	SRS3616196	Australia	Sydney	Latitude	151.11583	2016-08-01	1	8	2016	Human	planktonic culture		1	1	OXA-23-like	OXA-69	OXA-23	0	0	0	GES-11
SAMN09747717	PRJNA483526	SRX4494127	SRR7630315	SRS3616195	Australia	Sydney	Latitude	151.11583	2016-08-01	1	8	2016	Human	planktonic culture		-	1	OXA-23-like	OXA-69	OXA-23	0	0	0	GES-11
SAMN09747718	PRJNA483526	SRX4494126	SRR7630316	SRS3616194	Australia	Sydney	Latitude	151.11584	2016-08-01	1	8	2016	Human	planktonic culture		1	1	OXA-23-like	OXA-69	OXA-23	0	0	0	GES-11
SAMN09747719	PRJNA483526	SRX4494125	SRR7630317	SRS3616193	Australia	Sydney	Latitude	151.11584	2016-08-01	1	8	2016	Human	planktonic culture		1	1	OXA-23-like	OXA-69	OXA-23	0	0	0	GES-11
SAMN09747720	PRJNA483526	SRX4494087	SRR7630355	SRS3616156	Australia	Sydney	Latitude	151.11584	2016-08-01	1	8	2016	Human	planktonic culture		1	1	OXA-23-like	OXA-69	OXA-23	0	0	0	GES-11
SAMN09747721	PRJNA483526	SRX4494088	SRR7630354	SRS3616157	Australia	Sydney	Latitude	151.11584	2016-08-01	1	8	2016	Human	planktonic culture		-	1	OXA-23-like	OXA-69	OXA-23	0	0	0	GES-11
SAMN09747722	PRJNA483526	SRX4494085	SRR7630357	SRS3616154	Australia	Sydney	Latitude	151.11584	2016-08-01	1	8	2016	Human	planktonic culture		1	1	OXA-23-like	OXA-69	OXA-23	0	0	0	GES-11
SAMN09747723	PRJNA483526	SRX4494086	SRR7630356	SRS3616155	Australia	Sydney	Latitude	151.11584	2016-08-01	1	8	2016	Human	planktonic culture		1	1	OXA-23-like	OXA-69	OXA-23	0	0	0	GES-11
SAMN09747725	PRJNA483526	SRX4494092	SRR7630350	SRS3616160	Australia	Sydney	Latitude	151.11584	2016-08-01	1	8	2016	Human	planktonic culture		1	1	OXA-23-like	OXA-69	OXA-23	0	0	0	GES-11
SAMN09747726	PRJNA483526	SRX4494089	SRR7630353	SRS3616158	Australia	Sydney	Latitude	151.11584	2016-08-01	1	8	2016	Human	planktonic culture		1	1	OXA-23-like	OXA-69	OXA-23	0	0	0	GES-11
SAMN09747727	PRJNA483526	SRX4494090	SRR7630352	SRS3616159	Australia	Sydney	Latitude	151.11584	2016-08-01	1	8	2016	Human	planktonic culture		1	1	OXA-23-like	OXA-69	OXA-23	0	0	0	GES-11
SAMN09747728	PRJNA483526	SRX4494093	SRR7630349	SRS3616162	Australia	Sydney	Latitude	151.11584	2016-08-01	1	8	2016	Human	planktonic culture		1	1	OXA-23-like	OXA-69	OXA-23	0	0	0	GES-11
SAMN09747729	PRJNA483526	SRX4494094	SRR7630348	SRS3616163	Australia	Sydney	Latitude	151.11584	2016-08-01	1	8	2016	Human	planktonic culture		-	1	OXA-23-like	OXA-69	OXA-23	0	0	0	GES-11
SAMN09747730	PRJNA483526	SRX4494066	SRR7630376	SRS3616136	Australia	Sydney	Latitude	151.11584	2016-08-01	1	8	2016	Human	antibiotic-free biofilm effluent		-	1	OXA-23-like	OXA-69	OXA-23	0	0	0	GES-11
SAMN09747731	PRJNA483526	SRX4494065	SRR7630377	SRS3616135	Australia	Sydney	Latitude	151.11584	2016-08-01	1	8	2016	Human	antibiotic-free biofilm effluent		1	1	OXA-23-like	OXA-69	OXA-23	0	0	0	GES-11
SAMN09747732	PRJNA483526	SRX4494068	SRR7630374	SRS3616138	Australia	Sydney	Latitude	151.11584	2016-08-01	1	8	2016	Human	antibiotic-free biofilm effluent		1	1	OXA-23-like	OXA-69	OXA-23	0	0	0	0
SAMN09747733	PRJNA483526	SRX4494067	SRR7630375	SRS3616137	Australia	Sydney	Latitude	151.11586	2016-08-01	1	8	2016	Human	antibiotic-free biofilm effluent		-	1	OXA-23-like	OXA-69	OXA-23	0	0	0	GES-11
SAMN09747734	PRJNA483526	SRX4494070	SRR7630372	SRS3616139	Australia	Sydney	Latitude	151.11586	2016-08-01	1	8	2016	Human	antibiotic-free biofilm effluent		1	1	OXA-23-like	OXA-69	OXA-23	0	0	0	GES-11
SAMN09747735	PRJNA483526	SRX4494069	SRR7630373	SRS3616176	Australia	Sydney	Latitude	151.11586	2016-08-01	1	8	2016	Human	antibiotic-free biofilm effluent		1	1	OXA-23-like	OXA-69	OXA-23	0	0	0	GES-11
SAMN09747736	PRJNA483526	SRX4494072	SRR7630370	SRS3616141	Australia	Sydney	Latitude	151.11586	2016-08-01	1	8	2016	Human	antibiotic-free biofilm effluent		1	1	OXA-23-like	OXA-69	OXA-23	0	0	0	GES-11
SAMN09747737	PRJNA483526	SRX4494071	SRR7630371	SRS3616140	Australia	Sydney	Latitude	151.11586	2016-08-01	1	8	2016	Human	antibiotic-free biofilm effluent		1	1	OXA-23-like	OXA-69	OXA-23	0	0	0	GES-11
SAMN09747738	PRJNA483526	SRX4494074	SRR7630368	SRS3616143	Australia	Sydney	Latitude	151.11586	2016-08-01	1	8	2016	Human	antibiotic-free biofilm effluent		1	1	OXA-23-like	OXA-69	OXA-23	0	0	0	0
SAMN09747739	PRJNA483526	SRX4494073	SRR7630369	SRS3616142	Australia	Sydney	Latitude	151.11586	2016-08-01	1	8	2016	Human	antibiotic-free biofilm effluent		1	1	OXA-23-like	OXA-69	OXA-23	0	0	0	GES-11
SAMN09747740	PRJNA483526	SRX4494059	SRR7630383	SRS3616129	Australia	Sydney	Latitude	151.11586	2016-08-01	1	8	2016	Human	antibiotic-free biofilm effluent		1	1	OXA-23-like	OXA-69	OXA-23	0	0	0	GES-11
SAMN09747741	PRJNA483526	SRX4494060	SRR7630382	SRS3616130	Australia	Sydney	Latitude	151.11586	2016-08-01	1	8	2016	Human	antibiotic-free biofilm effluent		1	1	OXA-23-like	OXA-69	OXA-23	0	0	0	GES-11
SAMN09747742	PRJNA483526	SRX4494061	SRR7630381	SRS3616131	Australia	Sydney	Latitude	151.11586	2016-08-01	1	8	2016	Human	antibiotic-free biofilm effluent		1	1	OXA-23-like	OXA-69	OXA-23	0	0	0	GES-11
SAMN09747744	PRJNA483526	SRX4494055	SRR7630387	SRS3616125	Australia	Sydney	Latitude	151.11586	2016-08-01	1	8	2016	Human	antibiotic-free biofilm effluent		-	1	OXA-23-like	OXA-69	OXA-23	0	0	0	0
SAMN09747743	PRJNA483526	SRX4494062	SRR7630380	SRS3616132	Australia	Sydney	Latitude	151.11586	2016-08-01	1	8	2016	Human	antibiotic-free biofilm effluent		1	1	OXA-23-like	OXA-69	OXA-23	0	0	0	GES-11
SAMN09747745	PRJNA483526	SRX4494056	SRR7630386	SRS3616126	Australia	Sydney	Latitude	151.11586	2016-08-01	1	8	2016	Human	antibiotic-free biofilm effluent		1	1	OXA-23-like	OXA-69	OXA-23	0	0	0	GES-11
SAMN09747746	PRJNA483526	SRX4494057	SRR7630385	SRS3616127	Australia	Sydney	Latitude	151.11586	2016-08-01	1	8	2016	Human	antibiotic-free biofilm effluent		1	1	OXA-23-like	OXA-69	OXA-23	0	0	0	0
SAMN09747747	PRJNA483526	SRX4494058	SRR7630384	SRS3616128	Australia	Sydney	Latitude	151.11586	2016-08-01	1	8	2016	Human	antibiotic-free biofilm effluent		1	1	OXA-23-like	OXA-69*	OXA-23	0	0	0	GES-11
SAMN09747748	PRJNA483526	SRX4494063	SRR7630379	SRS3616133	Australia	Sydney	Latitude	151.11588	2016-08-01	1	8	2016	Human	antibiotic-free biofilm effluent		1	1	OXA-23-like	OXA-69	OXA-23	0	0	0	GES-11
SAMN09747749	PRJNA483526	SRX4494064	SRR7630378	SRS3616134	Australia	Sydney	Latitude	151.11588	2016-08-01	1	8	2016	Human	antibiotic-free biofilm effluent		1	1	OXA-23-like	OXA-69	OXA-23	0	0	0	GES-11
SAMN09747750	PRJNA483526	SRX4494050	SRR7630392	SRS3616120	Australia	Sydney	Latitude	151.11588	2016-08-01	1	8	2016	Human	antibiotic-free biofilm effluent		1	1	OXA-23-like	0	OXA-23	0	0	0	GES-11
SAMN09747751	PRJNA483526	SRX4494049	SRR7630393	SRS3616118	Australia	Sydney	Latitude	151.11588	2016-08-01	1	8	2016	Human	antibiotic-free biofilm effluent		1	1	OXA-23-like	OXA-69	OXA-23	0	0	0	GES-11
SAMN09747752	PRJNA483526	SRX4494048	SRR7630394	SRS3616119	Australia	Sydney	Latitude	151.11588	2016-08-01	1	8	2016	Human	antibiotic-free biofilm effluent		1	1	OXA-23-like	OXA-69	OXA-23	0	0	0	GES-11
SAMN09747754	PRJNA483526	SRX4494054	SRR7630388	SRS3616124	Australia	Sydney	Latitude	151.11588	2016-08-01	1	8	2016	Human	antibiotic-free biofilm effluent		1	1	OXA-23-like	OXA-69	OXA-23	0	0	0	GES-11
SAMN09747755	PRJNA483526	SRX4494053	SRR7630389	SRS3616123	Australia	Sydney	Latitude	151.11588	2016-08-01	1	8	2016	Human	antibiotic-free biofilm effluent		1	1	OXA-23-like	OXA-69	OXA-23	0	0	0	GES-11
SAMN09747756	PRJNA483526	SRX4494052	SRR7630390	SRS3616122	Australia	Sydney	Latitude	151.11588	2016-08-01	1	8	2016	Human	antibiotic-free biofilm effluent		1	1	OXA-23-like	OXA-69	OXA-23	0	0	0	GES-11
SAMN09747757	PRJNA483526	SRX4494051	SRR7630391	SRS3616121	Australia	Sydney	Latitude	151.11588	2016-08-01	1	8	2016	Human	antibiotic-free biofilm effluent		-	1	OXA-23-like	OXA-69	OXA-23	0	0	0	GES-11
SAMN09747758	PRJNA483526	SRX4494046	SRR7630396	SRS3616115	Australia	Sydney	Latitude	151.11588	2016-08-01	1	8	2016	Human	antibiotic-free biofilm effluent		1	1	OXA-23-like	OXA-69	OXA-23	0	0	0	GES-11
SAMN09747760	PRJNA483526	SRX4494163	SRR7630279	SRS3616232	Australia	Sydney	Latitude	151.11588	2016-08-01	1	8	2016	Human	ciprofloxacin-exposed biofilm effluent		1	1	OXA-23-like	OXA-69	OXA-23	0	0	0	GES-11
SAMN09747761	PRJNA483526	SRX4494164	SRR7630278	SRS3616233	Australia	Sydney	Latitude	151.11588	2016-08-01	1	8	2016	Human	ciprofloxacin-exposed biofilm effluent		1	1	OXA-23-like	OXA-69	OXA-23	0	0	0	GES-11
SAMN09747762	PRJNA483526	SRX4494161	SRR7630281	SRS3616230	Australia	Sydney	Latitude	151.11588	2016-08-01	1	8	2016	Human	ciprofloxacin-exposed biofilm effluent		1	1	OXA-23-like	OXA-69	OXA-23	0	0	0	GES-11
SAMN09747763	PRJNA483526	SRX4494162	SRR7630280	SRS3616231	Australia	Sydney	Latitude	151.11589	2016-08-01	1	8	2016	Human	ciprofloxacin-exposed biofilm effluent		1	1	OXA-23-like	OXA-69	OXA-23	0	0	0	0
SAMN09747764	PRJNA483526	SRX4494159	SRR7630283	SRS3616228	Australia	Sydney	Latitude	151.11589	2016-08-01	1	8	2016	Human	ciprofloxacin-exposed biofilm effluent		1	1	OXA-23-like	OXA-69	OXA-23	0	0	0	0
SAMN09747765	PRJNA483526	SRX4494160	SRR7630282	SRS3616229	Australia	Sydney	Latitude	151.11589	2016-08-01	1	8	2016	Human	ciprofloxacin-exposed biofilm effluent		1	1	OXA-23-like	OXA-69	OXA-23	0	0	0	GES-11
SAMN09747766	PRJNA483526	SRX4494157	SRR7630285	SRS3616226	Australia	Sydney	Latitude	151.11589	2016-08-01	1	8	2016	Human	ciprofloxacin-exposed biofilm effluent		1	1	OXA-23-like	OXA-69	OXA-23	0	0	0	GES-11
SAMN09747767	PRJNA483526	SRX4494158	SRR7630284	SRS3616227	Australia	Sydney	Latitude	151.11589	2016-08-01	1	8	2016	Human	ciprofloxacin-exposed biofilm effluent		1	1	OXA-23-like	OXA-69	OXA-23	0	0	0	0
SAMN09747768	PRJNA483526	SRX4494155	SRR7630287	SRS3616224	Australia	Sydney	Latitude	151.11589	2016-08-01	1	8	2016	Human	ciprofloxacin-exposed biofilm effluent		1	1	OXA-23-like	OXA-69	OXA-23	0	0	0	GES-11
SAMN09747769	PRJNA483526	SRX4494156	SRR7630286	SRS3616225	Australia	Sydney	Latitude	151.11589	2016-08-01	1	8	2016	Human	ciprofloxacin-exposed biofilm effluent		1	1	OXA-23-like	OXA-69	OXA-23	0	0	0	GES-11
SAMN09747770	PRJNA483526	SRX4494142	SRR7630300	SRS3616210	Australia	Sydney	Latitude	151.11589	2016-08-01	1	8	2016	Human	ciprofloxacin-exposed biofilm effluent		1	1	OXA-23-like	OXA-69	OXA-23	0	0	0	0
SAMN09747771	PRJNA483526	SRX4494141	SRR7630301	SRS3616209	Australia	Sydney	Latitude	151.11589	2016-08-01	1	8	2016	Human	ciprofloxacin-exposed biofilm effluent		1	1	OXA-23-like	OXA-69	OXA-23	0	0	0	GES-11
SAMN09747772	PRJNA483526	SRX4494144	SRR7630298	SRS3616212	Australia	Sydney	Latitude	151.11589	2016-08-01	1	8	2016	Human	ciprofloxacin-exposed biofilm effluent		1	1	OXA-23-like	OXA-69	OXA-23	0	0	0	GES-11
SAMN09747773	PRJNA483526	SRX4494143	SRR7630299	SRS3616211	Australia	Sydney	Latitude	151.11589	2016-08-01	1	8	2016	Human	ciprofloxacin-exposed biofilm effluent		1	1	OXA-23-like	OXA-69	OXA-23	0	0	0	0
SAMN09747774	PRJNA483526	SRX4494138	SRR7630304	SRS3616206	Australia	Sydney	Latitude	151.11589	2016-08-01	1	8	2016	Human	ciprofloxacin-exposed biofilm effluent		1	1	OXA-23-like	OXA-69	OXA-23	0	0	0	GES-11
SAMN09747775	PRJNA483526	SRX4494137	SRR7630305	SRS3616205	Australia	Sydney	Latitude	151.11589	2016-08-01	1	8	2016	Human	ciprofloxacin-exposed biofilm effluent		1	1	OXA-23-like	OXA-69	OXA-23	0	0	0	GES-11
SAMN09747776	PRJNA483526	SRX4494140	SRR7630302	SRS3616208	Australia	Sydney	Latitude	151.11589	2016-08-01	1	8	2016	Human	ciprofloxacin-exposed biofilm effluent		1	1	OXA-23-like	OXA-69	OXA-23	0	0	0	0
SAMN09747777	PRJNA483526	SRX4494139	SRR7630303	SRS3616207	Australia	Sydney	Latitude	151.11589	2016-08-01	1	8	2016	Human	ciprofloxacin-exposed biofilm effluent		1	1	OXA-23-like	OXA-69	OXA-23	0	0	0	0
SAMN09747778	PRJNA483526	SRX4494136	SRR7630306	SRS3616204	Australia	Sydney	Latitude	151.11589	2016-08-01	1	8	2016	Human	ciprofloxacin-exposed biofilm effluent		1	1	OXA-23-like	OXA-69	OXA-23	0	0	0	GES-11
SAMN09747779	PRJNA483526	SRX4494135	SRR7630307	SRS3616203	Australia	Sydney	Latitude	151.1159	2016-08-01	1	8	2016	Human	ciprofloxacin-exposed biofilm effluent		1	1	OXA-23-like	OXA-69	OXA-23	0	0	0	GES-11
SAMN09747780	PRJNA483526	SRX4494145	SRR7630297	SRS3616213	Australia	Sydney	Latitude	151.1159	2016-08-01	1	8	2016	Human	ciprofloxacin-exposed biofilm effluent		1	1	OXA-23-like	OXA-69	OXA-23	0	0	0	GES-11
SAMN09747781	PRJNA483526	SRX4494146	SRR7630296	SRS3616214	Australia	Sydney	Latitude	151.1159	2016-08-01	1	8	2016	Human	ciprofloxacin-exposed biofilm effluent		1	1	OXA-23-like	OXA-69	OXA-23	0	0	0	GES-11
SAMN09747782	PRJNA483526	SRX4494147	SRR7630295	SRS3616215	Australia	Sydney	Latitude	151.1159	2016-08-01	1	8	2016	Human	ciprofloxacin-exposed biofilm effluent		1	1	OXA-23-like	OXA-69	OXA-23	0	0	0	GES-11
SAMN09747783	PRJNA483526	SRX4494148	SRR7630294	SRS3616216	Australia	Sydney	Latitude	151.1159	2016-08-01	1	8	2016	Human	ciprofloxacin-exposed biofilm effluent		1	1	OXA-23-like	OXA-69	OXA-23	0	0	0	GES-11
SAMN09747784	PRJNA483526	SRX4494149	SRR7630293	SRS3616218	Australia	Sydney	Latitude	151.1159	2016-08-01	1	8	2016	Human	ciprofloxacin-exposed biofilm effluent		1	1	OXA-23-like	OXA-69	OXA-23	0	0	0	GES-11
SAMN09747785	PRJNA483526	SRX4494150	SRR7630292	SRS3616220	Australia	Sydney	Latitude	151.1159	2016-08-01	1	8	2016	Human	ciprofloxacin-exposed biofilm effluent		1	1	OXA-23-like	OXA-69	OXA-23	0	0	0	GES-11
SAMN09747786	PRJNA483526	SRX4494151	SRR7630291	SRS3616221	Australia	Sydney	Latitude	151.1159	2016-08-01	1	8	2016	Human	ciprofloxacin-exposed biofilm effluent		1	1	OXA-23-like	OXA-69	OXA-23	0	0	0	GES-11
SAMN09747787	PRJNA483526	SRX4494152	SRR7630290	SRS3616219	Australia	Sydney	Latitude	151.1159	2016-08-01	1	8	2016	Human	ciprofloxacin-exposed biofilm effluent		1	1	OXA-23-like	OXA-69	OXA-23	0	0	0	GES-11
SAMN09747788	PRJNA483526	SRX4494153	SRR7630289	SRS3616222	Australia	Sydney	Latitude	151.1159	2016-08-01	1	8	2016	Human	ciprofloxacin-exposed biofilm effluent		1	1	OXA-23-like	OXA-69	OXA-23	0	0	0	GES-11
SAMN09747789	PRJNA483526	SRX4494154	SRR7630288	SRS3616223	Australia	Sydney	Latitude	151.1159	2016-08-01	1	8	2016	Human	ciprofloxacin-exposed biofilm effluent		1	1	OXA-23-like	OXA-69	OXA-23	0	0	0	GES-11
SAMN09747790	PRJNA483526	SRX4494122	SRR7630320	SRS3616190	Australia	Sydney	Latitude	151.1159	2016-08-01	1	8	2016	Human	tetracycline-exposed biofilm effluent		1	1	OXA-23-like	OXA-69	OXA-23	0	0	0	GES-11
SAMN09747791	PRJNA483526	SRX4494121	SRR7630321	SRS3616189	Australia	Sydney	Latitude	151.1159	2016-08-01	1	8	2016	Human	tetracycline-exposed biofilm effluent		1	1	OXA-23-like	OXA-69	OXA-23	0	0	0	GES-11
SAMN09747792	PRJNA483526	SRX4494120	SRR7630322	SRS3616188	Australia	Sydney	Latitude	151.1159	2016-08-01	1	8	2016	Human	tetracycline-exposed biofilm effluent		1	1	OXA-23-like	OXA-69	OXA-23	0	0	0	GES-11
SAMN09747793	PRJNA483526	SRX4494119	SRR7630323	SRS3616187	Australia	Sydney	Latitude	151.1159	2016-08-01	1	8	2016	Human	tetracycline-exposed biofilm effluent		1	1	OXA-23-like	OXA-69	OXA-23	0	0	0	GES-11
SAMN09747794	PRJNA483526	SRX4494118	SRR7630324	SRS3616186	Australia	Sydney	Latitude	151.11592	2016-08-01	1	8	2016	Human	tetracycline-exposed biofilm effluent		1	1	OXA-23-like	OXA-69	OXA-23	0	0	0	0
SAMN09747795	PRJNA483526	SRX4494117	SRR7630325	SRS3616185	Australia	Sydney	Latitude	151.11592	2016-08-01	1	8	2016	Human	tetracycline-exposed biofilm effluent		1	1	OXA-23-like	OXA-69	OXA-23	0	0	0	GES-11
SAMN09747796	PRJNA483526	SRX4494116	SRR7630326	SRS3616184	Australia	Sydney	Latitude	151.11592	2016-08-01	1	8	2016	Human	tetracycline-exposed biofilm effluent		1	1	OXA-23-like	OXA-69	OXA-23	0	0	0	GES-11
SAMN09747797	PRJNA483526	SRX4494115	SRR7630327	SRS3616183	Australia	Sydney	Latitude	151.11592	2016-08-01	1	8	2016	Human	tetracycline-exposed biofilm effluent		1	1	OXA-23-like	OXA-69	OXA-23	0	0	0	GES-11
SAMN09747799	PRJNA483526	SRX4494123	SRR7630319	SRS3616192	Australia	Sydney	Latitude	151.11592	2016-08-01	1	8	2016	Human	tetracycline-exposed biofilm effluent		1	1	OXA-23-like	OXA-69	OXA-23	0	0	0	GES-11
SAMN09747798	PRJNA483526	SRX4494124	SRR7630318	SRS3616191	Australia	Sydney	Latitude	151.11592	2016-08-01	1	8	2016	Human	tetracycline-exposed biofilm effluent		1	1	OXA-23-like	OXA-69	OXA-23	0	0	0	GES-11
SAMN09747800	PRJNA483526	SRX4494097	SRR7630345	SRS3616166	Australia	Sydney	Latitude	151.11592	2016-08-01	1	8	2016	Human	tetracycline-exposed biofilm effluent		1	1	OXA-23-like	OXA-69	OXA-23	0	0	0	GES-11
SAMN09747801	PRJNA483526	SRX4494098	SRR7630344	SRS3616167	Australia	Sydney	Latitude	151.11592	2016-08-01	1	8	2016	Human	tetracycline-exposed biofilm effluent		1	1	OXA-23-like	OXA-69	OXA-23	0	0	0	GES-11
SAMN09747802	PRJNA483526	SRX4494099	SRR7630343	SRS3616168	Australia	Sydney	Latitude	151.11592	2016-08-01	1	8	2016	Human	tetracycline-exposed biofilm effluent		1	1	OXA-23-like	OXA-69	OXA-23	0	0	0	GES-11
SAMN09747803	PRJNA483526	SRX4494100	SRR7630342	SRS3616169	Australia	Sydney	Latitude	151.11592	2016-08-01	1	8	2016	Human	tetracycline-exposed biofilm effluent		1	1	OXA-23-like	OXA-69	OXA-23	0	0	0	GES-11
SAMN09747804	PRJNA483526	SRX4494101	SRR7630341	SRS3616170	Australia	Sydney	Latitude	151.11592	2016-08-01	1	8	2016	Human	tetracycline-exposed biofilm effluent		1	1	OXA-23-like	OXA-69	OXA-23	0	0	0	GES-11
SAMN09747805	PRJNA483526	SRX4494102	SRR7630340	SRS3616171	Australia	Sydney	Latitude	151.11592	2016-08-01	1	8	2016	Human	tetracycline-exposed biofilm effluent		1	1	OXA-23-like	OXA-69	OXA-23	0	0	0	0
SAMN09747806	PRJNA483526	SRX4494103	SRR7630339	SRS3616217	Australia	Sydney	Latitude	151.11592	2016-08-01	1	8	2016	Human	tetracycline-exposed biofilm effluent		1	1	OXA-23-like	OXA-69	OXA-23	0	0	0	GES-11
SAMN09747807	PRJNA483526	SRX4494104	SRR7630338	SRS3616172	Australia	Sydney	Latitude	151.11592	2016-08-01	1	8	2016	Human	tetracycline-exposed biofilm effluent		1	1	OXA-23-like	OXA-69	OXA-23	0	0	0	GES-11
SAMN09747808	PRJNA483526	SRX4494095	SRR7630347	SRS3616164	Australia	Sydney	Latitude	151.11592	2016-08-01	1	8	2016	Human	tetracycline-exposed biofilm effluent		1	1	OXA-23-like	OXA-69	OXA-23	0	0	0	GES-11
SAMN09747809	PRJNA483526	SRX4494096	SRR7630346	SRS3616165	Australia	Sydney	Latitude	151.11594	2016-08-01	1	8	2016	Human	tetracycline-exposed biofilm effluent		1	1	OXA-23-like	OXA-69	OXA-23	0	0	0	0
SAMN09747810	PRJNA483526	SRX4494112	SRR7630330	SRS3616180	Australia	Sydney	Latitude	151.11594	2016-08-01	1	8	2016	Human	tetracycline-exposed biofilm effluent		1	1	OXA-23-like	OXA-69	OXA-23	0	0	0	GES-11
SAMN09747811	PRJNA483526	SRX4494111	SRR7630331	SRS3616234	Australia	Sydney	Latitude	151.11594	2016-08-01	1	8	2016	Human	tetracycline-exposed biofilm effluent		1	1	OXA-23-like	OXA-69	OXA-23	0	0	0	GES-11
SAMN09747812	PRJNA483526	SRX4494110	SRR7630332	SRS3616179	Australia	Sydney	Latitude	151.11594	2016-08-01	1	8	2016	Human	tetracycline-exposed biofilm effluent		1	1	OXA-23-like	OXA-69	OXA-23	0	0	0	GES-11
SAMN09747813	PRJNA483526	SRX4494109	SRR7630333	SRS3616178	Australia	Sydney	Latitude	151.11594	2016-08-01	1	8	2016	Human	tetracycline-exposed biofilm effluent		1	1	OXA-23-like	OXA-69	OXA-23	0	0	0	GES-11
SAMN09747814	PRJNA483526	SRX4494108	SRR7630334	SRS3616177	Australia	Sydney	Latitude	151.11594	2016-08-01	1	8	2016	Human	tetracycline-exposed biofilm effluent		1	1	OXA-23-like	OXA-69	OXA-23	0	0	0	GES-11
SAMN09747815	PRJNA483526	SRX4494107	SRR7630335	SRS3616175	Australia	Sydney	Latitude	151.11594	2016-08-01	1	8	2016	Human	tetracycline-exposed biofilm effluent		1	1	OXA-23-like	OXA-69	OXA-23	0	0	0	GES-11
SAMN09747816	PRJNA483526	SRX4494106	SRR7630336	SRS3616174	Australia	Sydney	Latitude	151.11594	2016-08-01	1	8	2016	Human	tetracycline-exposed biofilm effluent		1	1	OXA-23-like	OXA-69	OXA-23	0	0	0	GES-11
SAMN09747817	PRJNA483526	SRX4494105	SRR7630337	SRS3616173	Australia	Sydney	Latitude	151.11594	2016-08-01	1	8	2016	Human	tetracycline-exposed biofilm effluent		1	1	OXA-23-like	OXA-69	OXA-23	0	0	0	GES-11
SAMN09747818	PRJNA483526	SRX4494114	SRR7630328	SRS3616182	Australia	Sydney	Latitude	151.11594	2016-08-01	1	8	2016	Human	tetracycline-exposed biofilm effluent		1	1	OXA-23-like	OXA-69	OXA-23	0	0	0	GES-11
SAMN09747819	PRJNA483526	SRX4494113	SRR7630329	SRS3616181	Australia	Sydney	Latitude	151.11594	2016-08-01	1	8	2016	Human	tetracycline-exposed biofilm effluent		1	1	OXA-23-like	OXA-69	OXA-23	0	0	0	GES-11
SAMN10784980	PRJNA516072	SRX5274103	SRR8467695	SRS4274382	Canada	Sherbrooke	Latitude	-71.8877	2014-01-01	1	1	2014	Bos taurus	manure		241	unassigned	none (OXA-51-like)	OXA-91	0	0	0	0	0
SAMN10985290	PRJNA523637	SRX5406098	SRR8606683	SRS4390877	China	Zhejiang	Latitude	120.15	2018-08-28	28	8	2018	Human	hospital		2	2	OXA-23-like	OXA-66	OXA-23	0	0	0	0
SAMN11513654	PRJNA539847	SRX5740586	SRR8961035	SRS4676119	China	Beijing	Latitude	116.39139	2015-02-02	2	2	2015	Human	throat swab		2	2	OXA-23-like	OXA-66	OXA-23	0	0	0	0
SAMN11513655	PRJNA539847	SRX5740587	SRR8961034	SRS4676120	China	Beijing	Latitude	116.39139	2015-02-10	10	2	2015	Human	sputum		2	2	OXA-23-like	OXA-66	OXA-23	0	0	0	0
SAMN11513656	PRJNA539847	SRX5740588	SRR8961033	SRS4676121	China	Beijing	Latitude	116.39139	2015-02-16	16	2	2015	Human	sputum		2	2	OXA-23-like	OXA-66	OXA-23	0	0	0	0
SAMN11513657	PRJNA539847	SRX5740589	SRR8961032	SRS4676122	China	Beijing	Latitude	116.39139	2015-02-17	17	2	2015	Human	sputum		2	2	OXA-23-like	OXA-66	OXA-23	0	0	0	0
SAMN11513658	PRJNA539847	SRX5740582	SRR8961039	SRS4676115	China	Beijing	Latitude	116.39139	2015-02-22	22	2	2015	Human	sputum		2	2	OXA-23-like	OXA-66	OXA-23	0	0	0	0
SAMN11513659	PRJNA539847	SRX5740583	SRR8961038	SRS4676116	China	Beijing	Latitude	116.39139	2015-02-25	25	2	2015	Human	sputum		2	2	OXA-23-like	OXA-66	OXA-23	0	0	0	0
SAMN11513660	PRJNA539847	SRX5740584	SRR8961037	SRS4676117	China	Beijing	Latitude	116.39139	2015-03-03	3	3	2015	Human	bronchoscopy secretion		2	2	OXA-23-like	OXA-66	OXA-23	0	0	0	0
SAMN11513661	PRJNA539847	SRX5740585	SRR8961036	SRS4676118	China	Beijing	Latitude	116.39139	2015-03-11	11	3	2015	Human	sputum		2	2	OXA-23-like	OXA-66	OXA-23	0	0	0	0
SAMN11513662	PRJNA539847	SRX5740590	SRR8961031	SRS4676123	China	Beijing	Latitude	116.39139	2015-03-17	17	3	2015	Human	blood		2	2	OXA-23-like	OXA-66	OXA-23	0	0	0	0
SAMN11513663	PRJNA539847	SRX5740591	SRR8961030	SRS4676124	China	Beijing	Latitude	116.39139	2015-03-17	17	3	2015	Human	blood		2	2	OXA-23-like	OXA-66	OXA-23	0	0	0	0
SAMN11581142	PRJNA541269	SRX5931402	SRR9158324	SRS4844611	Argentina	Buenos Aires City	Latitude	-58.4	1995-01-01	1	1	1995	Human	blood sample		172	unassigned	none (OXA-51-like)	OXA-431	0	0	0	0	0
SAMN12158047	PRJNA472828	SRX6412120	SRR9650572	SRS5069337	Australia	Westmead, Sydney	Latitude	150.98	1999-01-01	1	1	1999	Human			49	Singleton	none (OXA-51-like)	OXA-98	0	0	0	0	0
SAMN12158051	PRJNA472828	SRX6440086	SRR9679878	SRS5094143	Australia	Westmead, Sydney	Latitude	150.98	1999-01-01	1	1	1999	Human			49	Singleton	none (OXA-51-like)	OXA-98	0	0	0	0	0
SAMN12289422	PRJNA550014	SRX6455254	SRR9696946	SRS5108111	Australia	Sydney	Latitude	151.21	2013-02-08	8	2	2013	environmental	Room 7		-	unassigned	multiple	OXA-343	0	OXA-96	0	0	IMP-4
SAMN12768580	PRJNA565795	SRX6855184	SRR10127055	SRS5393365	Australia		Latitude	135	2017-01-01	1	1	2017	Human			2	2	OXA-23-like	OXA-66	OXA-23	0	0	0	0
SAMN12768581	PRJNA565795	SRX6855185	SRR10127054	SRS5393366	Australia		Latitude	135	2017-01-01	1	1	2017	Human			2	2	OXA-23-like	OXA-66	OXA-23	0	0	0	0
SAMN13028172	PRJNA577511	SRX6989825	SRR10276641	SRS5511939	China	Hefei	Latitude	117.3	2010-01-01	1	1	2010	Human	sputum		2	2	OXA-23-like	OXA-66	OXA-23	0	0	0	0
SAMN13028173	PRJNA577511	SRX6989826	SRR10276640	SRS5511940	China	Hefei	Latitude	117.3	2010-01-01	1	1	2010	Human	sputum		2	2	OXA-23-like	OXA-66	OXA-23	0	0	0	0
SAMN13028174	PRJNA577511	SRX6989837	SRR10276629	SRS5511951	China	Wulumuqi	Latitude	88.3	2010-01-01	1	1	2010	Human	sputum		23	8	OXA-23-like	OXA-68	OXA-23	0	0	0	0
SAMN13028175	PRJNA577511	SRX6989846	SRR10276620	SRS5511960	China	Wulumuqi	Latitude	88.3	2010-01-01	1	1	2010	Human	sputum		2	2	OXA-23-like	OXA-66	OXA-23	0	0	0	0
SAMN13028176	PRJNA577511	SRX6989847	SRR10276619	SRS5511961	China	Wulumuqi	Latitude	88.3	2010-01-01	1	1	2010	Human	secretion		2	2	OXA-23-like	OXA-66	OXA-23	0	0	0	0
SAMN13028177	PRJNA577511	SRX6989848	SRR10276618	SRS5511962	China	Wulumuqi	Latitude	88.3	2010-01-01	1	1	2010	Human	sputum		2	2	OXA-23-like	OXA-66	OXA-23	0	0	0	0
SAMN13028178	PRJNA577511	SRX6989849	SRR10276617	SRS5511963	China	Wulumuqi	Latitude	88.3	2010-01-01	1	1	2010	Human	sputum		2	2	OXA-23-like	OXA-66	OXA-23	0	0	0	0
SAMN13028179	PRJNA577511	SRX6989850	SRR10276616	SRS5511964	China	Wulumuqi	Latitude	88.3	2010-01-01	1	1	2010	Human	sputum		2	2	OXA-23-like	OXA-66	OXA-23	0	0	0	0
SAMN13028180	PRJNA577511	SRX6989851	SRR10276615	SRS5511965	China	Wulumuqi	Latitude	88.3	2010-01-01	1	1	2010	Human	sputum		2	2	OXA-23-like	OXA-66	OXA-23	0	0	0	0
SAMN13028181	PRJNA577511	SRX6989852	SRR10276614	SRS5511966	China	Shenyang	Latitude	123.5	2010-01-01	1	1	2010	Human	blood		2	2	OXA-23-like	OXA-66	OXA-23	0	0	0	0
SAMN13028182	PRJNA577511	SRX6989827	SRR10276639	SRS5511941	China	Beijing	Latitude	116.2	2010-01-01	1	1	2010	Human	sputum		2	2	OXA-23-like	OXA-66	OXA-23	0	0	0	0
SAMN13028183	PRJNA577511	SRX6989828	SRR10276638	SRS5511942	China	Beijing	Latitude	116.2	2010-01-01	1	1	2010	Human	sputum		2	2	OXA-23-like	OXA-66	OXA-23	0	0	0	0
SAMN13028184	PRJNA577511	SRX6989829	SRR10276637	SRS5511943	China	Beijing	Latitude	116.2	2010-01-01	1	1	2010	Human	sputum		2	2	OXA-23-like	OXA-66	OXA-23	0	0	0	0
SAMN13028185	PRJNA577511	SRX6989830	SRR10276636	SRS5511944	China	Beijing	Latitude	116.2	2010-01-01	1	1	2010	Human	sputum		2	2	OXA-23-like	OXA-66	OXA-23	0	0	0	0
SAMN13028186	PRJNA577511	SRX6989831	SRR10276635	SRS5511945	China	Shenyang	Latitude	123.5	2010-01-01	1	1	2010	Human	sputum		2	2	OXA-23-like	OXA-66	OXA-23	0	0	0	0
SAMN13028187	PRJNA577511	SRX6989832	SRR10276634	SRS5511946	China	Beijing	Latitude	116.2	2010-01-01	1	1	2010	Human	sputum		2	2	OXA-23-like	OXA-66	OXA-23	0	0	0	0
SAMN13028188	PRJNA577511	SRX6989833	SRR10276633	SRS5511947	China	Beijing	Latitude	116.2	2010-01-01	1	1	2010	Human	sputum		2	2	OXA-23-like	OXA-66	OXA-23	0	0	0	0
SAMN13028190	PRJNA577511	SRX6989835	SRR10276631	SRS5511949	China	Beijing	Latitude	116.2	2010-01-01	1	1	2010	Human	sputum		2	2	OXA-23-like	OXA-66	OXA-23	0	0	0	0
SAMN13028189	PRJNA577511	SRX6989834	SRR10276632	SRS5511948	China	Beijing	Latitude	116.2	2010-01-01	1	1	2010	Human	sputum		2	2	OXA-23-like	OXA-66	OXA-23	0	0	0	0
SAMN13028191	PRJNA577511	SRX6989836	SRR10276630	SRS5511950	China	Guangzhou	Latitude	113.3	2010-01-01	1	1	2010	Human	sputum		2	2	OXA-23-like	OXA-66	OXA-23	0	0	0	0
SAMN13028192	PRJNA577511	SRX6989838	SRR10276628	SRS5511952	China	Guangzhou	Latitude	113.3	2010-01-01	1	1	2010	Human	sputum		2	2	OXA-23-like	OXA-66	OXA-23	0	0	0	0
SAMN13028193	PRJNA577511	SRX6989839	SRR10276627	SRS5511953	China	Guangzhou	Latitude	113.3	2010-01-01	1	1	2010	Human	bile		2	2	OXA-23-like	OXA-66	OXA-23	0	0	0	0
SAMN13028194	PRJNA577511	SRX6989840	SRR10276626	SRS5511954	China	Haerbin	Latitude	127	2010-01-01	1	1	2010	Human	sputum		2	2	OXA-23-like	OXA-66	OXA-23	0	0	0	0
SAMN13028195	PRJNA577511	SRX6989841	SRR10276625	SRS5511955	China	Kunming	Latitude	102.8	2010-01-01	1	1	2010	Human	sputum		2	2	OXA-23-like	OXA-66	OXA-23	0	0	0	0
SAMN13028196	PRJNA577511	SRX6989842	SRR10276624	SRS5511956	China	Kunming	Latitude	102.8	2010-01-01	1	1	2010	Human	sputum		2	2	OXA-23-like	OXA-66	OXA-23	0	0	0	0
SAMN13028197	PRJNA577511	SRX6989843	SRR10276623	SRS5511957	China	Chengdu	Latitude	104.1	2010-01-01	1	1	2010	Human	sputum		2	2	OXA-23-like	OXA-66	OXA-23	0	0	0	0
SAMN13028198	PRJNA577511	SRX6989844	SRR10276622	SRS5511958	China	Hangzhou	Latitude	120.2	2010-01-01	1	1	2010	Human	sputum		2	2	OXA-23-like	OXA-66	OXA-23	0	0	0	0
SAMN13028199	PRJNA577511	SRX6989845	SRR10276621	SRS5511959	China	Hangzhou	Latitude	120.2	2010-01-01	1	1	2010	Human	sputum		2	2	OXA-23-like	OXA-66	OXA-23	0	0	0	0
SAMN13476302	PRJNA593376	SRX12463459	SRR16178826	SRS10429414	China	Nanjing	Latitude	118.76667	2018-07-01	1	7	2018	environmental	cucumber rhizosphere		150	unassigned	none (OXA-51-like)	OXA-121	0	0	0	0	0
SAMN13874777	PRJNA602058	SRX11489724	SRR15182702	SRS7502930	Australia	Sydney	Latitude	151.21	2006-01-01	1	1	2006	Human	wound		25	7	none (OXA-51-like)	OXA-64	0	0	0	0	0
SAMN13874778	PRJNA602058	SRX11489816	SRR15182795	SRS9529490	Australia	Sydney	Latitude	151.21	2010-01-01	1	1	2010	Human	mid stream urine		25	7	OXA-23-like	OXA-64	OXA-23	0	0	0	0
SAMN13884837	PRJNA738868	SRX11186416	SRR14868892	SRS9243459	China	Hangzhou	Latitude	120.2	2019-08-06	6	8	2019	Human	rectal swab		138	unassigned	multiple	OXA-64	0	OXA-58	0	0	NDM-1
SAMN14308847	PRJNA610656	SRX7858656	SRR11248318	SRS6267737	China	Beijing	Latitude	116.4	2017-01-01	1	1	2017	Human	sputum		2	2	OXA-23-like	OXA-66	OXA-23	0	0	0	0
SAMN14308848	PRJNA610656	SRX7858657	SRR11248317	SRS6267738	China	Beijing	Latitude	116.4	2017-01-01	1	1	2017	Human	sputum		2	2	OXA-23-like	OXA-66	OXA-23	0	0	0	0
SAMN14308849	PRJNA610656	SRX7858668	SRR11248306	SRS6267748	China	Beijing	Latitude	116.4	2017-01-01	1	1	2017	Human	stethoscope		2	2	OXA-23-like	OXA-66	OXA-23	0	0	0	0
SAMN14308850	PRJNA610656	SRX7858679	SRR11248295	SRS6267759	China	Beijing	Latitude	116.4	2017-01-01	1	1	2017	Human	sputum		2	2	OXA-23-like	OXA-66	OXA-23	0	0	0	0
SAMN14308851	PRJNA610656	SRX7858690	SRR11248284	SRS6267769	China	Beijing	Latitude	116.4	2017-01-01	1	1	2017	Human	ascites		2	2	OXA-23-like	OXA-66	OXA-23	0	0	0	0
SAMN14308852	PRJNA610656	SRX7858701	SRR11248273	SRS6267781	China	Beijing	Latitude	116.4	2017-01-01	1	1	2017	Human	sputum		2	2	OXA-23-like	OXA-66	OXA-23	0	0	0	0
SAMN14308853	PRJNA610656	SRX7858712	SRR11248262	SRS6267791	China	Beijing	Latitude	116.4	2017-01-01	1	1	2017	Human	sputum		2	2	OXA-23-like	OXA-66	OXA-23	0	0	0	0
SAMN14308854	PRJNA610656	SRX7858723	SRR11248251	SRS6267803	China	Beijing	Latitude	116.4	2017-01-01	1	1	2017	Human	urine		2	2	OXA-23-like	OXA-66	OXA-23	0	0	0	0
SAMN14308855	PRJNA610656	SRX7858725	SRR11248249	SRS6267805	China	Beijing	Latitude	116.4	2017-01-01	1	1	2017	Human	blood		2	2	OXA-23-like	OXA-66	OXA-23	0	0	0	0
SAMN14308856	PRJNA610656	SRX7858726	SRR11248248	SRS6267807	China	Beijing	Latitude	116.4	2017-01-01	1	1	2017	Human	sputum		2	2	OXA-23-like	OXA-66	OXA-23	0	0	0	0
SAMN14308857	PRJNA610656	SRX7858658	SRR11248316	SRS6267739	China	Beijing	Latitude	116.4	2017-01-01	1	1	2017	Human	sputum		2	2	OXA-23-like	OXA-66	OXA-23	0	0	0	0
SAMN14308858	PRJNA610656	SRX7858659	SRR11248315	SRS6267740	China	Beijing	Latitude	116.4	2017-01-01	1	1	2017	Human	blood		25	7	OXA-23-like	OXA-64	OXA-23	0	0	0	0
SAMN14308859	PRJNA610656	SRX7858660	SRR11248314	SRS6267806	China	Beijing	Latitude	116.4	2017-01-01	1	1	2017	Human	ascites		2	2	OXA-23-like	OXA-66	OXA-23	0	0	0	0
SAMN14308860	PRJNA610656	SRX7858661	SRR11248313	SRS6267741	China	Beijing	Latitude	116.4	2018-01-01	1	1	2018	Human	urine		2	2	OXA-23-like	OXA-66	OXA-23	0	0	0	0
SAMN14308861	PRJNA610656	SRX7858662	SRR11248312	SRS6267742	China	Beijing	Latitude	116.4	2018-01-01	1	1	2018	Human	sputum		2	2	OXA-23-like	OXA-66	OXA-23	0	0	0	0
SAMN14308862	PRJNA610656	SRX7858663	SRR11248311	SRS6267743	China	Beijing	Latitude	116.4	2018-01-01	1	1	2018	Human	Bronchoalveolar lavage fluid		25	7	OXA-23-like	OXA-64	OXA-23	0	0	0	0
SAMN14308863	PRJNA610656	SRX7858664	SRR11248310	SRS6267744	China	Beijing	Latitude	116.4	2018-01-01	1	1	2018	Human	urine		2	2	OXA-23-like	OXA-66	OXA-23	0	0	0	0
SAMN14308864	PRJNA610656	SRX7858665	SRR11248309	SRS6267745	China	Beijing	Latitude	116.4	2018-01-01	1	1	2018	Human	sputum		2	2	OXA-23-like	OXA-66	OXA-23	0	0	0	0
SAMN14308865	PRJNA610656	SRX7858666	SRR11248308	SRS6267746	China	Beijing	Latitude	116.4	2018-01-01	1	1	2018	Human	Bronchoalveolar lavage fluid		2	2	OXA-23-like	OXA-66	OXA-23	0	0	0	0
SAMN14308866	PRJNA610656	SRX7858667	SRR11248307	SRS6267747	China	Beijing	Latitude	116.4	2017-01-01	1	1	2017	Human	sputum		2	2	OXA-23-like	OXA-66	OXA-23	0	0	0	0
SAMN14308867	PRJNA610656	SRX7858669	SRR11248305	SRS6267749	China	Beijing	Latitude	116.4	2018-01-01	1	1	2018	Human	Bronchoalveolar lavage fluid		2	2	OXA-23-like	OXA-66	OXA-23	0	0	0	0
SAMN14308868	PRJNA610656	SRX7858670	SRR11248304	SRS6267750	China	Beijing	Latitude	116.4	2018-01-01	1	1	2018	Human	urine		2	2	OXA-23-like	OXA-66	OXA-23	0	0	0	0
SAMN14308869	PRJNA610656	SRX7858671	SRR11248303	SRS6267752	China	Beijing	Latitude	116.4	2018-01-01	1	1	2018	Human	sputum		2	2	OXA-23-like	OXA-66	OXA-23	0	0	0	0
SAMN14308870	PRJNA610656	SRX7858672	SRR11248302	SRS6267751	China	Beijing	Latitude	116.4	2018-01-01	1	1	2018	Human	sputum		2	2	OXA-23-like	OXA-66	OXA-23	0	0	0	0
SAMN14308871	PRJNA610656	SRX7858673	SRR11248301	SRS6267753	China	Beijing	Latitude	116.4	2018-01-01	1	1	2018	Human	Bronchoalveolar lavage fluid		2	2	OXA-23-like	OXA-66	OXA-23	0	0	0	0
SAMN14308872	PRJNA610656	SRX7858674	SRR11248300	SRS6267754	China	Beijing	Latitude	116.4	2018-01-01	1	1	2018	Human	sputum		2	2	OXA-23-like	OXA-66	OXA-23	0	0	0	0
SAMN14308873	PRJNA610656	SRX7858675	SRR11248299	SRS6267755	China	Beijing	Latitude	116.4	2018-01-01	1	1	2018	Human	Bronchoalveolar lavage fluid		2	2	OXA-23-like	OXA-66	OXA-23	0	0	0	0
SAMN14308874	PRJNA610656	SRX7858676	SRR11248298	SRS6267756	China	Beijing	Latitude	116.4	2018-01-01	1	1	2018	Human	sputum		2	2	OXA-23-like	OXA-66	OXA-23	0	0	0	0
SAMN14308875	PRJNA610656	SRX7858677	SRR11248297	SRS6267757	China	Beijing	Latitude	116.4	2018-01-01	1	1	2018	Human	sputum		2	2	OXA-23-like	OXA-66	OXA-23	0	0	0	0
SAMN14308876	PRJNA610656	SRX7858678	SRR11248296	SRS6267758	China	Beijing	Latitude	116.4	2018-01-01	1	1	2018	Human	sputum		25	7	OXA-23-like	OXA-64	OXA-23	0	0	0	0
SAMN14308877	PRJNA610656	SRX7858680	SRR11248294	SRS6267762	China	Beijing	Latitude	116.4	2018-01-01	1	1	2018	Human	sputum		2	2	OXA-23-like	OXA-66	OXA-23	0	0	0	0
SAMN14308878	PRJNA610656	SRX7858681	SRR11248293	SRS6267760	China	Beijing	Latitude	116.4	2018-01-01	1	1	2018	Human	sputum		2	2	OXA-23-like	OXA-66	OXA-23	0	0	0	0
SAMN14308879	PRJNA610656	SRX7858682	SRR11248292	SRS6267761	China	Beijing	Latitude	116.4	2018-01-01	1	1	2018	Human	sputum		2	2	OXA-23-like	OXA-66	OXA-23	0	0	0	0
SAMN14308880	PRJNA610656	SRX7858683	SRR11248291	SRS6267763	China	Beijing	Latitude	116.4	2018-01-01	1	1	2018	Human	sputum		2	2	OXA-23-like	OXA-66	OXA-23	0	0	0	0
SAMN14308881	PRJNA610656	SRX7858684	SRR11248290	SRS6267764	China	Beijing	Latitude	116.4	2018-01-01	1	1	2018	Human	sputum		2	2	OXA-23-like	OXA-66	OXA-23	0	0	0	0
SAMN14308882	PRJNA610656	SRX7858685	SRR11248289	SRS6267766	China	Beijing	Latitude	116.4	2018-01-01	1	1	2018	Human	ascites		2	2	OXA-23-like	OXA-66	OXA-23	0	0	0	0
SAMN14308883	PRJNA610656	SRX7858686	SRR11248288	SRS6267765	China	Beijing	Latitude	116.4	2019-01-01	1	1	2019	Human	sputum		25	7	OXA-23-like	OXA-64	OXA-23	0	0	0	0
SAMN14308885	PRJNA610656	SRX7858688	SRR11248286	SRS6267768	China	Beijing	Latitude	116.4	2018-01-01	1	1	2018	Human	sputum		2	2	OXA-23-like	OXA-66	OXA-23	0	0	0	0
SAMN14308886	PRJNA610656	SRX7858689	SRR11248285	SRS6267770	China	Beijing	Latitude	116.4	2018-01-01	1	1	2018	Human	sputum		2	2	OXA-23-like	OXA-66	OXA-23	0	0	0	0
SAMN14308887	PRJNA610656	SRX7858691	SRR11248283	SRS6267771	China	Beijing	Latitude	116.4	2017-01-01	1	1	2017	Human	sputum		2	2	OXA-23-like	OXA-66	OXA-23	0	0	0	0
SAMN14308888	PRJNA610656	SRX7858692	SRR11248282	SRS6267772	China	Beijing	Latitude	116.4	2017-01-01	1	1	2017	Human	sputum		2	2	OXA-23-like	OXA-66	OXA-23	0	0	0	0
SAMN14308889	PRJNA610656	SRX7858693	SRR11248281	SRS6267773	China	Beijing	Latitude	116.4	2018-01-01	1	1	2018	Human	sputum		2	2	OXA-23-like	OXA-66	OXA-23	0	0	0	0
SAMN14308890	PRJNA610656	SRX7858694	SRR11248280	SRS6267774	China	Beijing	Latitude	116.4	2018-01-01	1	1	2018	Human	sputum		2	2	OXA-23-like	OXA-66	OXA-23	0	0	0	0
SAMN14308892	PRJNA610656	SRX7858696	SRR11248278	SRS6267776	China	Beijing	Latitude	116.4	2019-01-01	1	1	2019	Human	Bronchoalveolar lavage fluid		2	2	OXA-23-like	OXA-66	OXA-23	0	0	0	0
SAMN14308893	PRJNA610656	SRX7858697	SRR11248277	SRS6267779	China	Beijing	Latitude	116.4	2019-01-01	1	1	2019	Human	sputum		2	2	OXA-23-like	OXA-66	OXA-23	0	0	0	0
SAMN14308894	PRJNA610656	SRX7858698	SRR11248276	SRS6267777	China	Beijing	Latitude	116.4	2019-01-01	1	1	2019	Human	sputum		2	2	OXA-23-like	OXA-66	OXA-23	0	0	0	0
SAMN14308895	PRJNA610656	SRX7858699	SRR11248275	SRS6267778	China	Beijing	Latitude	116.4	2019-01-01	1	1	2019	Human	sputum		2	2	OXA-23-like	OXA-66	OXA-23	0	0	0	0
SAMN14308896	PRJNA610656	SRX7858700	SRR11248274	SRS6267780	China	Beijing	Latitude	116.4	2019-01-01	1	1	2019	Human	sputum		2	2	OXA-23-like	OXA-66	OXA-23	0	0	0	0
SAMN14308897	PRJNA610656	SRX7858702	SRR11248272	SRS6267782	China	Beijing	Latitude	116.4	2019-01-01	1	1	2019	Human	sputum		2	2	OXA-23-like	OXA-66	OXA-23	0	0	0	0
SAMN14308898	PRJNA610656	SRX7858703	SRR11248271	SRS6267783	China	Beijing	Latitude	116.4	2019-01-01	1	1	2019	Human	sputum		2	2	OXA-23-like	OXA-66	OXA-23	0	0	0	0
SAMN14308899	PRJNA610656	SRX7858704	SRR11248270	SRS6267784	China	Beijing	Latitude	116.4	2019-01-01	1	1	2019	Human	ascites		2	2	OXA-23-like	OXA-66	OXA-23	0	0	0	0
SAMN14308901	PRJNA610656	SRX7858706	SRR11248268	SRS6267786	China	Beijing	Latitude	116.4	2019-01-01	1	1	2019	Human	sputum		2	2	OXA-23-like	OXA-66	OXA-23	0	0	0	0
SAMN14308900	PRJNA610656	SRX7858705	SRR11248269	SRS6267785	China	Beijing	Latitude	116.4	2019-01-01	1	1	2019	Human	sputum		2	2	OXA-23-like	OXA-66	OXA-23	0	0	0	0
SAMN14308902	PRJNA610656	SRX7858707	SRR11248267	SRS6267787	China	Beijing	Latitude	116.4	2019-01-01	1	1	2019	Human	Bronchoalveolar lavage fluid		2	2	OXA-23-like	OXA-66	OXA-23	0	0	0	0
SAMN14308903	PRJNA610656	SRX7858708	SRR11248266	SRS6267788	China	Beijing	Latitude	116.4	2019-01-01	1	1	2019	Human	blood		2	2	OXA-23-like	OXA-66	OXA-23	0	0	0	0
SAMN14308904	PRJNA610656	SRX7858709	SRR11248265	SRS6267789	China	Beijing	Latitude	116.4	2017-01-01	1	1	2017	Human	sputum		25	7	OXA-23-like	OXA-64	OXA-23	0	0	0	0
SAMN14308905	PRJNA610656	SRX7858710	SRR11248264	SRS6267790	China	Beijing	Latitude	116.4	2019-01-01	1	1	2019	Human	sputum		2	2	OXA-23-like	OXA-66	OXA-23	0	0	0	0
SAMN14308906	PRJNA610656	SRX7858711	SRR11248263	SRS6267794	China	Beijing	Latitude	116.4	2019-01-01	1	1	2019	Human	sputum		2	2	OXA-23-like	OXA-66	OXA-23	0	0	0	0
SAMN14308907	PRJNA610656	SRX7858713	SRR11248261	SRS6267792	China	Beijing	Latitude	116.4	2019-01-01	1	1	2019	Human	sputum		2	2	OXA-23-like	OXA-66	OXA-23	0	0	0	0
SAMN14308908	PRJNA610656	SRX7858714	SRR11248260	SRS6267793	China	Beijing	Latitude	116.4	2019-01-01	1	1	2019	Human	sputum		187	2	OXA-23-like	OXA-66	OXA-23	0	0	0	0
SAMN14308909	PRJNA610656	SRX7858715	SRR11248259	SRS6267795	China	Beijing	Latitude	116.4	2019-01-01	1	1	2019	Human	sputum		2	2	OXA-23-like	OXA-66	OXA-23	0	0	0	0
SAMN14308910	PRJNA610656	SRX7858716	SRR11248258	SRS6267796	China	Beijing	Latitude	116.4	2019-01-01	1	1	2019	Human	blood		-	2	OXA-23-like	OXA-66	OXA-23	0	0	0	0
SAMN14308911	PRJNA610656	SRX7858717	SRR11248257	SRS6267797	China	Beijing	Latitude	116.4	2019-01-01	1	1	2019	Human	sputum		2	2	OXA-23-like	OXA-66	OXA-23	0	0	0	0
SAMN14308912	PRJNA610656	SRX7858718	SRR11248256	SRS6267798	China	Beijing	Latitude	116.4	2019-01-01	1	1	2019	Human	ascites		2	2	OXA-23-like	OXA-66	OXA-23	0	0	0	0
SAMN14308913	PRJNA610656	SRX7858719	SRR11248255	SRS6267799	China	Beijing	Latitude	116.4	2019-01-01	1	1	2019	Human	sputum		2	2	OXA-23-like	OXA-66	OXA-23	0	0	0	0
SAMN14308914	PRJNA610656	SRX7858720	SRR11248254	SRS6267800	China	Beijing	Latitude	116.4	2019-01-01	1	1	2019	Human	Bronchoalveolar lavage fluid		2	2	OXA-23-like	OXA-66	OXA-23	0	0	0	0
SAMN14308915	PRJNA610656	SRX7858721	SRR11248253	SRS6267802	China	Beijing	Latitude	116.4	2019-01-01	1	1	2019	Human	sputum		-	2	OXA-23-like	OXA-66	OXA-23	0	0	0	0
SAMN14308916	PRJNA610656	SRX7858722	SRR11248252	SRS6267801	China	Beijing	Latitude	116.4	2019-01-01	1	1	2019	Human	sputum		2	2	OXA-23-like	OXA-66	OXA-23	0	0	0	0
SAMN14308917	PRJNA610656	SRX7858724	SRR11248250	SRS6267804	China	Beijing	Latitude	116.4	2019-01-01	1	1	2019	Human	sputum		2	2	OXA-23-like	OXA-66	OXA-23	0	0	0	0
SAMN14511297	PRJNA608808	SRX8036116	SRR11458521	SRS6408347	Australia	Victoria	Latitude	144	2017-10-13	13	10	2017	Human	laboratory isolation		49	Singleton	none (OXA-51-like)	OXA-98	0	0	0	0	0
SAMN14511298	PRJNA608808	SRX8036117	SRR11458520	SRS6408346	Australia	Victoria	Latitude	144	2017-10-13	13	10	2017	Human	laboratory isolation		2	2	none (OXA-51-like)	OXA-71	0	0	0	0	0
SAMN14567567	PRJNA624101	SRX8086491	SRR11514880	SRS6453995	Benin		Latitude	2.45	2019-03-06	6	3	2019	Human	Surgical wound		388	unassigned	multiple	OXA-558	0	OXA-58	0	0	NDM-1
SAMN14669811	PRJNA627433	SRX8156667	SRR11589160	SRS6518682	Belgium		Latitude	5	2013-01-01	1	1	2013	Human			2	2	OXA-23-like	OXA-66	OXA-23	0	0	0	0
SAMN14669833	PRJNA627433	SRX8156691	SRR11589136	SRS6518706	Belgium		Latitude	5	2014-01-01	1	1	2014	Human			2	2	OXA-23-like	OXA-66	OXA-23	0	0	0	0
SAMN14669843	PRJNA627433	SRX8156702	SRR11589125	SRS6518718	Chile		Latitude	-71	2014-01-01	1	1	2014	Human			1	1	none (OXA-51-like)	OXA-219	0	0	0	0	0
SAMN14669844	PRJNA627433	SRX8156704	SRR11589123	SRS6518722	Chile		Latitude	-71	2014-01-01	1	1	2014	Human			318	4	OXA-58-like	OXA-219	0	OXA-58	0	0	0
SAMN14669867	PRJNA627433	SRX8156558	SRR11589269	SRS6518573	Chile		Latitude	-71	2014-01-01	1	1	2014	Human			15	4	OXA-58-like	OXA-51	0	OXA-58	0	0	0
SAMN14669868	PRJNA627433	SRX8156559	SRR11589268	SRS6518574	Chile		Latitude	-71	2014-01-01	1	1	2014	Human			25	7	OXA-23-like	OXA-64	OXA-23	0	0	0	0
SAMN14669878	PRJNA627433	SRX8156570	SRR11589257	SRS6518584	China	missing	Latitude	103	2015-01-01	1	1	2015	Human			2	2	OXA-23-like	OXA-66	OXA-23	0	0	0	0
SAMN14669879	PRJNA627433	SRX8156571	SRR11589256	SRS6518585	China	missing	Latitude	103	2015-01-01	1	1	2015	Human			2	2	OXA-23-like	OXA-66	OXA-23	0	0	0	0
SAMN14669880	PRJNA627433	SRX8156572	SRR11589255	SRS6518586	China	missing	Latitude	103	2015-01-01	1	1	2015	Human			2	2	OXA-23-like	OXA-66	OXA-23	0	0	0	0
SAMN14669883	PRJNA627433	SRX8156575	SRR11589252	SRS6518590	China	missing	Latitude	103	2015-01-01	1	1	2015	Human			2	2	OXA-23-like	OXA-66	OXA-23	0	0	0	0
SAMN14669885	PRJNA627433	SRX8156578	SRR11589249	SRS6518592	China	missing	Latitude	103	2015-01-01	1	1	2015	Human			2	2	OXA-23-like	OXA-66	OXA-23	0	0	0	0
SAMN14669927	PRJNA627433	SRX8156624	SRR11589203	SRS6518638	Belarus		Latitude	28.04667	2015-01-01	1	1	2015	Human			25	7	OXA-23-like	OXA-64	OXA-23	0	0	0	0
SAMN14669928	PRJNA627433	SRX8156625	SRR11589202	SRS6518643	Belarus		Latitude	28.04667	2015-01-01	1	1	2015	Human			2	2	OXA-40-like	OXA-66	0	0	OXA-72	0	0
SAMN14669930	PRJNA627433	SRX8156627	SRR11589200	SRS6518641	Belarus		Latitude	28.04667	2015-01-01	1	1	2015	Human			78	6	OXA-40-like	OXA-90	0	0	OXA-72	0	0
SAMN14867372	PRJNA631491	SRX8299713	SRR11746219	SRS6619797	Australia	Brisbane	Latitude	153.0235	2018-01-01	1	1	2018	Human	Rectal swab		2	2	OXA-23-like	OXA-66	OXA-23	0	0	0	0
SAMN14867373	PRJNA631491	SRX8299714	SRR11746218	SRS6619798	Australia	Brisbane	Latitude	153.0235	2018-01-01	1	1	2018	Human	Rectal swab		2	2	OXA-23-like	OXA-66	OXA-23	0	0	0	0
SAMN14867379	PRJNA631491	SRX8299687	SRR11746245	SRS6619771	Australia	Brisbane	Latitude	153.0235	2018-01-01	1	1	2018	Human	Wound/skin/soft tissue		2	2	OXA-23-like	OXA-66	OXA-23	0	0	0	0
SAMN14867380	PRJNA631491	SRX8299698	SRR11746234	SRS6619782	Australia	Brisbane	Latitude	153.0235	2018-01-01	1	1	2018	Human	Wound/skin/soft tissue		2	2	OXA-23-like	OXA-66	OXA-23	0	0	0	0
SAMN14867382	PRJNA631491	SRX8299715	SRR11746217	SRS6619799	Australia	Brisbane	Latitude	153.0235	2018-01-01	1	1	2018	Human	environment		2	2	OXA-23-like	OXA-66	OXA-23	0	0	0	0
SAMN14867397	PRJNA631491	SRX8299638	SRR11746294	SRS6619722	Australia	Brisbane	Latitude	153.0235	2016-01-01	1	1	2016	Human	blood		2	2	OXA-23-like	OXA-66	OXA-23	0	0	0	0
SAMN14867398	PRJNA631491	SRX8299639	SRR11746293	SRS6619723	Australia	Brisbane	Latitude	153.0235	2016-01-01	1	1	2016	Human	Rectal swab		2	2	OXA-23-like	OXA-66	OXA-23	0	0	0	0
SAMN14867399	PRJNA631491	SRX8299640	SRR11746292	SRS6619724	Australia	Brisbane	Latitude	153.0235	2016-01-01	1	1	2016	Human	Red cell bag		2	2	OXA-23-like	OXA-66	OXA-23	0	0	0	0
SAMN14867402	PRJNA631491	SRX8299644	SRR11746288	SRS6619728	Australia	Brisbane	Latitude	153.0235	2016-01-01	1	1	2016	Human	Urine (catheter)		2	2	OXA-23-like	OXA-66	OXA-23	0	0	0	0
SAMN14867403	PRJNA631491	SRX8299645	SRR11746287	SRS6619729	Australia	Brisbane	Latitude	153.0235	2016-01-01	1	1	2016	Human	Rectal swab		2	2	OXA-23-like	OXA-66	OXA-23	0	0	0	0
SAMN14867404	PRJNA631491	SRX8299646	SRR11746286	SRS6619730	Australia	Brisbane	Latitude	153.0235	2015-01-01	1	1	2015	Human	ETA		2	2	OXA-23-like	OXA-66	OXA-23	0	0	0	0
SAMN14867409	PRJNA631491	SRX8299651	SRR11746281	SRS6619735	Australia	Brisbane	Latitude	153.0235	2016-01-01	1	1	2016	Human	Rectal swab		2	2	OXA-23-like	OXA-66	OXA-23	0	0	0	0
SAMN14867410	PRJNA631491	SRX8299652	SRR11746280	SRS6619736	Australia	Brisbane	Latitude	153.0235	2016-01-01	1	1	2016	Human	Rectal swab		2	2	OXA-23-like	OXA-66	OXA-23	0	0	0	0
SAMN14867411	PRJNA631491	SRX8299653	SRR11746279	SRS6619737	Australia	Brisbane	Latitude	153.0235	2016-01-01	1	1	2016	Human	Rectal swab		2	2	OXA-23-like	OXA-66	OXA-23	0	0	0	0
SAMN14867412	PRJNA631491	SRX8299655	SRR11746277	SRS6619739	Australia	Brisbane	Latitude	153.0235	2016-01-01	1	1	2016	Human	ETA		2	2	OXA-23-like	OXA-66	OXA-23	0	0	0	0
SAMN14867415	PRJNA631491	SRX8299658	SRR11746274	SRS6619742	Australia	Brisbane	Latitude	153.0235	2016-01-01	1	1	2016	Human	urine		2	2	OXA-23-like	OXA-66	OXA-23	0	0	0	0
SAMN14867416	PRJNA631491	SRX8299659	SRR11746273	SRS6619743	Australia	Brisbane	Latitude	153.0235	2016-01-01	1	1	2016	Human	ETA		2	2	OXA-23-like	OXA-66	OXA-23	0	0	0	0
SAMN14867417	PRJNA631491	SRX8299660	SRR11746272	SRS6619744	Australia	Brisbane	Latitude	153.0235	2016-01-01	1	1	2016	Human	Swab buttock		2	2	OXA-23-like	OXA-66	OXA-23	0	0	0	0
SAMN14867418	PRJNA631491	SRX8299661	SRR11746271	SRS6619745	Australia	Brisbane	Latitude	153.0235	2016-01-01	1	1	2016	Human	Swab buttock		2	2	OXA-23-like	OXA-66	OXA-23	0	0	0	0
SAMN14867419	PRJNA631491	SRX8299662	SRR11746270	SRS6619746	Australia	Brisbane	Latitude	153.0235	2016-01-01	1	1	2016	Human	blood		2	2	OXA-23-like	OXA-66	OXA-23	0	0	0	0
SAMN14867420	PRJNA631491	SRX8299663	SRR11746269	SRS6619747	Australia	Brisbane	Latitude	153.0235	2016-01-01	1	1	2016	Human	blood		2	2	OXA-23-like	OXA-66	OXA-23	0	0	0	0
SAMN14867421	PRJNA631491	SRX8299664	SRR11746268	SRS6619748	Australia	Brisbane	Latitude	153.0235	2016-01-01	1	1	2016	Human	Wound swab		2	2	OXA-23-like	OXA-66	OXA-23	0	0	0	0
SAMN14867424	PRJNA631491	SRX8299668	SRR11746264	SRS6619752	Australia	Brisbane	Latitude	153.0235	2006-01-01	1	1	2006	Human			2	2	OXA-23-like	OXA-66	OXA-23	0	0	0	0
SAMN14867425	PRJNA631491	SRX8299669	SRR11746263	SRS6619753	Australia	Brisbane	Latitude	153.0235	2006-01-01	1	1	2006	Human			2	2	OXA-23-like	OXA-66	OXA-23	0	0	0	0
SAMN14867429	PRJNA631491	SRX8299673	SRR11746259	SRS6619757	Australia	Brisbane	Latitude	153.0235	2016-01-01	1	1	2016	Human	Rectal swab		2	2	OXA-23-like	OXA-66	OXA-23	0	0	0	0
SAMN14867430	PRJNA631491	SRX8299674	SRR11746258	SRS6619758	Australia	Brisbane	Latitude	153.0235	2016-01-01	1	1	2016	Human	Wound swab		2	2	OXA-23-like	OXA-66	OXA-23	0	0	0	0
SAMN14867435	PRJNA631491	SRX8299680	SRR11746252	SRS6619764	Australia	Brisbane	Latitude	153.0235	2016-01-01	1	1	2016	Human	ETA		2	2	OXA-23-like	OXA-66	OXA-23	0	0	0	0
SAMN14867439	PRJNA631491	SRX8299684	SRR11746248	SRS6619768	Australia	Brisbane	Latitude	153.0235	2016-01-01	1	1	2016	Human	Tissue (buttock)		2	2	OXA-23-like	OXA-66	OXA-23	0	0	0	0
SAMN14867441	PRJNA631491	SRX8299686	SRR11746246	SRS6619769	Australia	Brisbane	Latitude	153.0235	2016-01-01	1	1	2016	Human	blood		32	unassigned	multiple	OXA-100	OXA-565	0	0	0	IMP-4
SAMN14867442	PRJNA631491	SRX8299688	SRR11746244	SRS6619772	Australia	Brisbane	Latitude	153.0235	2016-01-01	1	1	2016	Human	blood		2	2	OXA-23-like	OXA-66	OXA-23	0	0	0	0
SAMN14867445	PRJNA631491	SRX8299691	SRR11746241	SRS6619775	Australia	Brisbane	Latitude	153.0235	2002-01-01	1	1	2002	Human	Wound swab		2	2	OXA-23-like	OXA-66	OXA-23	0	0	0	0
SAMN14867446	PRJNA631491	SRX8299692	SRR11746240	SRS6619776	Australia	Brisbane	Latitude	153.0235	2001-01-01	1	1	2001	Human	ETA		2	2	OXA-23-like	OXA-66	OXA-23	0	0	0	0
SAMN14867448	PRJNA631491	SRX8299694	SRR11746238	SRS6619778	Australia	Brisbane	Latitude	153.0235	2002-01-01	1	1	2002	Human	Rectal swab		2	2	OXA-23-like	OXA-66	OXA-23	0	0	0	0
SAMN14867447	PRJNA631491	SRX8299693	SRR11746239	SRS6619777	Australia	Brisbane	Latitude	153.0235	2002-01-01	1	1	2002	Human	ETA		2	2	OXA-23-like	OXA-66	OXA-23	0	0	0	0
SAMN14867449	PRJNA631491	SRX8299695	SRR11746237	SRS6619779	Australia	Brisbane	Latitude	153.0235	2000-01-01	1	1	2000	Human	Rectal swab		2	2	OXA-23-like	OXA-66	OXA-23	0	0	0	0
SAMN14867450	PRJNA631491	SRX8299696	SRR11746236	SRS6619780	Australia	Brisbane	Latitude	153.0235	2000-01-01	1	1	2000	Human	sputum		2	2	OXA-23-like	OXA-66	OXA-23	0	0	0	0
SAMN14867451	PRJNA631491	SRX8299697	SRR11746235	SRS6619781	Australia	Brisbane	Latitude	153.0235	2003-01-01	1	1	2003	Human	Tip (CVL)		2	2	OXA-23-like	OXA-66	OXA-23	0	0	0	0
SAMN14867452	PRJNA631491	SRX8299699	SRR11746233	SRS6619783	Australia	Brisbane	Latitude	153.0235	2003-01-01	1	1	2003	Human	Swab trachea		2	2	none (OXA-51-like)	OXA-66	0	0	0	0	0
SAMN14867453	PRJNA631491	SRX8299700	SRR11746232	SRS6619784	Australia	Brisbane	Latitude	153.0235	2005-01-01	1	1	2005	Human	Wound swab		2	2	OXA-23-like	OXA-66	OXA-23	0	0	0	0
SAMN14867454	PRJNA631491	SRX8299701	SRR11746231	SRS6619785	Australia	Brisbane	Latitude	153.0235	2006-01-01	1	1	2006	Human	urine		2	2	OXA-23-like	OXA-66	OXA-23	0	0	0	0
SAMN14867459	PRJNA631491	SRX8299706	SRR11746226	SRS6619790	Australia	Brisbane	Latitude	153.0235	2017-01-01	1	1	2017	Human	Wound swab		2	2	OXA-23-like	OXA-66	OXA-23	0	0	0	0
SAMN14867460	PRJNA631491	SRX8299707	SRR11746225	SRS6619791	Australia	Brisbane	Latitude	153.0235	2017-01-01	1	1	2017	Human	Rectal swab		2	2	OXA-23-like	OXA-66	OXA-23	0	0	0	0
SAMN14867461	PRJNA631491	SRX8299708	SRR11746224	SRS6619792	Australia	Brisbane	Latitude	153.0235	2016-01-01	1	1	2016	Human	Rectal swab		2	2	OXA-23-like	OXA-66	OXA-23	0	0	0	0
SAMN14867462	PRJNA631491	SRX8299710	SRR11746222	SRS6619794	Australia	Brisbane	Latitude	153.0235	2017-01-01	1	1	2017	Human	Wound swab		2	2	OXA-23-like	OXA-66	OXA-23	0	0	0	0
SAMN14867463	PRJNA631491	SRX8299711	SRR11746221	SRS6619795	Australia	Brisbane	Latitude	153.0235	2017-01-01	1	1	2017	Human	ETA		2	2	OXA-23-like	OXA-66	OXA-23	0	0	0	0
SAMN14929065	PRJNA632943	SRX8344705	SRR11792718	SRS6662599	Brazil	Vitoria	Latitude	-40.35	2017-10-06	6	10	2017	Human	blood		15	4	OXA-23-like	OXA-51	OXA-23	0	0	0	0
SAMN14929066	PRJNA632943	SRX8344706	SRR11792717	SRS6662600	Brazil	Sao Paulo	Latitude	-46.87	2017-06-19	19	6	2017	Human	CSF		15	4	OXA-23-like	OXA-51	OXA-23	0	0	0	0
SAMN14929067	PRJNA632943	SRX8344695	SRR11792728	SRS6662589	Brazil	Sao Paulo	Latitude	-46.87	2017-06-03	3	6	2017	Human	Endotracheal aspirate		79	5	OXA-40-like	OXA-65	0	0	OXA-72	0	0
SAMN14929068	PRJNA632943	SRX8344698	SRR11792725	SRS6662592	Brazil	Sao Paulo	Latitude	-46.87	2017-06-09	9	6	2017	Human	Endotracheal aspirate		79	5	OXA-40-like	OXA-65	0	0	OXA-72	0	0
SAMN14929069	PRJNA632943	SRX8344699	SRR11792724	SRS6662593	Brazil	Sao Paulo	Latitude	-46.87	2017-07-10	10	7	2017	Human	abdominal fluid		730	5	OXA-40-like	OXA-65	0	0	OXA-72	0	0
SAMN14929070	PRJNA632943	SRX8344700	SRR11792723	SRS6662594	Brazil	Sao Paulo	Latitude	-46.87	2017-09-11	11	9	2017	Human	blood		79	5	OXA-23-like	OXA-65	OXA-23	0	0	0	0
SAMN14929071	PRJNA632943	SRX8344701	SRR11792722	SRS6662595	Brazil	Sao Paulo	Latitude	-46.87	2017-09-28	28	9	2017	Human	BAL		79	5	OXA-23-like	OXA-65	OXA-23	0	0	0	0
SAMN14929073	PRJNA632943	SRX8344703	SRR11792720	SRS6662597	Brazil	Sao Paulo	Latitude	-46.87	2012-05-24	24	5	2012	Human	wound		1	1	OXA-23-like	OXA-69	OXA-23	0	0	0	0
SAMN14929074	PRJNA632943	SRX8344704	SRR11792719	SRS6662598	Brazil	Sao Paulo	Latitude	-46.87	2014-04-11	11	4	2014	Human	urine		79	5	OXA-23-like	OXA-65	OXA-23	0	0	0	0
SAMN14929075	PRJNA632943	SRX8344707	SRR11792716	SRS6662601	Brazil	Sao Paulo	Latitude	-46.87	2014-05-29	29	5	2014	Human	Endotracheal aspirate		79	5	OXA-23-like	OXA-65	OXA-23	0	0	0	0
SAMN14929077	PRJNA632943	SRX8344687	SRR11792736	SRS6662581	Brazil	Sao Paulo	Latitude	-46.87	2014-09-14	14	9	2014	Human	blood		79	5	OXA-23-like	OXA-65	OXA-23	0	0	0	0
SAMN14929079	PRJNA632943	SRX8344689	SRR11792734	SRS6662583	Brazil	Sao Paulo	Latitude	-46.87	2015-05-25	25	5	2015	Human	blood		79	5	OXA-40-like	OXA-65	0	0	OXA-72	0	0
SAMN14929080	PRJNA632943	SRX8344690	SRR11792733	SRS6662584	Brazil	Sao Paulo	Latitude	-46.87	2015-06-22	22	6	2015	Human	Endotracheal aspirate		79	5	OXA-23-like	OXA-65	OXA-23	0	0	0	0
SAMN14929081	PRJNA632943	SRX8344691	SRR11792732	SRS6662585	Brazil	Sao Paulo	Latitude	-46.87	2015-07-04	4	7	2015	Human	Endotracheal aspirate		25	7	multiple	OXA-64	OXA-23	0	OXA-72	0	0
SAMN14929082	PRJNA632943	SRX8344692	SRR11792731	SRS6662586	Brazil	Sao Paulo	Latitude	-46.87	2015-07-14	14	7	2015	Human	blood		79	5	OXA-40-like	OXA-65	0	0	OXA-72	0	0
SAMN14929086	PRJNA632943	SRX8344697	SRR11792726	SRS6662591	Brazil	Sao Paulo	Latitude	-46.87	2017-11-24	24	11	2017	Human	blood		25	7	multiple	OXA-64	OXA-23	0	OXA-72	0	0
SAMN15231991	PRJNA639298	SRX8541682	SRR12008638	SRS6836454	China	Guangzhou	Latitude	113.25898	2018-10-14	14	10	2018	Human	low respiratory tract		2	2	OXA-23-like	OXA-66	OXA-23	0	0	0	0
SAMN15231993	PRJNA639298	SRX8541694	SRR12008626	SRS6836466	China	Guangzhou	Latitude	113.25898	2018-10-14	14	10	2018	Human	low respiratory tract		2	2	OXA-23-like	OXA-66	OXA-23	0	0	0	0
SAMN15231994	PRJNA639298	SRX8541705	SRR12008615	SRS6836477	China	Guangzhou	Latitude	113.25898	2018-10-14	14	10	2018	Human	low respiratory tract		2	2	OXA-23-like	OXA-66	OXA-23	0	0	0	0
SAMN15231995	PRJNA639298	SRX8541716	SRR12008604	SRS6836488	China	Guangzhou	Latitude	113.25898	2018-10-14	14	10	2018	Human	low respiratory tract		25	7	OXA-23-like	OXA-64	OXA-23	0	0	0	0
SAMN15231996	PRJNA639298	SRX8541727	SRR12008593	SRS6836499	China	Guangzhou	Latitude	113.25898	2018-10-14	14	10	2018	Human	low respiratory tract		2	2	OXA-23-like	OXA-66	OXA-23	0	0	0	0
SAMN15231998	PRJNA639298	SRX8541678	SRR12008642	SRS6836450	China	Guangzhou	Latitude	113.25898	2018-10-14	14	10	2018	Human	low respiratory tract		2	2	OXA-23-like	OXA-66	OXA-23	0	0	0	0
SAMN15231999	PRJNA639298	SRX8541680	SRR12008640	SRS6836452	China	Guangzhou	Latitude	113.25898	2018-10-14	14	10	2018	Human	low respiratory tract		2	2	OXA-23-like	OXA-66	OXA-23	0	0	0	0
SAMN15232000	PRJNA639298	SRX8541681	SRR12008639	SRS6836453	China	Guangzhou	Latitude	113.25898	2018-10-14	14	10	2018	Human	low respiratory tract		2	2	OXA-23-like	OXA-66	OXA-23	0	0	0	0
SAMN15232001	PRJNA639298	SRX8541684	SRR12008636	SRS6836456	China	Guangzhou	Latitude	113.25898	2018-10-14	14	10	2018	Human	low respiratory tract		2	2	OXA-23-like	OXA-66	OXA-23	0	0	0	0
SAMN15232002	PRJNA639298	SRX8541685	SRR12008635	SRS6836457	China	Guangzhou	Latitude	113.25898	2018-10-14	14	10	2018	Human	low respiratory tract		2	2	OXA-23-like	OXA-66	OXA-23	0	0	0	0
SAMN15232003	PRJNA639298	SRX8541686	SRR12008634	SRS6836458	China	Guangzhou	Latitude	113.25898	2018-10-14	14	10	2018	Human	low respiratory tract		2	2	OXA-23-like	OXA-66	OXA-23	0	0	0	0
SAMN15232004	PRJNA639298	SRX8541687	SRR12008633	SRS6836459	China	Guangzhou	Latitude	113.25898	2018-10-14	14	10	2018	Human	low respiratory tract		2	2	OXA-23-like	OXA-66	OXA-23	0	0	0	0
SAMN15232005	PRJNA639298	SRX8541688	SRR12008632	SRS6836460	China	Guangzhou	Latitude	113.25898	2018-10-14	14	10	2018	Human	low respiratory tract		2	2	OXA-23-like	OXA-66	OXA-23	0	0	0	0
SAMN15232006	PRJNA639298	SRX8541689	SRR12008631	SRS6836461	China	Guangzhou	Latitude	113.25898	2018-10-14	14	10	2018	Human	low respiratory tract		2	2	OXA-23-like	OXA-66	OXA-23	0	0	0	0
SAMN15232011	PRJNA639298	SRX8541695	SRR12008625	SRS6836467	China	Guangzhou	Latitude	113.25898	2018-10-14	14	10	2018	Human	low respiratory tract		2	2	OXA-23-like	OXA-66	OXA-23	0	0	0	0
SAMN15232012	PRJNA639298	SRX8541696	SRR12008624	SRS6836468	China	Guangzhou	Latitude	113.25898	2018-10-14	14	10	2018	Human	low respiratory tract		2	2	OXA-23-like	OXA-66	OXA-23	0	0	0	0
SAMN15232013	PRJNA639298	SRX8541697	SRR12008623	SRS6836469	China	Guangzhou	Latitude	113.25898	2018-10-14	14	10	2018	Human	low respiratory tract		2	2	OXA-23-like	OXA-66	OXA-23	0	0	0	0
SAMN15232014	PRJNA639298	SRX8541698	SRR12008622	SRS6836470	China	Guangzhou	Latitude	113.25898	2018-10-14	14	10	2018	Human	low respiratory tract		2	2	OXA-23-like	OXA-66	OXA-23	0	0	0	0
SAMN15232015	PRJNA639298	SRX8541699	SRR12008621	SRS6836471	China	Guangzhou	Latitude	113.25898	2018-10-14	14	10	2018	Human	low respiratory tract		2	2	OXA-23-like	OXA-66	OXA-23	0	0	0	0
SAMN15232016	PRJNA639298	SRX8541700	SRR12008620	SRS6836472	China	Guangzhou	Latitude	113.25898	2018-10-14	14	10	2018	Human	low respiratory tract		2	2	OXA-23-like	OXA-66	OXA-23	0	0	0	0
SAMN15232017	PRJNA639298	SRX8541701	SRR12008619	SRS6836473	China	Guangzhou	Latitude	113.25898	2018-10-14	14	10	2018	Human	low respiratory tract		2	2	OXA-23-like	OXA-66	OXA-23	0	0	0	0
SAMN15232018	PRJNA639298	SRX8541702	SRR12008618	SRS6836474	China	Guangzhou	Latitude	113.25898	2018-10-14	14	10	2018	Human	low respiratory tract		2	2	OXA-23-like	OXA-66	OXA-23	0	0	0	0
SAMN15232019	PRJNA639298	SRX8541703	SRR12008617	SRS6836475	China	Guangzhou	Latitude	113.25898	2018-10-14	14	10	2018	Human	low respiratory tract		2	2	OXA-23-like	OXA-66	OXA-23	0	0	0	0
SAMN15232020	PRJNA639298	SRX8541704	SRR12008616	SRS6836476	China	Guangzhou	Latitude	113.25898	2018-10-14	14	10	2018	Human	low respiratory tract		2	2	OXA-23-like	OXA-66	OXA-23	0	0	0	0
SAMN15232021	PRJNA639298	SRX8541706	SRR12008614	SRS6836478	China	Guangzhou	Latitude	113.25898	2018-10-14	14	10	2018	Human	low respiratory tract		2	2	OXA-23-like	OXA-66	OXA-23	0	0	0	0
SAMN15232022	PRJNA639298	SRX8541707	SRR12008613	SRS6836479	China	Guangzhou	Latitude	113.25898	2018-10-14	14	10	2018	Human	low respiratory tract		2	2	OXA-23-like	OXA-66	OXA-23	0	0	0	0
SAMN15232023	PRJNA639298	SRX8541708	SRR12008612	SRS6836480	China	Guangzhou	Latitude	113.25898	2018-10-14	14	10	2018	Human	low respiratory tract		2	2	OXA-23-like	OXA-66	OXA-23	0	0	0	0
SAMN15232024	PRJNA639298	SRX8541709	SRR12008611	SRS6836481	China	Guangzhou	Latitude	113.25898	2018-10-14	14	10	2018	Human	low respiratory tract		2	2	OXA-23-like	OXA-66	OXA-23	0	0	0	0
SAMN15232025	PRJNA639298	SRX8541710	SRR12008610	SRS6836482	China	Guangzhou	Latitude	113.25898	2018-10-14	14	10	2018	Human	low respiratory tract		2	2	OXA-23-like	OXA-66	OXA-23	0	0	0	0
SAMN15232026	PRJNA639298	SRX8541711	SRR12008609	SRS6836483	China	Guangzhou	Latitude	113.25898	2018-10-14	14	10	2018	Human	low respiratory tract		2	2	OXA-23-like	OXA-66	OXA-23	0	0	0	0
SAMN15232027	PRJNA639298	SRX8541712	SRR12008608	SRS6836484	China	Guangzhou	Latitude	113.25898	2018-10-14	14	10	2018	Human	low respiratory tract		2	2	OXA-23-like	OXA-66	OXA-23	0	0	0	0
SAMN15232028	PRJNA639298	SRX8541713	SRR12008607	SRS6836485	China	Guangzhou	Latitude	113.25898	2018-10-14	14	10	2018	Human	low respiratory tract		2	2	OXA-23-like	OXA-66	OXA-23	0	0	0	0
SAMN15232029	PRJNA639298	SRX8541714	SRR12008606	SRS6836486	China	Guangzhou	Latitude	113.25898	2018-10-14	14	10	2018	Human	low respiratory tract		2	2	OXA-23-like	OXA-66	OXA-23	0	0	0	0
SAMN15232030	PRJNA639298	SRX8541715	SRR12008605	SRS6836487	China	Guangzhou	Latitude	113.25898	2018-10-14	14	10	2018	Human	low respiratory tract		2	2	OXA-23-like	OXA-66	OXA-23	0	0	0	0
SAMN15232031	PRJNA639298	SRX8541717	SRR12008603	SRS6836489	China	Guangzhou	Latitude	113.25898	2018-10-14	14	10	2018	Human	low respiratory tract		2	2	OXA-23-like	OXA-66	OXA-23	0	0	0	0
SAMN15232032	PRJNA639298	SRX8541718	SRR12008602	SRS6836490	China	Guangzhou	Latitude	113.25898	2018-10-14	14	10	2018	Human	low respiratory tract		2	2	OXA-23-like	OXA-66	OXA-23	0	0	0	0
SAMN15232034	PRJNA639298	SRX8541720	SRR12008600	SRS6836492	China	Guangzhou	Latitude	113.25898	2018-10-14	14	10	2018	Human	low respiratory tract		2	2	OXA-23-like	OXA-66	OXA-23	0	0	0	0
SAMN15232035	PRJNA639298	SRX8541721	SRR12008599	SRS6836493	China	Guangzhou	Latitude	113.25898	2018-10-14	14	10	2018	Human	low respiratory tract		2	2	OXA-23-like	OXA-66	OXA-23	0	0	0	0
SAMN15232036	PRJNA639298	SRX8541722	SRR12008598	SRS6836494	China	Guangzhou	Latitude	113.25898	2018-10-14	14	10	2018	Human	low respiratory tract		2	2	OXA-23-like	OXA-66	OXA-23	0	0	0	0
SAMN15232037	PRJNA639298	SRX8541723	SRR12008597	SRS6836495	China	Guangzhou	Latitude	113.25898	2018-10-14	14	10	2018	Human	low respiratory tract		2	2	OXA-23-like	OXA-66	OXA-23	0	0	0	0
SAMN15232038	PRJNA639298	SRX8541724	SRR12008596	SRS6836496	China	Guangzhou	Latitude	113.25898	2018-10-14	14	10	2018	Human	low respiratory tract		2	2	none (OXA-51-like)	OXA-66	0	0	0	0	0
SAMN15232041	PRJNA639298	SRX8541728	SRR12008592	SRS6836500	China	Guangzhou	Latitude	113.25898	2018-10-14	14	10	2018	Human	low respiratory tract		2	2	OXA-23-like	OXA-66	OXA-23	0	0	0	0
SAMN15232040	PRJNA639298	SRX8541726	SRR12008594	SRS6836498	China	Guangzhou	Latitude	113.25898	2018-10-14	14	10	2018	Human	low respiratory tract		2	2	OXA-23-like	OXA-66	OXA-23	0	0	0	0
SAMN15232042	PRJNA639298	SRX8541729	SRR12008591	SRS6836501	China	Guangzhou	Latitude	113.25898	2018-10-14	14	10	2018	Human	low respiratory tract		2	2	OXA-23-like	OXA-66	OXA-23	0	0	0	0
SAMN15232043	PRJNA639298	SRX8541730	SRR12008590	SRS6836502	China	Guangzhou	Latitude	113.25898	2018-10-14	14	10	2018	Human	low respiratory tract		2	2	OXA-23-like	OXA-66	OXA-23	0	0	0	0
SAMN15232044	PRJNA639298	SRX8541731	SRR12008589	SRS6836503	China	Guangzhou	Latitude	113.25898	2018-10-14	14	10	2018	Human	low respiratory tract		2	2	OXA-23-like	OXA-66	OXA-23	0	0	0	0
SAMN15232045	PRJNA639298	SRX8541732	SRR12008588	SRS6836504	China	Guangzhou	Latitude	113.25898	2018-10-14	14	10	2018	Human	low respiratory tract		2	2	OXA-23-like	OXA-66	OXA-23	0	0	0	0
SAMN15232046	PRJNA639298	SRX8541733	SRR12008587	SRS6836505	China	Guangzhou	Latitude	113.25898	2018-10-14	14	10	2018	Human	low respiratory tract		2	2	OXA-23-like	OXA-66	OXA-23	0	0	0	0
SAMN15232047	PRJNA639298	SRX8541734	SRR12008586	SRS6836506	China	Guangzhou	Latitude	113.25898	2018-10-14	14	10	2018	Human	low respiratory tract		2	2	OXA-23-like	OXA-66	OXA-23	0	0	0	0
SAMN15232048	PRJNA639298	SRX8541735	SRR12008585	SRS6836507	China	Guangzhou	Latitude	113.25898	2018-10-14	14	10	2018	Human	low respiratory tract		2	2	OXA-23-like	OXA-66	OXA-23	0	0	0	0
SAMN15232049	PRJNA639298	SRX8541736	SRR12008584	SRS6836508	China	Guangzhou	Latitude	113.25898	2018-10-14	14	10	2018	Human	low respiratory tract		2	2	OXA-23-like	OXA-66	OXA-23	0	0	0	0
SAMN15232050	PRJNA639298	SRX8541737	SRR12008583	SRS6836509	China	Guangzhou	Latitude	113.25898	2018-10-14	14	10	2018	Human	low respiratory tract		2	2	multiple	OXA-66	OXA-23	0	OXA-72	0	0
SAMN15232051	PRJNA639298	SRX8541739	SRR12008581	SRS6836511	China	Guangzhou	Latitude	113.25898	2018-10-14	14	10	2018	Human	low respiratory tract		2	2	OXA-23-like	OXA-66	OXA-23	0	0	0	0
SAMN15232052	PRJNA639298	SRX8541740	SRR12008580	SRS6836512	China	Guangzhou	Latitude	113.25898	2018-10-14	14	10	2018	Human	low respiratory tract		2	2	OXA-23-like	OXA-66	OXA-23	0	0	0	0
SAMN15232053	PRJNA639298	SRX8541741	SRR12008579	SRS6836513	China	Guangzhou	Latitude	113.25898	2018-10-14	14	10	2018	Human	low respiratory tract		2	2	OXA-23-like	OXA-66	OXA-23	0	0	0	0
SAMN15232054	PRJNA639298	SRX8541671	SRR12008649	SRS6836443	China	Guangzhou	Latitude	113.25898	2018-10-14	14	10	2018	Human	low respiratory tract		2	2	OXA-23-like	OXA-66	OXA-23	0	0	0	0
SAMN15232055	PRJNA639298	SRX8541672	SRR12008648	SRS6836444	China	Guangzhou	Latitude	113.25898	2018-10-14	14	10	2018	Human	low respiratory tract		2	2	OXA-23-like	OXA-66	OXA-23	0	0	0	0
SAMN15232056	PRJNA639298	SRX8541673	SRR12008647	SRS6836445	China	Guangzhou	Latitude	113.25898	2018-10-14	14	10	2018	Human	low respiratory tract		2	2	OXA-23-like	OXA-66	OXA-23	0	0	0	0
SAMN15232058	PRJNA639298	SRX8541675	SRR12008645	SRS6836447	China	Guangzhou	Latitude	113.25898	2018-10-14	14	10	2018	Human	low respiratory tract		2	2	OXA-23-like	OXA-66	OXA-23	0	0	0	0
SAMN15232059	PRJNA639298	SRX8541676	SRR12008644	SRS6836448	China	Guangzhou	Latitude	113.25898	2018-10-14	14	10	2018	Human	low respiratory tract		2	2	OXA-23-like	OXA-66	OXA-23	0	0	0	0
SAMN15232060	PRJNA639298	SRX8541677	SRR12008643	SRS6836449	China	Guangzhou	Latitude	113.25898	2018-10-14	14	10	2018	Human	low respiratory tract		2	2	OXA-23-like	OXA-66	OXA-23	0	0	0	0
SAMN15232061	PRJNA639298	SRX8541679	SRR12008641	SRS6836451	China	Guangzhou	Latitude	113.25898	2018-10-14	14	10	2018	Human	low respiratory tract		2	2	OXA-23-like	OXA-66	OXA-23	0	0	0	0
SAMN15411499	PRJNA607102	SRX8644782	SRR12123481	SRS6928318	Australia	Queensland	Latitude	143	2016-01-01	1	1	2016	Human			2	2	OXA-23-like	OXA-66	OXA-23	0	0	0	0
SAMN15411500	PRJNA607102	SRX8644783	SRR12123480	SRS6928319	Australia	Queensland	Latitude	143	2016-01-01	1	1	2016	Human			2	2	OXA-23-like	OXA-66	OXA-23	0	0	0	0
SAMN15778733	PRJNA640471	SRX8921727	SRR12425878	SRS7178054	China	Beijing	Latitude	116.05	2018-04-23	23	4	2018	Human	bronchial		-	2	OXA-23-like	OXA-66	OXA-23	0	0	0	0
SAMN15778734	PRJNA640471	SRX8921728	SRR12425877	SRS7178055	China	Beijing	Latitude	116.05	2018-04-28	28	4	2018	Human	blood		-	2	OXA-23-like	OXA-66	OXA-23	0	0	0	0
SAMN15778735	PRJNA640471	SRX8921729	SRR12425876	SRS7178056	China	Beijing	Latitude	116.05	2018-04-30	30	4	2018	Human	bronchial		-	2	OXA-23-like	OXA-66	OXA-23	0	0	0	0
SAMN15778736	PRJNA640471	SRX8921730	SRR12425875	SRS7178057	China	Beijing	Latitude	116.05	2018-05-22	22	5	2018	Human	bronchial		-	2	OXA-23-like	OXA-66	OXA-23	0	0	0	0
SAMN15778737	PRJNA640471	SRX8921731	SRR12425874	SRS7178058	China	Beijing	Latitude	116.05	2017-07-18	18	7	2017	Human	sputum		2	2	OXA-23-like	OXA-66	OXA-23	0	0	0	0
SAMN15778738	PRJNA640471	SRX8921732	SRR12425873	SRS7178059	China	Beijing	Latitude	116.05	2017-07-21	21	7	2017	Human	blood		2	2	OXA-23-like	OXA-66	OXA-23	0	0	0	0
SAMN15778739	PRJNA640471	SRX8921733	SRR12425872	SRS7178060	China	Beijing	Latitude	116.05	2017-07-25	25	7	2017	Human	blood		2	2	OXA-23-like	OXA-66	OXA-23	0	0	0	0
SAMN15964635	PRJNA660930			SRS7306528	China	missing	Latitude	120.15		1	1	2018	Human	Yunsong Yu&apos		437	unassigned	OXA-23-like	OXA-259	OXA-23	0	0	0	0
SAMN15964636	PRJNA660930			SRS7306529	China	missing	Latitude	120.15		1	1	2018	Human	Yunsong Yu&apos		437	unassigned	OXA-23-like	OXA-259	OXA-23	0	0	0	0
SAMN15964637	PRJNA660930			SRS7306540	China	missing	Latitude	120.15		1	1	2018	Human	Yunsong Yu&apos		437	unassigned	OXA-23-like	OXA-259	OXA-23	0	0	0	0
SAMN15964638	PRJNA660930			SRS7306551	China	missing	Latitude	120.15		1	1	2018	Human	Yunsong Yu&apos		437	unassigned	OXA-23-like	OXA-259	OXA-23	0	0	0	0
SAMN15964639	PRJNA660930			SRS7306562	China	missing	Latitude	120.15		1	1	2018	Human	Yunsong Yu&apos		437	unassigned	OXA-23-like	OXA-259	OXA-23	0	0	0	0
SAMN15964640	PRJNA660930			SRS7306573	China	missing	Latitude	120.15		1	1	2018	Human	Yunsong Yu&apos		437	unassigned	OXA-23-like	OXA-259	OXA-23	0	0	0	0
SAMN15964641	PRJNA660930			SRS7306584	China	missing	Latitude	120.15		1	1	2018	Human	Yunsong Yu&apos		437	unassigned	OXA-23-like	OXA-259	OXA-23	0	0	0	0
SAMN15964642	PRJNA660930			SRS7306595	China	missing	Latitude	120.15		1	1	2018	Human	Yunsong Yu&apos		437	unassigned	OXA-23-like	OXA-259	OXA-23	0	0	0	0
SAMN15964643	PRJNA660930			SRS7306606	China	missing	Latitude	120.15		1	1	2018	Human	Yunsong Yu&apos		437	unassigned	OXA-23-like	OXA-259	OXA-23	0	0	0	0
SAMN15964644	PRJNA660930			SRS7306617	China	missing	Latitude	120.15		1	1	2018	Human	Yunsong Yu&apos		437	unassigned	OXA-23-like	OXA-259	OXA-23	0	0	0	0
SAMN15964645	PRJNA660930			SRS7306530	China	missing	Latitude	120.15		1	1	2018	Human	Yunsong Yu&apos		437	unassigned	OXA-23-like	OXA-259	OXA-23	0	0	0	0
SAMN15964646	PRJNA660930			SRS7306531	China	missing	Latitude	120.15		1	1	2018	Human	Yunsong Yu&apos		437	unassigned	OXA-23-like	OXA-259	OXA-23	0	0	0	0
SAMN15964647	PRJNA660930			SRS7306532	China	missing	Latitude	120.15		1	1	2018	Human	Yunsong Yu&apos		437	unassigned	OXA-23-like	OXA-259	OXA-23	0	0	0	0
SAMN15964648	PRJNA660930			SRS7306533	China	missing	Latitude	120.15		1	1	2018	Human	Yunsong Yu&apos		437	unassigned	OXA-23-like	OXA-259	OXA-23	0	0	0	0
SAMN15964649	PRJNA660930			SRS7306534	China	missing	Latitude	120.15		1	1	2018	Human	Yunsong Yu&apos		437	unassigned	OXA-23-like	OXA-259	OXA-23	0	0	0	0
SAMN15964650	PRJNA660930			SRS7306535	China	missing	Latitude	120.15		1	1	2018	Human	Yunsong Yu&apos		437	unassigned	OXA-23-like	OXA-259	OXA-23	0	0	0	0
SAMN15964651	PRJNA660930			SRS7306536	China	missing	Latitude	120.15		1	1	2018	Human	Yunsong Yu&apos		437	unassigned	OXA-23-like	OXA-259	OXA-23	0	0	0	0
SAMN15964652	PRJNA660930			SRS7306537	China	missing	Latitude	120.15		1	1	2018	Human	Yunsong Yu&apos		437	unassigned	OXA-23-like	OXA-259	OXA-23	0	0	0	0
SAMN15964653	PRJNA660930			SRS7306538	China	missing	Latitude	120.15		1	1	2018	Human	Yunsong Yu&apos		437	unassigned	OXA-23-like	OXA-259	OXA-23	0	0	0	0
SAMN15964654	PRJNA660930			SRS7306539	China	missing	Latitude	120.15		1	1	2018	Human	Yunsong Yu&apos		437	unassigned	OXA-23-like	OXA-259	OXA-23	0	0	0	0
SAMN15964655	PRJNA660930			SRS7306541	China	missing	Latitude	120.15		1	1	2018	Human	Yunsong Yu&apos		437	unassigned	OXA-23-like	OXA-259	OXA-23	0	0	0	0
SAMN15964656	PRJNA660930			SRS7306542	China	missing	Latitude	120.15		1	1	2018	Human	Yunsong Yu&apos		437	unassigned	OXA-23-like	OXA-259	OXA-23	0	0	0	0
SAMN15964657	PRJNA660930			SRS7306543	China	missing	Latitude	120.15		1	1	2018	Human	Yunsong Yu&apos		437	unassigned	OXA-23-like	OXA-259	OXA-23	0	0	0	0
SAMN15964658	PRJNA660930			SRS7306544	China	missing	Latitude	120.15		1	1	2020	Human	Yunsong Yu&apos		437	unassigned	none (OXA-51-like)	OXA-259	0	0	0	0	0
SAMN15964659	PRJNA660930			SRS7306545	China	missing	Latitude	120.15		1	1	2020	Human	Yunsong Yu&apos		437	unassigned	OXA-23-like	OXA-259	OXA-23	0	0	0	0
SAMN15964660	PRJNA660930			SRS7306546	China	missing	Latitude	120.15		1	1	2020	Human	Yunsong Yu&apos		437	unassigned	none (OXA-51-like)	OXA-259	0	0	0	0	0
SAMN15964661	PRJNA660930			SRS7306547	China	missing	Latitude	120.15		1	1	2020	Human	Yunsong Yu&apos		437	unassigned	none (OXA-51-like)	OXA-259	0	0	0	0	0
SAMN15964662	PRJNA660930			SRS7306548	China	missing	Latitude	120.15		1	1	2020	Human	Yunsong Yu&apos		437	unassigned	none (OXA-51-like)	OXA-259	0	0	0	0	0
SAMN15964663	PRJNA660930			SRS7306549	China	missing	Latitude	120.15		1	1	2020	Human	Yunsong Yu&apos		437	unassigned	none (OXA-51-like)	OXA-259	0	0	0	0	0
SAMN15964664	PRJNA660930			SRS7306550	China	missing	Latitude	120.15		1	1	2020	Human	Yunsong Yu&apos		437	unassigned	none (OXA-51-like)	OXA-259	0	0	0	0	0
SAMN15964665	PRJNA660930			SRS7306552	China	missing	Latitude	120.15		1	1	2020	Human	Yunsong Yu&apos		437	unassigned	none (OXA-51-like)	OXA-259	0	0	0	0	0
SAMN15964666	PRJNA660930			SRS7306553	China	missing	Latitude	120.15		1	1	2020	Human	Yunsong Yu&apos		437	unassigned	none (OXA-51-like)	OXA-259	0	0	0	0	0
SAMN15964667	PRJNA660930			SRS7306554	China	missing	Latitude	120.15		1	1	2020	Human	Yunsong Yu&apos		437	unassigned	none (OXA-51-like)	OXA-259	0	0	0	0	0
SAMN15964668	PRJNA660930			SRS7306555	China	missing	Latitude	120.15		1	1	2020	Human	Yunsong Yu&apos		437	unassigned	none (OXA-51-like)	OXA-259	0	0	0	0	0
SAMN15964669	PRJNA660930			SRS7306556	China	missing	Latitude	120.15		1	1	2020	Human	Yunsong Yu&apos		437	unassigned	none (OXA-51-like)	OXA-259	0	0	0	0	0
SAMN15964670	PRJNA660930			SRS7306557	China	missing	Latitude	120.15		1	1	2020	Human	Yunsong Yu&apos		437	unassigned	OXA-23-like	OXA-259	OXA-23	0	0	0	0
SAMN15964671	PRJNA660930			SRS7306558	China	missing	Latitude	120.15		1	1	2020	Human	Yunsong Yu&apos		437	unassigned	none (OXA-51-like)	OXA-259	0	0	0	0	0
SAMN15964672	PRJNA660930			SRS7306559	China	missing	Latitude	120.15		1	1	2020	Human	Yunsong Yu&apos		437	unassigned	none (OXA-51-like)	OXA-259	0	0	0	0	0
SAMN15964673	PRJNA660930			SRS7306560	China	missing	Latitude	120.15		1	1	2020	Human	Yunsong Yu&apos		437	unassigned	none (OXA-51-like)	OXA-259	0	0	0	0	0
SAMN15964674	PRJNA660930			SRS7306561	China	missing	Latitude	120.15		1	1	2020	Human	Yunsong Yu&apos		437	unassigned	none (OXA-51-like)	OXA-259	0	0	0	0	0
SAMN15964677	PRJNA660930			SRS7306565	China	missing	Latitude	120.15		1	1	2020	Human	Yunsong Yu&apos		437	unassigned	none (OXA-51-like)	OXA-259	0	0	0	0	0
SAMN15964676	PRJNA660930			SRS7306564	China	missing	Latitude	120.15		1	1	2020	Human	Yunsong Yu&apos		437	unassigned	none (OXA-51-like)	OXA-259	0	0	0	0	0
SAMN15964678	PRJNA660930			SRS7306566	China	missing	Latitude	120.15		1	1	2020	Human	Yunsong Yu&apos		437	unassigned	none (OXA-51-like)	OXA-259	0	0	0	0	0
SAMN15964679	PRJNA660930			SRS7306567	China	missing	Latitude	120.15		1	1	2020	Human	Yunsong Yu&apos		437	unassigned	none (OXA-51-like)	OXA-259	0	0	0	0	0
SAMN15964680	PRJNA660930			SRS7306568	China	missing	Latitude	120.15		1	1	2020	Human	Yunsong Yu&apos		437	unassigned	none (OXA-51-like)	OXA-259	0	0	0	0	0
SAMN15964681	PRJNA660930			SRS7306569	China	missing	Latitude	120.15		1	1	2020	Human	Yunsong Yu&apos		437	unassigned	OXA-23-like	OXA-259	OXA-23	0	0	0	0
SAMN15964682	PRJNA660930			SRS7306570	China	missing	Latitude	120.15		1	1	2020	Human	Yunsong Yu&apos		437	unassigned	none (OXA-51-like)	OXA-259	0	0	0	0	0
SAMN15964683	PRJNA660930			SRS7306571	China	missing	Latitude	120.15		1	1	2020	Human	Yunsong Yu&apos		437	unassigned	none (OXA-51-like)	OXA-259	0	0	0	0	0
SAMN15964684	PRJNA660930			SRS7306572	China	missing	Latitude	120.15		1	1	2020	Human	Yunsong Yu&apos		437	unassigned	none (OXA-51-like)	OXA-259	0	0	0	0	0
SAMN15964685	PRJNA660930			SRS7306574	China	missing	Latitude	120.15		1	1	2020	Human	Yunsong Yu&apos		437	unassigned	none (OXA-51-like)	OXA-259	0	0	0	0	0
SAMN15964686	PRJNA660930			SRS7306575	China	missing	Latitude	120.15		1	1	2020	Human	Yunsong Yu&apos		437	unassigned	none (OXA-51-like)	OXA-259	0	0	0	0	0
SAMN15964687	PRJNA660930			SRS7306576	China	missing	Latitude	120.15		1	1	2020	Human	Yunsong Yu&apos		437	unassigned	none (OXA-51-like)	OXA-259	0	0	0	0	0
SAMN15964688	PRJNA660930			SRS7306577	China	missing	Latitude	120.15		1	1	2020	Human	Yunsong Yu&apos		437	unassigned	none (OXA-51-like)	OXA-259	0	0	0	0	0
SAMN15964689	PRJNA660930			SRS7306578	China	missing	Latitude	120.15		1	1	2020	Human	Yunsong Yu&apos		437	unassigned	none (OXA-51-like)	OXA-259	0	0	0	0	0
SAMN15964690	PRJNA660930			SRS7306579	China	missing	Latitude	120.15		1	1	2020	Human	Yunsong Yu&apos		437	unassigned	none (OXA-51-like)	OXA-259	0	0	0	0	0
SAMN15964691	PRJNA660930			SRS7306580	China	missing	Latitude	120.15		1	1	2020	Human	Yunsong Yu&apos		437	unassigned	none (OXA-51-like)	OXA-259	0	0	0	0	0
SAMN15964692	PRJNA660930			SRS7306581	China	missing	Latitude	120.15		1	1	2020	Human	Yunsong Yu&apos		437	unassigned	OXA-23-like	OXA-259	OXA-23	0	0	0	0
SAMN15964693	PRJNA660930			SRS7306582	China	missing	Latitude	120.15		1	1	2020	Human	Yunsong Yu&apos		437	unassigned	none (OXA-51-like)	OXA-259	0	0	0	0	0
SAMN15964694	PRJNA660930			SRS7306583	China	missing	Latitude	120.15		1	1	2020	Human	Yunsong Yu&apos		437	unassigned	none (OXA-51-like)	OXA-259	0	0	0	0	0
SAMN15964695	PRJNA660930			SRS7306585	China	missing	Latitude	120.15		1	1	2020	Human	Yunsong Yu&apos		437	unassigned	none (OXA-51-like)	OXA-259	0	0	0	0	0
SAMN15964696	PRJNA660930			SRS7306586	China	missing	Latitude	120.15		1	1	2020	Human	Yunsong Yu&apos		437	unassigned	none (OXA-51-like)	OXA-259	0	0	0	0	0
SAMN15964697	PRJNA660930			SRS7306587	China	missing	Latitude	120.15		1	1	2020	Human	Yunsong Yu&apos		437	unassigned	none (OXA-51-like)	OXA-259	0	0	0	0	0
SAMN15964698	PRJNA660930			SRS7306588	China	missing	Latitude	120.15		1	1	2020	Human	Yunsong Yu&apos		437	unassigned	none (OXA-51-like)	OXA-259	0	0	0	0	0
SAMN15964699	PRJNA660930			SRS7306589	China	missing	Latitude	120.15		1	1	2020	Human	Yunsong Yu&apos		437	unassigned	none (OXA-51-like)	OXA-259	0	0	0	0	0
SAMN15964700	PRJNA660930			SRS7306590	China	missing	Latitude	120.15		1	1	2020	Human	Yunsong Yu&apos		437	unassigned	none (OXA-51-like)	OXA-259	0	0	0	0	0
SAMN15964701	PRJNA660930			SRS7306591	China	missing	Latitude	120.15		1	1	2020	Human	Yunsong Yu&apos		437	unassigned	none (OXA-51-like)	OXA-259	0	0	0	0	0
SAMN15964702	PRJNA660930			SRS7306592	China	missing	Latitude	120.15		1	1	2020	Human	Yunsong Yu&apos		437	unassigned	none (OXA-51-like)	OXA-259	0	0	0	0	0
SAMN15964703	PRJNA660930			SRS7306593	China	missing	Latitude	120.15		1	1	2020	Human	Yunsong Yu&apos		437	unassigned	OXA-23-like	OXA-259	OXA-23	0	0	0	0
SAMN15964704	PRJNA660930			SRS7306594	China	missing	Latitude	120.15		1	1	2020	Human	Yunsong Yu&apos		437	unassigned	none (OXA-51-like)	OXA-259	0	0	0	0	0
SAMN15964705	PRJNA660930			SRS7306596	China	missing	Latitude	120.15		1	1	2020	Human	Yunsong Yu&apos		437	unassigned	none (OXA-51-like)	OXA-259	0	0	0	0	0
SAMN15964706	PRJNA660930			SRS7306597	China	missing	Latitude	120.15		1	1	2020	Human	Yunsong Yu&apos		437	unassigned	none (OXA-51-like)	OXA-259	0	0	0	0	0
SAMN15964707	PRJNA660930			SRS7306598	China	missing	Latitude	120.15		1	1	2020	Human	Yunsong Yu&apos		437	unassigned	none (OXA-51-like)	OXA-259	0	0	0	0	0
SAMN15964708	PRJNA660930			SRS7306599	China	missing	Latitude	120.15		1	1	2020	Human	Yunsong Yu&apos		437	unassigned	none (OXA-51-like)	OXA-259	0	0	0	0	0
SAMN15964709	PRJNA660930			SRS7306600	China	missing	Latitude	120.15		1	1	2020	Human	Yunsong Yu&apos		437	unassigned	none (OXA-51-like)	OXA-259	0	0	0	0	0
SAMN15964710	PRJNA660930			SRS7306601	China	missing	Latitude	120.15		1	1	2020	Human	Yunsong Yu&apos		437	unassigned	none (OXA-51-like)	OXA-259	0	0	0	0	0
SAMN15964711	PRJNA660930			SRS7306602	China	missing	Latitude	120.15		1	1	2020	Human	Yunsong Yu&apos		437	unassigned	none (OXA-51-like)	OXA-259	0	0	0	0	0
SAMN15964712	PRJNA660930			SRS7306603	China	missing	Latitude	120.15		1	1	2020	Human	Yunsong Yu&apos		437	unassigned	none (OXA-51-like)	OXA-259	0	0	0	0	0
SAMN15964713	PRJNA660930			SRS7306604	China	missing	Latitude	120.15		1	1	2020	Human	Yunsong Yu&apos		437	unassigned	none (OXA-51-like)	OXA-259	0	0	0	0	0
SAMN15964714	PRJNA660930			SRS7306605	China	missing	Latitude	120.15		1	1	2020	Human	Yunsong Yu&apos		437	unassigned	OXA-23-like	OXA-259	OXA-23	0	0	0	0
SAMN15964715	PRJNA660930			SRS7306607	China	missing	Latitude	120.15		1	1	2020	Human	Yunsong Yu&apos		437	unassigned	none (OXA-51-like)	OXA-259	0	0	0	0	0
SAMN15964716	PRJNA660930			SRS7306608	China	missing	Latitude	120.15		1	1	2020	Human	Yunsong Yu&apos		437	unassigned	none (OXA-51-like)	OXA-259	0	0	0	0	0
SAMN15964717	PRJNA660930			SRS7306609	China	missing	Latitude	120.15		1	1	2020	Human	Yunsong Yu&apos		437	unassigned	none (OXA-51-like)	OXA-259	0	0	0	0	0
SAMN15964718	PRJNA660930			SRS7306610	China	missing	Latitude	120.15		1	1	2020	Human	Yunsong Yu&apos		437	unassigned	none (OXA-51-like)	OXA-259	0	0	0	0	0
SAMN15964719	PRJNA660930			SRS7306611	China	missing	Latitude	120.15		1	1	2020	Human	Yunsong Yu&apos		437	unassigned	none (OXA-51-like)	OXA-259	0	0	0	0	0
SAMN15964720	PRJNA660930			SRS7306612	China	missing	Latitude	120.15		1	1	2020	Human	Yunsong Yu&apos		437	unassigned	none (OXA-51-like)	OXA-259	0	0	0	0	0
SAMN15964721	PRJNA660930			SRS7306613	China	missing	Latitude	120.15		1	1	2020	Human	Yunsong Yu&apos		437	unassigned	none (OXA-51-like)	OXA-259	0	0	0	0	0
SAMN15964722	PRJNA660930			SRS7306614	China	missing	Latitude	120.15		1	1	2020	Human	Yunsong Yu&apos		437	unassigned	none (OXA-51-like)	OXA-259	0	0	0	0	0
SAMN15964723	PRJNA660930			SRS7306615	China	missing	Latitude	120.15		1	1	2020	Human	Yunsong Yu&apos		437	unassigned	none (OXA-51-like)	OXA-259	0	0	0	0	0
SAMN15964724	PRJNA660930			SRS7306616	China	missing	Latitude	120.15		1	1	2019	Human	Yunsong Yu&apos		437	unassigned	none (OXA-51-like)	OXA-259	0	0	0	0	0
SAMN16714386	PRJNA513871	SRX9520654	SRR13073506	SRS7727879	Mali		Latitude	104.70139	2018-08-16	16	8	2018	Human			-	unassigned	none (OXA-51-like)	OXA-51	0	0	0	0	0
SAMN17898087	PRJNA701627	SRX10089167	SRR13700039	SRS8246748	Belgium		Latitude	5	2008-01-01	1	1	2008	Human			1	1	OXA-23-like	OXA-69	OXA-23	0	0	0	GES-11
SAMN18041528	PRJNA704412	SRX10159200	SRR13773021	SRS8311120	Australia	Sydney, Macquarie University	Latitude	151.112474	2020-06-01	1	6	2020	unknown			437	unassigned	none (OXA-51-like)	OXA-259	0	0	0	0	0
SAMN18498586	PRJNA738868	SRX11186418	SRR14868890	SRS9243460	China	Hangzhou	Latitude	120.15507	2019-09-24	24	9	2019	unknown			-	unassigned	multiple	OXA-424	0	OXA-58	0	0	NDM-1
SAMN18498587	PRJNA716893	SRX14190831	SRR18038246	SRS12011558	China	Hangzhou	Latitude	120.15507	2019-08-27	27	8	2019	Human	patient		221	unassigned	none (OXA-51-like)	OXA-88	0	0	0	0	0
SAMN19493857	PRJNA734485	SRX11055325	SRR14718272	SRS9122565	Belgium		Latitude	5	2017-01-01	1	1	2017	Human			2	2	OXA-23-like	OXA-66	OXA-23	0	0	0	0
SAMN19493866	PRJNA734485	SRX11055320	SRR14718277	SRS9122560	Belgium		Latitude	5	2017-01-01	1	1	2017	Human			85	9	OXA-23-like	OXA-94	OXA-23	0	0	0	0
SAMN19493872	PRJNA734485	SRX11055315	SRR14718282	SRS9122555	Belgium		Latitude	5	2017-01-01	1	1	2017	Human			2	2	OXA-58-like	OXA-66	0	OXA-58	0	0	0
SAMN19493874	PRJNA734485	SRX11055338	SRR14718259	SRS9122580	Belgium		Latitude	5	2017-01-01	1	1	2017	Human			2	2	OXA-23-like	OXA-66	OXA-23	0	0	0	0
SAMN19493879	PRJNA734485	SRX11055336	SRR14718261	SRS9122576	Belgium		Latitude	5	2017-01-01	1	1	2017	Human			2	2	OXA-23-like	OXA-82	OXA-23	0	0	0	0
SAMN19762479	PRJNA738868	SRX11170661	SRR14852446	SRS9229028	China	Hangzhou, Sir Run Run Shaw Hospital ICU	Latitude	120.20162	2019-08-06	6	8	2019	environmental	Ventilator_P2_BU1		2	2	OXA-23-like	OXA-66	OXA-23	0	0	0	0
SAMN19762480	PRJNA738868	SRX11170662	SRR14852445	SRS9229029	China	Hangzhou, Sir Run Run Shaw Hospital ICU	Latitude	120.20162	2019-08-06	6	8	2019	environmental	Ventilator_P6_BU5		2	2	OXA-23-like	OXA-66	OXA-23	0	0	0	0
SAMN19762481	PRJNA738868	SRX11170773	SRR14852334	SRS9229140	China	Hangzhou, Sir Run Run Shaw Hospital ICU	Latitude	120.20162	2019-08-06	6	8	2019	environmental	ECG monitor_P7_BU6		2	2	OXA-23-like	OXA-66	OXA-23	0	0	0	0
SAMN19762482	PRJNA738868	SRX11170884	SRR14852223	SRS9229251	China	Hangzhou, Sir Run Run Shaw Hospital ICU	Latitude	120.20162	2019-08-06	6	8	2019	environmental	Bed rail_NA_BU7		2	2	OXA-23-like	OXA-66	OXA-23	0	0	0	0
SAMN19762483	PRJNA738868	SRX11170995	SRR14852112	SRS9229362	China	Hangzhou, Sir Run Run Shaw Hospital ICU	Latitude	120.20162	2019-08-06	6	8	2019	environmental	Infusion stand_P8_BU9		2	2	OXA-23-like	OXA-66	OXA-23	0	0	0	0
SAMN19762484	PRJNA738868	SRX11171077	SRR14852501	SRS9229406	China	Hangzhou, Sir Run Run Shaw Hospital ICU	Latitude	120.20162	2019-08-06	6	8	2019	environmental	Nebuliser_P10_BU11		2	2	OXA-23-like	OXA-66	OXA-23	0	0	0	0
SAMN19762485	PRJNA738868	SRX11171088	SRR14852490	SRS9229417	China	Hangzhou, Sir Run Run Shaw Hospital ICU	Latitude	120.20162	2019-08-06	6	8	2019	environmental	ECG monitor_P11_BU12		2	2	OXA-23-like	OXA-66	OXA-23	0	0	0	0
SAMN19762486	PRJNA738868	SRX11171099	SRR14852479	SRS9229426	China	Hangzhou, Sir Run Run Shaw Hospital ICU	Latitude	120.20162	2019-08-06	6	8	2019	environmental	Syringe driver_P13_BU14		2	2	OXA-23-like	OXA-66	OXA-23	0	0	0	0
SAMN19762487	PRJNA738868	SRX11171110	SRR14852468	SRS9229438	China	Hangzhou, Sir Run Run Shaw Hospital ICU	Latitude	120.20162	2019-08-06	6	8	2019	environmental	Bedside table_P13_BU14		2	2	OXA-23-like	OXA-66	OXA-23	0	0	0	0
SAMN19762488	PRJNA738868	SRX11171121	SRR14852457	SRS9229449	China	Hangzhou, Sir Run Run Shaw Hospital ICU	Latitude	120.20162	2019-08-06	6	8	2019	environmental	Ventilator_P14_BU15		2	2	OXA-23-like	OXA-66	OXA-23	0	0	0	0
SAMN19762489	PRJNA738868	SRX11170663	SRR14852444	SRS9229030	China	Hangzhou, Sir Run Run Shaw Hospital ICU	Latitude	120.20162	2019-08-06	6	8	2019	environmental	Bedside table_P17_BU18		2	2	OXA-23-like	OXA-66	OXA-23	0	0	0	0
SAMN19762490	PRJNA738868	SRX11170674	SRR14852433	SRS9229040	China	Hangzhou, Sir Run Run Shaw Hospital ICU	Latitude	120.20162	2019-08-06	6	8	2019	environmental	ECG monitor_P18_BU19		2	2	OXA-23-like	OXA-66	OXA-23	0	0	0	0
SAMN19762491	PRJNA738868	SRX11170685	SRR14852422	SRS9229053	China	Hangzhou, Sir Run Run Shaw Hospital ICU	Latitude	120.20162	2019-08-06	6	8	2019	environmental	Syringe driver_P18_BU19		2	2	OXA-23-like	OXA-66	OXA-23	0	0	0	0
SAMN19762492	PRJNA738868	SRX11170696	SRR14852411	SRS9229063	China	Hangzhou, Sir Run Run Shaw Hospital ICU	Latitude	120.20162	2019-08-06	6	8	2019	environmental	Bed controller_P18_BU19		2	2	OXA-23-like	OXA-66	OXA-23	0	0	0	0
SAMN19762493	PRJNA738868	SRX11170707	SRR14852400	SRS9229074	China	Hangzhou, Sir Run Run Shaw Hospital ICU	Latitude	120.20162	2019-08-06	6	8	2019	environmental	ECG monitor_P21_BU22		2	2	OXA-23-like	OXA-66	OXA-23	0	0	0	0
SAMN19762494	PRJNA738868	SRX11170718	SRR14852389	SRS9229085	China	Hangzhou, Sir Run Run Shaw Hospital ICU	Latitude	120.20162	2019-08-06	6	8	2019	environmental	Syringe driver_P21_BU22		2	2	OXA-23-like	OXA-66	OXA-23	0	0	0	0
SAMN19762495	PRJNA738868	SRX11170729	SRR14852378	SRS9229096	China	Hangzhou, Sir Run Run Shaw Hospital ICU	Latitude	120.20162	2019-08-06	6	8	2019	environmental	Ventilator_P1_BU24		2	2	OXA-23-like	OXA-66	OXA-23	0	0	0	0
SAMN19762496	PRJNA738868	SRX11170740	SRR14852367	SRS9229107	China	Hangzhou, Sir Run Run Shaw Hospital ICU	Latitude	120.20162	2019-08-06	6	8	2019	environmental	Syringe driver_P1_BU24		2	2	OXA-23-like	OXA-66	OXA-23	0	0	0	0
SAMN19762497	PRJNA738868	SRX11170751	SRR14852356	SRS9229118	China	Hangzhou, Sir Run Run Shaw Hospital ICU	Latitude	120.20162	2019-08-06	6	8	2019	environmental	Ventilator shelf_P1_BU24		2	2	OXA-23-like	OXA-66	OXA-23	0	0	0	0
SAMN19762498	PRJNA738868	SRX11170762	SRR14852345	SRS9229129	China	Hangzhou, Sir Run Run Shaw Hospital ICU	Latitude	120.20162	2019-08-06	6	8	2019	environmental	Ventilator_P23_BU25		2	2	OXA-23-like	OXA-66	OXA-23	0	0	0	0
SAMN19762499	PRJNA738868	SRX11170774	SRR14852333	SRS9229141	China	Hangzhou, Sir Run Run Shaw Hospital ICU	Latitude	120.20162	2019-08-06	6	8	2019	environmental	ECG monitor_P23_BU25		2	2	OXA-23-like	OXA-66	OXA-23	0	0	0	0
SAMN19762500	PRJNA738868	SRX11170785	SRR14852322	SRS9229152	China	Hangzhou, Sir Run Run Shaw Hospital ICU	Latitude	120.20162	2019-08-06	6	8	2019	environmental	Ventilator shelf_P23_BU25		2	2	OXA-23-like	OXA-66	OXA-23	0	0	0	0
SAMN19762501	PRJNA738868	SRX11170796	SRR14852311	SRS9229163	China	Hangzhou, Sir Run Run Shaw Hospital ICU	Latitude	120.20162	2019-08-06	6	8	2019	environmental	Bedside table_P23_BU25		2	2	OXA-23-like	OXA-66	OXA-23	0	0	0	0
SAMN19762502	PRJNA738868	SRX11170807	SRR14852300	SRS9229174	China	Hangzhou, Sir Run Run Shaw Hospital ICU	Latitude	120.20162	2019-08-06	6	8	2019	environmental	Infusion stand_P24_BU26		2	2	OXA-23-like	OXA-66	OXA-23	0	0	0	0
SAMN19762503	PRJNA738868	SRX11170818	SRR14852289	SRS9229185	China	Hangzhou, Sir Run Run Shaw Hospital ICU	Latitude	120.20162	2019-08-06	6	8	2019	environmental	Ventilator_P26_BU28		2	2	OXA-23-like	OXA-66	OXA-23	0	0	0	0
SAMN19762504	PRJNA738868	SRX11170829	SRR14852278	SRS9229195	China	Hangzhou, Sir Run Run Shaw Hospital ICU	Latitude	120.20162	2019-08-06	6	8	2019	environmental	Nebuliser_P26_BU28		2	2	OXA-23-like	OXA-66	OXA-23	0	0	0	0
SAMN19762505	PRJNA738868	SRX11170840	SRR14852267	SRS9229207	China	Hangzhou, Sir Run Run Shaw Hospital ICU	Latitude	120.20162	2019-08-06	6	8	2019	environmental	Ventilator_P19_BU20		2	2	OXA-23-like	OXA-66	OXA-23	0	0	0	0
SAMN19762506	PRJNA738868	SRX11170851	SRR14852256	SRS9229218	China	Hangzhou, Sir Run Run Shaw Hospital ICU	Latitude	120.20162	2019-08-13	13	8	2019	environmental	Ventilator_P2_BU1		2	2	OXA-23-like	OXA-66	OXA-23	0	0	0	0
SAMN19762507	PRJNA738868	SRX11170862	SRR14852245	SRS9229229	China	Hangzhou, Sir Run Run Shaw Hospital ICU	Latitude	120.20162	2019-08-13	13	8	2019	environmental	Bed controller_P2_BU1		2	2	OXA-23-like	OXA-66	OXA-23	0	0	0	0
SAMN19762508	PRJNA738868	SRX11170873	SRR14852234	SRS9229240	China	Hangzhou, Sir Run Run Shaw Hospital ICU	Latitude	120.20162	2019-08-13	13	8	2019	environmental	Inside sink drain_P2_BU1		2	2	OXA-23-like	OXA-66	OXA-23	0	0	0	0
SAMN19762509	PRJNA738868	SRX11170885	SRR14852222	SRS9229254	China	Hangzhou, Sir Run Run Shaw Hospital ICU	Latitude	120.20162	2019-08-13	13	8	2019	environmental	Ventilator_P7_BU6		2	2	OXA-23-like	OXA-66	OXA-23	0	0	0	0
SAMN19762510	PRJNA738868	SRX11170896	SRR14852211	SRS9229265	China	Hangzhou, Sir Run Run Shaw Hospital ICU	Latitude	120.20162	2019-08-13	13	8	2019	environmental	Dispensing trolley_P31_BU12		2	2	OXA-23-like	OXA-66	OXA-23	0	0	0	0
SAMN19762511	PRJNA738868	SRX11170907	SRR14852200	SRS9229273	China	Hangzhou, Sir Run Run Shaw Hospital ICU	Latitude	120.20162	2019-08-13	13	8	2019	environmental	Ventilator shelf_P34_BU17		2	2	OXA-23-like	OXA-66	OXA-23	0	0	0	0
SAMN19762512	PRJNA738868	SRX11170918	SRR14852189	SRS9229285	China	Hangzhou, Sir Run Run Shaw Hospital ICU	Latitude	120.20162	2019-08-13	13	8	2019	environmental	Computer_P34_BU17		2	2	OXA-23-like	OXA-66	OXA-23	0	0	0	0
SAMN19762513	PRJNA738868	SRX11170929	SRR14852178	SRS9229296	China	Hangzhou, Sir Run Run Shaw Hospital ICU	Latitude	120.20162	2019-08-13	13	8	2019	environmental	Nebuliser_P27_BU18		2	2	OXA-23-like	OXA-66	OXA-23	0	0	0	0
SAMN19762514	PRJNA738868	SRX11170940	SRR14852167	SRS9229307	China	Hangzhou, Sir Run Run Shaw Hospital ICU	Latitude	120.20162	2019-08-13	13	8	2019	environmental	Ventilator shelf_P27_BU18		2	2	OXA-23-like	OXA-66	OXA-23	0	0	0	0
SAMN19762515	PRJNA738868	SRX11170951	SRR14852156	SRS9229318	China	Hangzhou, Sir Run Run Shaw Hospital ICU	Latitude	120.20162	2019-08-13	13	8	2019	environmental	Ventilator shelf_P35_BU19		2	2	OXA-23-like	OXA-66	OXA-23	0	0	0	0
SAMN19762516	PRJNA738868	SRX11170962	SRR14852145	SRS9229329	China	Hangzhou, Sir Run Run Shaw Hospital ICU	Latitude	120.20162	2019-08-13	13	8	2019	environmental	Bedside table_P35_BU19		2	2	OXA-23-like	OXA-66	OXA-23	0	0	0	0
SAMN19762517	PRJNA738868	SRX11170973	SRR14852134	SRS9229340	China	Hangzhou, Sir Run Run Shaw Hospital ICU	Latitude	120.20162	2019-08-13	13	8	2019	environmental	Ventilator_P19_BU20		2	2	OXA-23-like	OXA-66	OXA-23	0	0	0	0
SAMN19762518	PRJNA738868	SRX11170984	SRR14852123	SRS9229351	China	Hangzhou, Sir Run Run Shaw Hospital ICU	Latitude	120.20162	2019-08-13	13	8	2019	environmental	ECG monitor_P19_BU20		2	2	OXA-23-like	OXA-66	OXA-23	0	0	0	0
SAMN19762519	PRJNA738868	SRX11170996	SRR14852111	SRS9229363	China	Hangzhou, Sir Run Run Shaw Hospital ICU	Latitude	120.20162	2019-08-13	13	8	2019	environmental	Computer_P19_BU20		2	2	OXA-23-like	OXA-66	OXA-23	0	0	0	0
SAMN19762520	PRJNA738868	SRX11171007	SRR14852571	SRS9229374	China	Hangzhou, Sir Run Run Shaw Hospital ICU	Latitude	120.20162	2019-08-13	13	8	2019	environmental	Ventilator_P21_BU22		2	2	OXA-23-like	OXA-66	OXA-23	0	0	0	0
SAMN19762521	PRJNA738868	SRX11171018	SRR14852560	SRS9229385	China	Hangzhou, Sir Run Run Shaw Hospital ICU	Latitude	120.20162	2019-08-13	13	8	2019	environmental	Syringe driver_P21_BU22		2	2	OXA-23-like	OXA-66	OXA-23	0	0	0	0
SAMN19762522	PRJNA738868	SRX11171029	SRR14852549	SRS9229396	China	Hangzhou, Sir Run Run Shaw Hospital ICU	Latitude	120.20162	2019-08-13	13	8	2019	environmental	Nebuliser_P21_BU22		2	2	OXA-23-like	OXA-66	OXA-23	0	0	0	0
SAMN19762523	PRJNA738868	SRX11171040	SRR14852538	SRS9229398	China	Hangzhou, Sir Run Run Shaw Hospital ICU	Latitude	120.20162	2019-08-13	13	8	2019	environmental	Bed controller_P21_BU22		2	2	OXA-23-like	OXA-66	OXA-23	0	0	0	0
SAMN19762524	PRJNA738868	SRX11171051	SRR14852527	SRS9229399	China	Hangzhou, Sir Run Run Shaw Hospital ICU	Latitude	120.20162	2019-08-13	13	8	2019	environmental	Bedside table_P21_BU22		2	2	OXA-23-like	OXA-66	OXA-23	0	0	0	0
SAMN19762525	PRJNA738868	SRX11171062	SRR14852516	SRS9229400	China	Hangzhou, Sir Run Run Shaw Hospital ICU	Latitude	120.20162	2019-08-13	13	8	2019	environmental	Ventilator_P22_BU23		2	2	OXA-23-like	OXA-66	OXA-23	0	0	0	0
SAMN19762526	PRJNA738868	SRX11171073	SRR14852505	SRS9229403	China	Hangzhou, Sir Run Run Shaw Hospital ICU	Latitude	120.20162	2019-08-13	13	8	2019	environmental	ECG monitor_P22_BU23		2	2	OXA-23-like	OXA-66	OXA-23	0	0	0	0
SAMN19762527	PRJNA738868	SRX11171075	SRR14852503	SRS9229405	China	Hangzhou, Sir Run Run Shaw Hospital ICU	Latitude	120.20162	2019-08-13	13	8	2019	environmental	Ventilator shelf_P22_BU23		2	2	OXA-23-like	OXA-66	OXA-23	0	0	0	0
SAMN19762528	PRJNA738868	SRX11171076	SRR14852502	SRS9229401	China	Hangzhou, Sir Run Run Shaw Hospital ICU	Latitude	120.20162	2019-08-13	13	8	2019	environmental	Bed controller_P22_BU23		2	2	OXA-23-like	OXA-66	OXA-23	0	0	0	0
SAMN19762529	PRJNA738868	SRX11171078	SRR14852500	SRS9229408	China	Hangzhou, Sir Run Run Shaw Hospital ICU	Latitude	120.20162	2019-08-13	13	8	2019	environmental	Dispensing trolley_P22_BU23		2	2	OXA-23-like	OXA-66	OXA-23	0	0	0	0
SAMN19762530	PRJNA738868	SRX11171079	SRR14852499	SRS9229407	China	Hangzhou, Sir Run Run Shaw Hospital ICU	Latitude	120.20162	2019-08-13	13	8	2019	environmental	Ventilator_P1_BU24		2	2	OXA-23-like	OXA-66	OXA-23	0	0	0	0
SAMN19762531	PRJNA738868	SRX11171080	SRR14852498	SRS9229409	China	Hangzhou, Sir Run Run Shaw Hospital ICU	Latitude	120.20162	2019-08-13	13	8	2019	environmental	Ventilator shelf_P1_BU24		2	2	OXA-23-like	OXA-66	OXA-23	0	0	0	0
SAMN19762532	PRJNA738868	SRX11171081	SRR14852497	SRS9229410	China	Hangzhou, Sir Run Run Shaw Hospital ICU	Latitude	120.20162	2019-08-13	13	8	2019	environmental	Bed rail_P23_BU25		2	2	OXA-23-like	OXA-66	OXA-23	0	0	0	0
SAMN19762533	PRJNA738868	SRX11171082	SRR14852496	SRS9229412	China	Hangzhou, Sir Run Run Shaw Hospital ICU	Latitude	120.20162	2019-08-13	13	8	2019	environmental	Ventilator_P23_BU25		2	2	OXA-23-like	OXA-66	OXA-23	0	0	0	0
SAMN19762534	PRJNA738868	SRX11171083	SRR14852495	SRS9229411	China	Hangzhou, Sir Run Run Shaw Hospital ICU	Latitude	120.20162	2019-08-13	13	8	2019	environmental	Nebuliser_P23_BU25		2	2	OXA-23-like	OXA-66	OXA-23	0	0	0	0
SAMN19762535	PRJNA738868	SRX11171084	SRR14852494	SRS9229413	China	Hangzhou, Sir Run Run Shaw Hospital ICU	Latitude	120.20162	2019-08-13	13	8	2019	environmental	Locker_P23_BU25		2	2	OXA-23-like	OXA-66	OXA-23	0	0	0	0
SAMN19762536	PRJNA738868	SRX11171085	SRR14852493	SRS9229414	China	Hangzhou, Sir Run Run Shaw Hospital ICU	Latitude	120.20162	2019-08-13	13	8	2019	environmental	Sink countertop_P23_BU25		2	2	OXA-23-like	OXA-66	OXA-23	0	0	0	0
SAMN19762537	PRJNA738868	SRX11171086	SRR14852492	SRS9229415	China	Hangzhou, Sir Run Run Shaw Hospital ICU	Latitude	120.20162	2019-08-13	13	8	2019	environmental	Ventilator_P24_BU26		2	2	OXA-23-like	OXA-66	OXA-23	0	0	0	0
SAMN19762538	PRJNA738868	SRX11171087	SRR14852491	SRS9229416	China	Hangzhou, Sir Run Run Shaw Hospital ICU	Latitude	120.20162	2019-08-13	13	8	2019	environmental	Ventilator_P26_BU28		2	2	OXA-23-like	OXA-66	OXA-23	0	0	0	0
SAMN19762539	PRJNA738868	SRX11171089	SRR14852489	SRS9229418	China	Hangzhou, Sir Run Run Shaw Hospital ICU	Latitude	120.20162	2019-08-13	13	8	2019	environmental	Ventilator_P8_BU9		2	2	OXA-23-like	OXA-66	OXA-23	0	0	0	0
SAMN19762540	PRJNA738868	SRX11171090	SRR14852488	SRS9229419	China	Hangzhou, Sir Run Run Shaw Hospital ICU	Latitude	120.20162	2019-08-13	13	8	2019	environmental	Ventilator_P6_BU8		2	2	OXA-23-like	OXA-66	OXA-23	0	0	0	0
SAMN19762541	PRJNA738868	SRX11171091	SRR14852487	SRS9229420	China	Hangzhou, Sir Run Run Shaw Hospital ICU	Latitude	120.20162	2019-08-20	20	8	2019	environmental	ECG monitor_P2_BU1		2	2	OXA-23-like	OXA-66	OXA-23	0	0	0	0
SAMN19762542	PRJNA738868	SRX11171092	SRR14852486	SRS9229421	China	Hangzhou, Sir Run Run Shaw Hospital ICU	Latitude	120.20162	2019-08-20	20	8	2019	environmental	Nebuliser_P6_BU8		2	2	OXA-23-like	OXA-66	OXA-23	0	0	0	0
SAMN19762543	PRJNA738868	SRX11171093	SRR14852485	SRS9229422	China	Hangzhou, Sir Run Run Shaw Hospital ICU	Latitude	120.20162	2019-08-20	20	8	2019	environmental	Stethoscope_P43_BU17		2	2	OXA-23-like	OXA-66	OXA-23	0	0	0	0
SAMN19762544	PRJNA738868	SRX11171094	SRR14852484	SRS9229423	China	Hangzhou, Sir Run Run Shaw Hospital ICU	Latitude	120.20162	2019-08-20	20	8	2019	environmental	Bed rail_P27_BU18		2	2	OXA-23-like	OXA-66	OXA-23	0	0	0	0
SAMN19762545	PRJNA738868	SRX11171095	SRR14852483	SRS9229424	China	Hangzhou, Sir Run Run Shaw Hospital ICU	Latitude	120.20162	2019-08-20	20	8	2019	environmental	Ventilator_P27_BU18		2	2	OXA-23-like	OXA-66	OXA-23	0	0	0	0
SAMN19762546	PRJNA738868	SRX11171096	SRR14852482	SRS9229425	China	Hangzhou, Sir Run Run Shaw Hospital ICU	Latitude	120.20162	2019-08-20	20	8	2019	environmental	ECG monitor_P27_BU18		2	2	OXA-23-like	OXA-66	OXA-23	0	0	0	0
SAMN19762547	PRJNA738868	SRX11171097	SRR14852481	SRS9229427	China	Hangzhou, Sir Run Run Shaw Hospital ICU	Latitude	120.20162	2019-08-20	20	8	2019	environmental	Syringe driver_P27_BU18		2	2	OXA-23-like	OXA-66	OXA-23	0	0	0	0
SAMN19762548	PRJNA738868	SRX11171098	SRR14852480	SRS9229429	China	Hangzhou, Sir Run Run Shaw Hospital ICU	Latitude	120.20162	2019-08-20	20	8	2019	environmental	Bed rail_P44_BU19		2	2	OXA-23-like	OXA-66	OXA-23	0	0	0	0
SAMN19762549	PRJNA738868	SRX11171100	SRR14852478	SRS9229428	China	Hangzhou, Sir Run Run Shaw Hospital ICU	Latitude	120.20162	2019-08-20	20	8	2019	environmental	Syringe driver_P19_BU20		2	2	OXA-23-like	OXA-66	OXA-23	0	0	0	0
SAMN19762550	PRJNA738868	SRX11171101	SRR14852477	SRS9229430	China	Hangzhou, Sir Run Run Shaw Hospital ICU	Latitude	120.20162	2019-08-20	20	8	2019	environmental	Infusion stand_P19_BU20		2	2	OXA-23-like	OXA-66	OXA-23	0	0	0	0
SAMN19762551	PRJNA738868	SRX11171102	SRR14852476	SRS9229431	China	Hangzhou, Sir Run Run Shaw Hospital ICU	Latitude	120.20162	2019-08-20	20	8	2019	environmental	Ventilator_P22_BU23		2	2	OXA-23-like	OXA-66	OXA-23	0	0	0	0
SAMN19762552	PRJNA738868	SRX11171103	SRR14852475	SRS9229432	China	Hangzhou, Sir Run Run Shaw Hospital ICU	Latitude	120.20162	2019-08-20	20	8	2019	environmental	ECG monitor_P22_BU23		2	2	OXA-23-like	OXA-66	OXA-23	0	0	0	0
SAMN19762553	PRJNA738868	SRX11171104	SRR14852474	SRS9229433	China	Hangzhou, Sir Run Run Shaw Hospital ICU	Latitude	120.20162	2019-08-20	20	8	2019	environmental	Syringe driver_P22_BU23		2	2	OXA-23-like	OXA-66	OXA-23	0	0	0	0
SAMN19762554	PRJNA738868	SRX11171105	SRR14852473	SRS9229434	China	Hangzhou, Sir Run Run Shaw Hospital ICU	Latitude	120.20162	2019-08-20	20	8	2019	environmental	Stethoscope_P45_BU22		2	2	OXA-23-like	OXA-66	OXA-23	0	0	0	0
SAMN19762555	PRJNA738868	SRX11171106	SRR14852472	SRS9229435	China	Hangzhou, Sir Run Run Shaw Hospital ICU	Latitude	120.20162	2019-08-20	20	8	2019	environmental	Infusion stand_P22_BU23		2	2	OXA-23-like	OXA-66	OXA-23	0	0	0	0
SAMN19762556	PRJNA738868	SRX11171107	SRR14852471	SRS9229436	China	Hangzhou, Sir Run Run Shaw Hospital ICU	Latitude	120.20162	2019-08-20	20	8	2019	environmental	Ventilator_P46_BU24		2	2	OXA-23-like	OXA-66	OXA-23	0	0	0	0
SAMN19762557	PRJNA738868	SRX11171108	SRR14852470	SRS9229437	China	Hangzhou, Sir Run Run Shaw Hospital ICU	Latitude	120.20162	2019-08-20	20	8	2019	environmental	Nebuliser_P46_BU24		2	2	OXA-23-like	OXA-66	OXA-23	0	0	0	0
SAMN19762558	PRJNA738868	SRX11171109	SRR14852469	SRS9229439	China	Hangzhou, Sir Run Run Shaw Hospital ICU	Latitude	120.20162	2019-08-20	20	8	2019	environmental	Bed rail_P26_BU28		2	2	OXA-23-like	OXA-66	OXA-23	0	0	0	0
SAMN19762559	PRJNA738868	SRX11171111	SRR14852467	SRS9229440	China	Hangzhou, Sir Run Run Shaw Hospital ICU	Latitude	120.20162	2019-08-20	20	8	2019	environmental	Infusion stand_P26_BU28		2	2	OXA-23-like	OXA-66	OXA-23	0	0	0	0
SAMN19762560	PRJNA738868	SRX11171112	SRR14852466	SRS9229442	China	Hangzhou, Sir Run Run Shaw Hospital ICU	Latitude	120.20162	2019-08-20	20	8	2019	environmental	Computer_P28_BU12		2	2	OXA-23-like	OXA-66	OXA-23	0	0	0	0
SAMN19762561	PRJNA738868	SRX11171113	SRR14852465	SRS9229441	China	Hangzhou, Sir Run Run Shaw Hospital ICU	Latitude	120.20162	2019-08-20	20	8	2019	environmental	Ventilator_P33_BU16		2	2	OXA-23-like	OXA-66	OXA-23	0	0	0	0
SAMN19762562	PRJNA738868	SRX11171114	SRR14852464	SRS9229443	China	Hangzhou, Sir Run Run Shaw Hospital ICU	Latitude	120.20162	2019-08-20	20	8	2019	environmental	Bedside table_P27_BU18		2	2	OXA-23-like	OXA-66	OXA-23	0	0	0	0
SAMN19762563	PRJNA738868	SRX11171115	SRR14852463	SRS9229444	China	Hangzhou, Sir Run Run Shaw Hospital ICU	Latitude	120.20162	2019-08-20	20	8	2019	environmental	Locker_P44_BU19		2	2	OXA-23-like	OXA-66	OXA-23	0	0	0	0
SAMN19762564	PRJNA738868	SRX11171116	SRR14852462	SRS9229445	China	Hangzhou, Sir Run Run Shaw Hospital ICU	Latitude	120.20162	2019-08-20	20	8	2019	environmental	Ventilator shelf_P45_BU22		2	2	OXA-23-like	OXA-66	OXA-23	0	0	0	0
SAMN19762565	PRJNA738868	SRX11171117	SRR14852461	SRS9229446	China	Hangzhou, Sir Run Run Shaw Hospital ICU	Latitude	120.20162	2019-08-20	20	8	2019	environmental	Infusion stand_P45_BU22		2	2	OXA-23-like	OXA-66	OXA-23	0	0	0	0
SAMN19762566	PRJNA738868	SRX11171118	SRR14852460	SRS9229447	China	Hangzhou, Sir Run Run Shaw Hospital ICU	Latitude	120.20162	2019-08-20	20	8	2019	environmental	Ventilator shelf_P22_BU23		2	2	OXA-23-like	OXA-66	OXA-23	0	0	0	0
SAMN19762567	PRJNA738868	SRX11171119	SRR14852459	SRS9229448	China	Hangzhou, Sir Run Run Shaw Hospital ICU	Latitude	120.20162	2019-08-20	20	8	2019	environmental	Stethoscope_P46_BU24		2	2	OXA-23-like	OXA-66	OXA-23	0	0	0	0
SAMN19762568	PRJNA738868	SRX11171120	SRR14852458	SRS9229402	China	Hangzhou, Sir Run Run Shaw Hospital ICU	Latitude	120.20162	2019-08-20	20	8	2019	environmental	Nebuliser_P23_BU25		2	2	OXA-23-like	OXA-66	OXA-23	0	0	0	0
SAMN19762569	PRJNA738868	SRX11171122	SRR14852456	SRS9229451	China	Hangzhou, Sir Run Run Shaw Hospital ICU	Latitude	120.20162	2019-08-20	20	8	2019	environmental	Ventilator_P26_BU28		2	2	OXA-23-like	OXA-66	OXA-23	0	0	0	0
SAMN19762570	PRJNA738868	SRX11171123	SRR14852455	SRS9229450	China	Hangzhou, Sir Run Run Shaw Hospital ICU	Latitude	120.20162	2019-08-20	20	8	2019	environmental	Bed rail_P41_BU14		2	2	OXA-23-like	OXA-66	OXA-23	0	0	0	0
SAMN19762571	PRJNA738868	SRX11171124	SRR14852454	SRS9229452	China	Hangzhou, Sir Run Run Shaw Hospital ICU	Latitude	120.20162	2019-08-27	27	8	2019	environmental	Dispensing trolley_P4_BU3		2	2	OXA-23-like	OXA-66	OXA-23	0	0	0	0
SAMN19762572	PRJNA738868	SRX11171125	SRR14852453	SRS9229453	China	Hangzhou, Sir Run Run Shaw Hospital ICU	Latitude	120.20162	2019-08-27	27	8	2019	environmental	Dispensing trolley_NA_BU5		2	2	OXA-23-like	OXA-66	OXA-23	0	0	0	0
SAMN19762573	PRJNA738868	SRX11171126	SRR14852452	SRS9229454	China	Hangzhou, Sir Run Run Shaw Hospital ICU	Latitude	120.20162	2019-08-27	27	8	2019	environmental	Ventilator_P6_BU8		2	2	OXA-23-like	OXA-66	OXA-23	0	0	0	0
SAMN19762574	PRJNA738868	SRX11171127	SRR14852451	SRS9229455	China	Hangzhou, Sir Run Run Shaw Hospital ICU	Latitude	120.20162	2019-08-27	27	8	2019	environmental	Bedside table_P6_BU8		2	2	OXA-23-like	OXA-66	OXA-23	0	0	0	0
SAMN19762575	PRJNA738868	SRX11171128	SRR14852450	SRS9229456	China	Hangzhou, Sir Run Run Shaw Hospital ICU	Latitude	120.20162	2019-08-27	27	8	2019	environmental	Bedside table_P8_BU9		2	2	OXA-23-like	OXA-66	OXA-23	0	0	0	0
SAMN19762576	PRJNA738868	SRX11171129	SRR14852449	SRS9229404	China	Hangzhou, Sir Run Run Shaw Hospital ICU	Latitude	120.20162	2019-08-27	27	8	2019	environmental	Computer_P49_BU12		2	2	OXA-23-like	OXA-66	OXA-23	0	0	0	0
SAMN19762577	PRJNA738868	SRX11171130	SRR14852448	SRS9229457	China	Hangzhou, Sir Run Run Shaw Hospital ICU	Latitude	120.20162	2019-08-27	27	8	2019	environmental	Bed rail_P50_BU13		2	2	OXA-23-like	OXA-66	OXA-23	0	0	0	0
SAMN19762578	PRJNA738868	SRX11171131	SRR14852447	SRS9229458	China	Hangzhou, Sir Run Run Shaw Hospital ICU	Latitude	120.20162	2019-08-27	27	8	2019	environmental	Ventilator_P42_BU15		2	2	OXA-23-like	OXA-66	OXA-23	0	0	0	0
SAMN19762579	PRJNA738868	SRX11170664	SRR14852443	SRS9229033	China	Hangzhou, Sir Run Run Shaw Hospital ICU	Latitude	120.20162	2019-08-27	27	8	2019	environmental	Bedside table_P52_BU16		2	2	OXA-23-like	OXA-66	OXA-23	0	0	0	0
SAMN19762580	PRJNA738868	SRX11170665	SRR14852442	SRS9229041	China	Hangzhou, Sir Run Run Shaw Hospital ICU	Latitude	120.20162	2019-08-27	27	8	2019	environmental	Bed rail_P47_BU17		2	2	OXA-23-like	OXA-66	OXA-23	0	0	0	0
SAMN19762581	PRJNA738868	SRX11170666	SRR14852441	SRS9229031	China	Hangzhou, Sir Run Run Shaw Hospital ICU	Latitude	120.20162	2019-08-27	27	8	2019	environmental	Ventilator_P47_BU17		2	2	OXA-23-like	OXA-66	OXA-23	0	0	0	0
SAMN19762582	PRJNA738868	SRX11170667	SRR14852440	SRS9229032	China	Hangzhou, Sir Run Run Shaw Hospital ICU	Latitude	120.20162	2019-08-27	27	8	2019	environmental	ECG monitor_P47_BU17		2	2	OXA-23-like	OXA-66	OXA-23	0	0	0	0
SAMN19762583	PRJNA738868	SRX11170668	SRR14852439	SRS9229034	China	Hangzhou, Sir Run Run Shaw Hospital ICU	Latitude	120.20162	2019-08-27	27	8	2019	environmental	Syringe driver_P47_BU17		2	2	OXA-23-like	OXA-66	OXA-23	0	0	0	0
SAMN19762584	PRJNA738868	SRX11170669	SRR14852438	SRS9229035	China	Hangzhou, Sir Run Run Shaw Hospital ICU	Latitude	120.20162	2019-08-27	27	8	2019	environmental	Bed controller_P47_BU17		2	2	OXA-23-like	OXA-66	OXA-23	0	0	0	0
SAMN19762585	PRJNA738868	SRX11170670	SRR14852437	SRS9229036	China	Hangzhou, Sir Run Run Shaw Hospital ICU	Latitude	120.20162	2019-08-27	27	8	2019	environmental	Bedside table_P53_BU18		2	2	OXA-23-like	OXA-66	OXA-23	0	0	0	0
SAMN19762586	PRJNA738868	SRX11170671	SRR14852436	SRS9229037	China	Hangzhou, Sir Run Run Shaw Hospital ICU	Latitude	120.20162	2019-08-27	27	8	2019	environmental	Ventilator_P54_BU19		2	2	OXA-23-like	OXA-66	OXA-23	0	0	0	0
SAMN19762587	PRJNA738868	SRX11170672	SRR14852435	SRS9229038	China	Hangzhou, Sir Run Run Shaw Hospital ICU	Latitude	120.20162	2019-08-27	27	8	2019	environmental	Nebuliser_P19_BU20		2	2	OXA-23-like	OXA-66	OXA-23	0	0	0	0
SAMN19762588	PRJNA738868	SRX11170673	SRR14852434	SRS9229039	China	Hangzhou, Sir Run Run Shaw Hospital ICU	Latitude	120.20162	2019-08-27	27	8	2019	environmental	Ventilator shelf_P19_BU20		2	2	OXA-23-like	OXA-66	OXA-23	0	0	0	0
SAMN19762589	PRJNA738868	SRX11170675	SRR14852432	SRS9229042	China	Hangzhou, Sir Run Run Shaw Hospital ICU	Latitude	120.20162	2019-08-27	27	8	2019	environmental	Bed controller_P19_BU20		2	2	OXA-23-like	OXA-66	OXA-23	0	0	0	0
SAMN19762590	PRJNA738868	SRX11170676	SRR14852431	SRS9229043	China	Hangzhou, Sir Run Run Shaw Hospital ICU	Latitude	120.20162	2019-08-27	27	8	2019	environmental	Bed rail_P13_BU21		2	2	OXA-23-like	OXA-66	OXA-23	0	0	0	0
SAMN19762591	PRJNA738868	SRX11170677	SRR14852430	SRS9229044	China	Hangzhou, Sir Run Run Shaw Hospital ICU	Latitude	120.20162	2019-08-27	27	8	2019	environmental	Ventilator_P13_BU21		2	2	OXA-23-like	OXA-66	OXA-23	0	0	0	0
SAMN19762592	PRJNA738868	SRX11170678	SRR14852429	SRS9229045	China	Hangzhou, Sir Run Run Shaw Hospital ICU	Latitude	120.20162	2019-08-27	27	8	2019	environmental	ECG monitor_P13_BU21		2	2	OXA-23-like	OXA-66	OXA-23	0	0	0	0
SAMN19762593	PRJNA738868	SRX11170679	SRR14852428	SRS9229046	China	Hangzhou, Sir Run Run Shaw Hospital ICU	Latitude	120.20162	2019-08-27	27	8	2019	environmental	Stethoscope_P13_BU21		2	2	OXA-23-like	OXA-66	OXA-23	0	0	0	0
SAMN19762594	PRJNA738868	SRX11170680	SRR14852427	SRS9229047	China	Hangzhou, Sir Run Run Shaw Hospital ICU	Latitude	120.20162	2019-08-27	27	8	2019	environmental	Bed controller_P55_BU22		2	2	OXA-23-like	OXA-66	OXA-23	0	0	0	0
SAMN19762595	PRJNA738868	SRX11170681	SRR14852426	SRS9229048	China	Hangzhou, Sir Run Run Shaw Hospital ICU	Latitude	120.20162	2019-08-27	27	8	2019	environmental	Ventilator_P22_BU23		2	2	OXA-23-like	OXA-66	OXA-23	0	0	0	0
SAMN19762596	PRJNA738868	SRX11170682	SRR14852425	SRS9229049	China	Hangzhou, Sir Run Run Shaw Hospital ICU	Latitude	120.20162	2019-08-27	27	8	2019	environmental	Syringe driver_P22_BU23		2	2	OXA-23-like	OXA-66	OXA-23	0	0	0	0
SAMN19762597	PRJNA738868	SRX11170683	SRR14852424	SRS9229050	China	Hangzhou, Sir Run Run Shaw Hospital ICU	Latitude	120.20162	2019-08-27	27	8	2019	environmental	Ventilator_P33_BU24		2	2	OXA-23-like	OXA-66	OXA-23	0	0	0	0
SAMN19762598	PRJNA738868	SRX11170684	SRR14852423	SRS9229051	China	Hangzhou, Sir Run Run Shaw Hospital ICU	Latitude	120.20162	2019-08-27	27	8	2019	environmental	Syringe driver_P28_BU25		2	2	OXA-23-like	OXA-66	OXA-23	0	0	0	0
SAMN19762599	PRJNA738868	SRX11170686	SRR14852421	SRS9229052	China	Hangzhou, Sir Run Run Shaw Hospital ICU	Latitude	120.20162	2019-08-27	27	8	2019	environmental	Computer_P24_BU26		2	2	OXA-23-like	OXA-66	OXA-23	0	0	0	0
SAMN19762600	PRJNA738868	SRX11170687	SRR14852420	SRS9229054	China	Hangzhou, Sir Run Run Shaw Hospital ICU	Latitude	120.20162	2019-08-27	27	8	2019	environmental	Ventilator shelf_P26_BU28		2	2	OXA-23-like	OXA-66	OXA-23	0	0	0	0
SAMN19762601	PRJNA738868	SRX11170688	SRR14852419	SRS9229055	China	Hangzhou, Sir Run Run Shaw Hospital ICU	Latitude	120.20162	2019-08-27	27	8	2019	environmental	Bedside table_P26_BU28		2	2	OXA-23-like	OXA-66	OXA-23	0	0	0	0
SAMN19762602	PRJNA738868	SRX11170689	SRR14852418	SRS9229056	China	Hangzhou, Sir Run Run Shaw Hospital ICU	Latitude	120.20162	2019-08-27	27	8	2019	environmental	Sink countertop_P26_BU28		2	2	OXA-23-like	OXA-66	OXA-23	0	0	0	0
SAMN19762603	PRJNA738868	SRX11170690	SRR14852417	SRS9229057	China	Hangzhou, Sir Run Run Shaw Hospital ICU	Latitude	120.20162	2019-08-27	27	8	2019	environmental	Crash trolley 1_NA_Room 10		2	2	OXA-23-like	OXA-66	OXA-23	0	0	0	0
SAMN19762604	PRJNA738868	SRX11170691	SRR14852416	SRS9229058	China	Hangzhou, Sir Run Run Shaw Hospital ICU	Latitude	120.20162	2019-08-27	27	8	2019	environmental	Ventilator_P2_BU1		2	2	OXA-23-like	OXA-66	OXA-23	0	0	0	0
SAMN19762605	PRJNA738868	SRX11170692	SRR14852415	SRS9229059	China	Hangzhou, Sir Run Run Shaw Hospital ICU	Latitude	120.20162	2019-08-27	27	8	2019	environmental	Bed controller_P2_BU1		2	2	OXA-23-like	OXA-66	OXA-23	0	0	0	0
SAMN19762606	PRJNA738868	SRX11170693	SRR14852414	SRS9229060	China	Hangzhou, Sir Run Run Shaw Hospital ICU	Latitude	120.20162	2019-08-27	27	8	2019	environmental	Ventilator shelf_P6_BU8		2	2	OXA-23-like	OXA-66	OXA-23	0	0	0	0
SAMN19762607	PRJNA738868	SRX11170694	SRR14852413	SRS9229061	China	Hangzhou, Sir Run Run Shaw Hospital ICU	Latitude	120.20162	2019-08-27	27	8	2019	environmental	Infusion stand_P6_BU8		2	2	OXA-23-like	OXA-66	OXA-23	0	0	0	0
SAMN19762608	PRJNA738868	SRX11170695	SRR14852412	SRS9229062	China	Hangzhou, Sir Run Run Shaw Hospital ICU	Latitude	120.20162	2019-08-27	27	8	2019	environmental	Ventilator shelf_P8_BU9		2	2	OXA-23-like	OXA-66	OXA-23	0	0	0	0
SAMN19762609	PRJNA738868	SRX11170697	SRR14852410	SRS9229064	China	Hangzhou, Sir Run Run Shaw Hospital ICU	Latitude	120.20162	2019-08-27	27	8	2019	environmental	Infusion stand_P8_BU9		2	2	OXA-23-like	OXA-66	OXA-23	0	0	0	0
SAMN19762610	PRJNA738868	SRX11170698	SRR14852409	SRS9229065	China	Hangzhou, Sir Run Run Shaw Hospital ICU	Latitude	120.20162	2019-08-27	27	8	2019	environmental	Nebuliser_P48_BU11		2	2	OXA-23-like	OXA-66	OXA-23	0	0	0	0
SAMN19762611	PRJNA738868	SRX11170699	SRR14852408	SRS9229066	China	Hangzhou, Sir Run Run Shaw Hospital ICU	Latitude	120.20162	2019-08-27	27	8	2019	environmental	Bedside table_P50_BU13		2	2	OXA-23-like	OXA-66	OXA-23	0	0	0	0
SAMN19762612	PRJNA738868	SRX11170700	SRR14852407	SRS9229067	China	Hangzhou, Sir Run Run Shaw Hospital ICU	Latitude	120.20162	2019-08-27	27	8	2019	environmental	Ventilator_P51_BU14		2	2	OXA-23-like	OXA-66	OXA-23	0	0	0	0
SAMN19762613	PRJNA738868	SRX11170701	SRR14852406	SRS9229068	China	Hangzhou, Sir Run Run Shaw Hospital ICU	Latitude	120.20162	2019-08-27	27	8	2019	environmental	Switch button_P47_BU17		187	2	OXA-23-like	OXA-66	OXA-23	0	0	0	0
SAMN19762614	PRJNA738868	SRX11170702	SRR14852405	SRS9229069	China	Hangzhou, Sir Run Run Shaw Hospital ICU	Latitude	120.20162	2019-08-27	27	8	2019	environmental	Stethoscope_P47_BU17		2	2	OXA-23-like	OXA-66	OXA-23	0	0	0	0
SAMN19762615	PRJNA738868	SRX11170703	SRR14852404	SRS9229070	China	Hangzhou, Sir Run Run Shaw Hospital ICU	Latitude	120.20162	2019-08-27	27	8	2019	environmental	Ventilator shelf_P47_BU17		2	2	OXA-23-like	OXA-66	OXA-23	0	0	0	0
SAMN19762616	PRJNA738868	SRX11170704	SRR14852403	SRS9229071	China	Hangzhou, Sir Run Run Shaw Hospital ICU	Latitude	120.20162	2019-08-27	27	8	2019	environmental	Bedside table_P47_BU17		187	2	OXA-23-like	OXA-66	OXA-23	0	0	0	0
SAMN19762617	PRJNA738868	SRX11170705	SRR14852402	SRS9229072	China	Hangzhou, Sir Run Run Shaw Hospital ICU	Latitude	120.20162	2019-08-27	27	8	2019	environmental	Computer_P47_BU17		2	2	OXA-23-like	OXA-66	OXA-23	0	0	0	0
SAMN19762618	PRJNA738868	SRX11170706	SRR14852401	SRS9229073	China	Hangzhou, Sir Run Run Shaw Hospital ICU	Latitude	120.20162	2019-08-27	27	8	2019	environmental	Infusion stand_P47_BU17		2	2	OXA-23-like	OXA-66	OXA-23	0	0	0	0
SAMN19762619	PRJNA738868	SRX11170708	SRR14852399	SRS9229075	China	Hangzhou, Sir Run Run Shaw Hospital ICU	Latitude	120.20162	2019-08-27	27	8	2019	environmental	Ventilator_P53_BU18		2	2	OXA-23-like	OXA-66	OXA-23	0	0	0	0
SAMN19762620	PRJNA738868	SRX11170709	SRR14852398	SRS9229076	China	Hangzhou, Sir Run Run Shaw Hospital ICU	Latitude	120.20162	2019-08-27	27	8	2019	environmental	Ventilator shelf_P54_BU19		2	2	OXA-23-like	OXA-66	OXA-23	0	0	0	0
SAMN19762621	PRJNA738868	SRX11170710	SRR14852397	SRS9229077	China	Hangzhou, Sir Run Run Shaw Hospital ICU	Latitude	120.20162	2019-08-27	27	8	2019	environmental	Bedside table_P54_BU19		187	2	OXA-23-like	OXA-66	OXA-23	0	0	0	0
SAMN19762622	PRJNA738868	SRX11170711	SRR14852396	SRS9229078	China	Hangzhou, Sir Run Run Shaw Hospital ICU	Latitude	120.20162	2019-08-27	27	8	2019	environmental	Ventilator_P19_BU20		2	2	OXA-23-like	OXA-66	OXA-23	0	0	0	0
SAMN19762623	PRJNA738868	SRX11170712	SRR14852395	SRS9229079	China	Hangzhou, Sir Run Run Shaw Hospital ICU	Latitude	120.20162	2019-08-27	27	8	2019	environmental	Ventilator shelf_P55_BU22		2	2	OXA-23-like	OXA-66	OXA-23	0	0	0	0
SAMN19762624	PRJNA738868	SRX11170713	SRR14852394	SRS9229080	China	Hangzhou, Sir Run Run Shaw Hospital ICU	Latitude	120.20162	2019-09-03	3	9	2019	environmental	Nebuliser_P2_BU1		2	2	OXA-23-like	OXA-66	OXA-23	0	0	0	0
SAMN19762625	PRJNA738868	SRX11170714	SRR14852393	SRS9229081	China	Hangzhou, Sir Run Run Shaw Hospital ICU	Latitude	120.20162	2019-09-03	3	9	2019	environmental	Ventilator_P4_BU3		2	2	OXA-23-like	OXA-66	OXA-23	0	0	0	0
SAMN19762626	PRJNA738868	SRX11170715	SRR14852392	SRS9229082	China	Hangzhou, Sir Run Run Shaw Hospital ICU	Latitude	120.20162	2019-09-03	3	9	2019	environmental	Ventilator_P37_BU4		2	2	OXA-23-like	OXA-66	OXA-23	0	0	0	0
SAMN19762627	PRJNA738868	SRX11170716	SRR14852391	SRS9229083	China	Hangzhou, Sir Run Run Shaw Hospital ICU	Latitude	120.20162	2019-09-03	3	9	2019	environmental	Ventilator shelf_P56_BU5		2	2	OXA-23-like	OXA-66	OXA-23	0	0	0	0
SAMN19762628	PRJNA738868	SRX11170717	SRR14852390	SRS9229084	China	Hangzhou, Sir Run Run Shaw Hospital ICU	Latitude	120.20162	2019-09-03	3	9	2019	environmental	Locker_P29_BU6		2	2	OXA-23-like	OXA-66	OXA-23	0	0	0	0
SAMN19762629	PRJNA738868	SRX11170719	SRR14852388	SRS9229086	China	Hangzhou, Sir Run Run Shaw Hospital ICU	Latitude	120.20162	2019-09-03	3	9	2019	environmental	Ventilator_P50_BU7		2	2	OXA-23-like	OXA-66	OXA-23	0	0	0	0
SAMN19762630	PRJNA738868	SRX11170720	SRR14852387	SRS9229087	China	Hangzhou, Sir Run Run Shaw Hospital ICU	Latitude	120.20162	2019-09-03	3	9	2019	environmental	ECG monitor_P50_BU7		2	2	OXA-23-like	OXA-66	OXA-23	0	0	0	0
SAMN19762631	PRJNA738868	SRX11170721	SRR14852386	SRS9229088	China	Hangzhou, Sir Run Run Shaw Hospital ICU	Latitude	120.20162	2019-09-03	3	9	2019	environmental	Ventilator_P49_BU12		2	2	OXA-23-like	OXA-66	OXA-23	0	0	0	0
SAMN19762632	PRJNA738868	SRX11170722	SRR14852385	SRS9229089	China	Hangzhou, Sir Run Run Shaw Hospital ICU	Latitude	120.20162	2019-09-03	3	9	2019	environmental	Infusion stand_P63_BU16		2	2	OXA-23-like	OXA-66	OXA-23	0	0	0	0
SAMN19762633	PRJNA738868	SRX11170723	SRR14852384	SRS9229091	China	Hangzhou, Sir Run Run Shaw Hospital ICU	Latitude	120.20162	2019-09-03	3	9	2019	environmental	Syringe driver_P69_BU24		2	2	OXA-23-like	OXA-66	OXA-23	0	0	0	0
SAMN19762634	PRJNA738868	SRX11170724	SRR14852383	SRS9229090	China	Hangzhou, Sir Run Run Shaw Hospital ICU	Latitude	120.20162	2019-09-03	3	9	2019	environmental	Bed rail_P26_BU28		2	2	OXA-23-like	OXA-66	OXA-23	0	0	0	0
SAMN19762635	PRJNA738868	SRX11170725	SRR14852382	SRS9229092	China	Hangzhou, Sir Run Run Shaw Hospital ICU	Latitude	120.20162	2019-09-03	3	9	2019	environmental	Ventilator_P26_BU28		2	2	OXA-23-like	OXA-66	OXA-23	0	0	0	0
SAMN19762636	PRJNA738868	SRX11170726	SRR14852381	SRS9229093	China	Hangzhou, Sir Run Run Shaw Hospital ICU	Latitude	120.20162	2019-09-03	3	9	2019	environmental	Locker_P26_BU28		2	2	OXA-23-like	OXA-66	OXA-23	0	0	0	0
SAMN19762637	PRJNA738868	SRX11170727	SRR14852380	SRS9229094	China	Hangzhou, Sir Run Run Shaw Hospital ICU	Latitude	120.20162	2019-09-03	3	9	2019	environmental	Bed rail_P2_BU1		2	2	OXA-23-like	OXA-66	OXA-23	0	0	0	0
SAMN19762638	PRJNA738868	SRX11170728	SRR14852379	SRS9229095	China	Hangzhou, Sir Run Run Shaw Hospital ICU	Latitude	120.20162	2019-09-03	3	9	2019	environmental	Ventilator_P2_BU1		2	2	OXA-23-like	OXA-66	OXA-23	0	0	0	0
SAMN19762639	PRJNA738868	SRX11170730	SRR14852377	SRS9229097	China	Hangzhou, Sir Run Run Shaw Hospital ICU	Latitude	120.20162	2019-09-03	3	9	2019	environmental	Bed rail_P37_BU4		2	2	OXA-23-like	OXA-66	OXA-23	0	0	0	0
SAMN19762640	PRJNA738868	SRX11170731	SRR14852376	SRS9229098	China	Hangzhou, Sir Run Run Shaw Hospital ICU	Latitude	120.20162	2019-09-03	3	9	2019	environmental	Infusion stand_P66_BU21		187	2	OXA-23-like	OXA-66	OXA-23	0	0	0	0
SAMN19762641	PRJNA738868	SRX11170732	SRR14852375	SRS9229099	China	Hangzhou, Sir Run Run Shaw Hospital ICU	Latitude	120.20162	2019-09-03	3	9	2019	environmental	Stethoscope_P68_BU23		2	2	OXA-23-like	OXA-66	OXA-23	0	0	0	0
SAMN19762642	PRJNA738868	SRX11170733	SRR14852374	SRS9229100	China	Hangzhou, Sir Run Run Shaw Hospital ICU	Latitude	120.20162	2019-09-03	3	9	2019	environmental	Bed controller_P68_BU23		2	2	OXA-23-like	OXA-66	OXA-23	0	0	0	0
SAMN19762643	PRJNA738868	SRX11170734	SRR14852373	SRS9229101	China	Hangzhou, Sir Run Run Shaw Hospital ICU	Latitude	120.20162	2019-09-10	10	9	2019	environmental	Ventilator_P2_BU1		2	2	OXA-23-like	OXA-66	OXA-23	0	0	0	0
SAMN19762644	PRJNA738868	SRX11170735	SRR14852372	SRS9229102	China	Hangzhou, Sir Run Run Shaw Hospital ICU	Latitude	120.20162	2019-09-10	10	9	2019	environmental	Bed controller_P2_BU1		2	2	OXA-23-like	OXA-66	OXA-23	0	0	0	0
SAMN19762645	PRJNA738868	SRX11170736	SRR14852371	SRS9229103	China	Hangzhou, Sir Run Run Shaw Hospital ICU	Latitude	120.20162	2019-09-10	10	9	2019	environmental	Sink countertop_P2_BU1		2	2	OXA-23-like	OXA-66	OXA-23	0	0	0	0
SAMN19762646	PRJNA738868	SRX11170737	SRR14852370	SRS9229104	China	Hangzhou, Sir Run Run Shaw Hospital ICU	Latitude	120.20162	2019-09-10	10	9	2019	environmental	Ventilator_P4_BU3		2	2	OXA-23-like	OXA-66	OXA-23	0	0	0	0
SAMN19762647	PRJNA738868	SRX11170738	SRR14852369	SRS9229105	China	Hangzhou, Sir Run Run Shaw Hospital ICU	Latitude	120.20162	2019-09-10	10	9	2019	environmental	Dispensing trolley_P4_BU3		2	2	OXA-23-like	OXA-66	OXA-23	0	0	0	0
SAMN19762648	PRJNA738868	SRX11170739	SRR14852368	SRS9229106	China	Hangzhou, Sir Run Run Shaw Hospital ICU	Latitude	120.20162	2019-09-10	10	9	2019	environmental	Bed rail_P37_BU4		2	2	OXA-23-like	OXA-66	OXA-23	0	0	0	0
SAMN19762650	PRJNA738868	SRX11170742	SRR14852365	SRS9229109	China	Hangzhou, Sir Run Run Shaw Hospital ICU	Latitude	120.20162	2019-09-10	10	9	2019	environmental	Nebuliser_P37_BU4		2	2	OXA-23-like	OXA-66	OXA-23	0	0	0	0
SAMN19762649	PRJNA738868	SRX11170741	SRR14852366	SRS9229108	China	Hangzhou, Sir Run Run Shaw Hospital ICU	Latitude	120.20162	2019-09-10	10	9	2019	environmental	Ventilator_P37_BU4		2	2	OXA-23-like	OXA-66	OXA-23	0	0	0	0
SAMN19762651	PRJNA738868	SRX11170743	SRR14852364	SRS9229110	China	Hangzhou, Sir Run Run Shaw Hospital ICU	Latitude	120.20162	2019-09-10	10	9	2019	environmental	Ventilator_P56_BU5		2	2	OXA-23-like	OXA-66	OXA-23	0	0	0	0
SAMN19762652	PRJNA738868	SRX11170744	SRR14852363	SRS9229111	China	Hangzhou, Sir Run Run Shaw Hospital ICU	Latitude	120.20162	2019-09-10	10	9	2019	environmental	Ventilator_P50_BU7		2	2	OXA-23-like	OXA-66	OXA-23	0	0	0	0
SAMN19762653	PRJNA738868	SRX11170745	SRR14852362	SRS9229113	China	Hangzhou, Sir Run Run Shaw Hospital ICU	Latitude	120.20162	2019-09-10	10	9	2019	environmental	Syringe driver_P50_BU7		2	2	OXA-23-like	OXA-66	OXA-23	0	0	0	0
SAMN19762654	PRJNA738868	SRX11170746	SRR14852361	SRS9229112	China	Hangzhou, Sir Run Run Shaw Hospital ICU	Latitude	120.20162	2019-09-10	10	9	2019	environmental	Nebuliser_P50_BU7		2	2	OXA-23-like	OXA-66	OXA-23	0	0	0	0
SAMN19762655	PRJNA738868	SRX11170747	SRR14852360	SRS9229114	China	Hangzhou, Sir Run Run Shaw Hospital ICU	Latitude	120.20162	2019-09-10	10	9	2019	environmental	Nebuliser_P19_BU18		2	2	OXA-23-like	OXA-66	OXA-23	0	0	0	0
SAMN19762656	PRJNA738868	SRX11170748	SRR14852359	SRS9229115	China	Hangzhou, Sir Run Run Shaw Hospital ICU	Latitude	120.20162	2019-09-10	10	9	2019	environmental	Infusion stand_P67_BU22		2	2	OXA-23-like	OXA-66	OXA-23	0	0	0	0
SAMN19762657	PRJNA738868	SRX11170749	SRR14852358	SRS9229116	China	Hangzhou, Sir Run Run Shaw Hospital ICU	Latitude	120.20162	2019-09-10	10	9	2019	environmental	Ventilator_P25_BU27		2	2	OXA-23-like	OXA-66	OXA-23	0	0	0	0
SAMN19762658	PRJNA738868	SRX11170750	SRR14852357	SRS9229117	China	Hangzhou, Sir Run Run Shaw Hospital ICU	Latitude	120.20162	2019-09-10	10	9	2019	environmental	Infusion stand_P24_BU26		2	2	OXA-23-like	OXA-66	OXA-23	0	0	0	0
SAMN19762659	PRJNA738868	SRX11170752	SRR14852355	SRS9229119	China	Hangzhou, Sir Run Run Shaw Hospital ICU	Latitude	120.20162	2019-09-17	17	9	2019	environmental	Stethoscope_P2_BU1		2	2	OXA-23-like	OXA-66	OXA-23	0	0	0	0
SAMN19762660	PRJNA738868	SRX11170753	SRR14852354	SRS9229120	China	Hangzhou, Sir Run Run Shaw Hospital ICU	Latitude	120.20162	2019-09-17	17	9	2019	environmental	Ventilator shelf_P2_BU1		2	2	OXA-23-like	OXA-66	OXA-23	0	0	0	0
SAMN19762661	PRJNA738868	SRX11170754	SRR14852353	SRS9229122	China	Hangzhou, Sir Run Run Shaw Hospital ICU	Latitude	120.20162	2019-09-17	17	9	2019	environmental	Ventilator shelf_P4_BU3		2	2	OXA-23-like	OXA-66	OXA-23	0	0	0	0
SAMN19762662	PRJNA738868	SRX11170755	SRR14852352	SRS9229121	China	Hangzhou, Sir Run Run Shaw Hospital ICU	Latitude	120.20162	2019-09-17	17	9	2019	environmental	Locker_P29_BU6		2	2	OXA-23-like	OXA-66	OXA-23	0	0	0	0
SAMN19762663	PRJNA738868	SRX11170756	SRR14852351	SRS9229123	China	Hangzhou, Sir Run Run Shaw Hospital ICU	Latitude	120.20162	2019-09-17	17	9	2019	environmental	Nebuliser_P50_BU7		2	2	OXA-23-like	OXA-66	OXA-23	0	0	0	0
SAMN19762664	PRJNA738868	SRX11170757	SRR14852350	SRS9229124	China	Hangzhou, Sir Run Run Shaw Hospital ICU	Latitude	120.20162	2019-09-17	17	9	2019	environmental	Bed controller_P50_BU7		2	2	OXA-23-like	OXA-66	OXA-23	0	0	0	0
SAMN19762665	PRJNA738868	SRX11170758	SRR14852349	SRS9229125	China	Hangzhou, Sir Run Run Shaw Hospital ICU	Latitude	120.20162	2019-09-17	17	9	2019	environmental	Bedside table_P50_BU7		2	2	OXA-23-like	OXA-66	OXA-23	0	0	0	0
SAMN19762666	PRJNA738868	SRX11170759	SRR14852348	SRS9229126	China	Hangzhou, Sir Run Run Shaw Hospital ICU	Latitude	120.20162	2019-09-17	17	9	2019	environmental	Dispensing trolley_P28_BU8		2	2	OXA-23-like	OXA-66	OXA-23	0	0	0	0
SAMN19762667	PRJNA738868	SRX11170760	SRR14852347	SRS9229127	China	Hangzhou, Sir Run Run Shaw Hospital ICU	Latitude	120.20162	2019-09-17	17	9	2019	environmental	Bed rail_P77_BU10		2	2	OXA-23-like	OXA-66	OXA-23	0	0	0	0
SAMN19762668	PRJNA738868	SRX11170761	SRR14852346	SRS9229128	China	Hangzhou, Sir Run Run Shaw Hospital ICU	Latitude	120.20162	2019-09-17	17	9	2019	environmental	ECG monitor_P77_BU10		2	2	OXA-23-like	OXA-66	OXA-23	0	0	0	0
SAMN19762669	PRJNA738868	SRX11170763	SRR14852344	SRS9229131	China	Hangzhou, Sir Run Run Shaw Hospital ICU	Latitude	120.20162	2019-09-17	17	9	2019	environmental	Syringe driver_P77_BU10		2	2	OXA-23-like	OXA-66	OXA-23	0	0	0	0
SAMN19762670	PRJNA738868	SRX11170764	SRR14852343	SRS9229130	China	Hangzhou, Sir Run Run Shaw Hospital ICU	Latitude	120.20162	2019-09-17	17	9	2019	environmental	Infusion stand_P77_BU10		2	2	OXA-23-like	OXA-66	OXA-23	0	0	0	0
SAMN19762671	PRJNA738868	SRX11170765	SRR14852342	SRS9229132	China	Hangzhou, Sir Run Run Shaw Hospital ICU	Latitude	120.20162	2019-09-17	17	9	2019	environmental	Locker_P77_BU10		2	2	OXA-23-like	OXA-66	OXA-23	0	0	0	0
SAMN19762672	PRJNA738868	SRX11170766	SRR14852341	SRS9229133	China	Hangzhou, Sir Run Run Shaw Hospital ICU	Latitude	120.20162	2019-09-17	17	9	2019	environmental	Bed rail_P78_BU11		2	2	OXA-23-like	OXA-66	OXA-23	0	0	0	0
SAMN19762673	PRJNA738868	SRX11170767	SRR14852340	SRS9229134	China	Hangzhou, Sir Run Run Shaw Hospital ICU	Latitude	120.20162	2019-09-17	17	9	2019	environmental	Bedside table_P78_BU11		2	2	OXA-23-like	OXA-66	OXA-23	0	0	0	0
SAMN19762674	PRJNA738868	SRX11170768	SRR14852339	SRS9229135	China	Hangzhou, Sir Run Run Shaw Hospital ICU	Latitude	120.20162	2019-09-17	17	9	2019	environmental	Syringe driver_P81_BU14		2	2	OXA-23-like	OXA-66	OXA-23	0	0	0	0
SAMN19762675	PRJNA738868	SRX11170769	SRR14852338	SRS9229136	China	Hangzhou, Sir Run Run Shaw Hospital ICU	Latitude	120.20162	2019-09-17	17	9	2019	environmental	Nebuliser_P81_BU14		2	2	OXA-23-like	OXA-66	OXA-23	0	0	0	0
SAMN19762676	PRJNA738868	SRX11170770	SRR14852337	SRS9229137	China	Hangzhou, Sir Run Run Shaw Hospital ICU	Latitude	120.20162	2019-09-17	17	9	2019	environmental	Nebuliser_P82_BU15		2	2	OXA-23-like	OXA-66	OXA-23	0	0	0	0
SAMN19762677	PRJNA738868	SRX11170771	SRR14852336	SRS9229138	China	Hangzhou, Sir Run Run Shaw Hospital ICU	Latitude	120.20162	2019-09-24	24	9	2019	environmental	Bedside table_P93_BU5		2	2	OXA-23-like	OXA-66	OXA-23	0	0	0	0
SAMN19762678	PRJNA738868	SRX11170772	SRR14852335	SRS9229139	China	Hangzhou, Sir Run Run Shaw Hospital ICU	Latitude	120.20162	2019-09-24	24	9	2019	environmental	Bed rail_P29_BU6		2	2	OXA-23-like	OXA-66	OXA-23	0	0	0	0
SAMN19762679	PRJNA738868	SRX11170775	SRR14852332	SRS9229142	China	Hangzhou, Sir Run Run Shaw Hospital ICU	Latitude	120.20162	2019-09-24	24	9	2019	environmental	Ventilator_P29_BU6		2	2	OXA-23-like	OXA-66	OXA-23	0	0	0	0
SAMN19762680	PRJNA738868	SRX11170776	SRR14852331	SRS9229143	China	Hangzhou, Sir Run Run Shaw Hospital ICU	Latitude	120.20162	2019-09-24	24	9	2019	environmental	Dispensing trolley_P94_BU7		2	2	OXA-23-like	OXA-66	OXA-23	0	0	0	0
SAMN19762681	PRJNA738868	SRX11170777	SRR14852330	SRS9229144	China	Hangzhou, Sir Run Run Shaw Hospital ICU	Latitude	120.20162	2019-09-24	24	9	2019	environmental	Stethoscope_P95_BU8		2	2	OXA-23-like	OXA-66	OXA-23	0	0	0	0
SAMN19762682	PRJNA738868	SRX11170778	SRR14852329	SRS9229145	China	Hangzhou, Sir Run Run Shaw Hospital ICU	Latitude	120.20162	2019-09-24	24	9	2019	environmental	Bed rail_P91_BU9		2	2	OXA-23-like	OXA-66	OXA-23	0	0	0	0
SAMN19762683	PRJNA738868	SRX11170779	SRR14852328	SRS9229146	China	Hangzhou, Sir Run Run Shaw Hospital ICU	Latitude	120.20162	2019-09-24	24	9	2019	environmental	Ventilator_P91_BU9		2	2	OXA-23-like	OXA-66	OXA-23	0	0	0	0
SAMN19762684	PRJNA738868	SRX11170780	SRR14852327	SRS9229147	China	Hangzhou, Sir Run Run Shaw Hospital ICU	Latitude	120.20162	2019-09-24	24	9	2019	environmental	Stethoscope_P91_BU9		2	2	OXA-23-like	OXA-66	OXA-23	0	0	0	0
SAMN19762685	PRJNA738868	SRX11170781	SRR14852326	SRS9229148	China	Hangzhou, Sir Run Run Shaw Hospital ICU	Latitude	120.20162	2019-09-24	24	9	2019	environmental	Ventilator shelf_P91_BU9		2	2	OXA-23-like	OXA-66	OXA-23	0	0	0	0
SAMN19762686	PRJNA738868	SRX11170782	SRR14852325	SRS9229149	China	Hangzhou, Sir Run Run Shaw Hospital ICU	Latitude	120.20162	2019-09-24	24	9	2019	environmental	Bedside table_P91_BU9		2	2	OXA-23-like	OXA-66	OXA-23	0	0	0	0
SAMN19762687	PRJNA738868	SRX11170783	SRR14852324	SRS9229150	China	Hangzhou, Sir Run Run Shaw Hospital ICU	Latitude	120.20162	2019-09-24	24	9	2019	environmental	ECG monitor_P85_BU10		2	2	OXA-23-like	OXA-66	OXA-23	0	0	0	0
SAMN19762688	PRJNA738868	SRX11170784	SRR14852323	SRS9229151	China	Hangzhou, Sir Run Run Shaw Hospital ICU	Latitude	120.20162	2019-09-24	24	9	2019	environmental	Infusion stand_P85_BU10		2	2	OXA-23-like	OXA-66	OXA-23	0	0	0	0
SAMN19762689	PRJNA738868	SRX11170786	SRR14852321	SRS9229153	China	Hangzhou, Sir Run Run Shaw Hospital ICU	Latitude	120.20162	2019-09-24	24	9	2019	environmental	Computer_P57_BU11		2	2	OXA-23-like	OXA-66	OXA-23	0	0	0	0
SAMN19762690	PRJNA738868	SRX11170787	SRR14852320	SRS9229154	China	Hangzhou, Sir Run Run Shaw Hospital ICU	Latitude	120.20162	2019-09-24	24	9	2019	environmental	Bed rail_P79_BU12		2	2	OXA-23-like	OXA-66	OXA-23	0	0	0	0
SAMN19762691	PRJNA738868	SRX11170788	SRR14852319	SRS9229155	China	Hangzhou, Sir Run Run Shaw Hospital ICU	Latitude	120.20162	2019-09-24	24	9	2019	environmental	ECG monitor_P79_BU12		2	2	OXA-23-like	OXA-66	OXA-23	0	0	0	0
SAMN19762692	PRJNA738868	SRX11170789	SRR14852318	SRS9229156	China	Hangzhou, Sir Run Run Shaw Hospital ICU	Latitude	120.20162	2019-09-24	24	9	2019	environmental	Nebuliser_P79_BU12		2	2	OXA-23-like	OXA-66	OXA-23	0	0	0	0
SAMN19762693	PRJNA738868	SRX11170790	SRR14852317	SRS9229157	China	Hangzhou, Sir Run Run Shaw Hospital ICU	Latitude	120.20162	2019-09-24	24	9	2019	environmental	Bed controller_P79_BU12		2	2	OXA-23-like	OXA-66	OXA-23	0	0	0	0
SAMN19762694	PRJNA738868	SRX11170791	SRR14852316	SRS9229158	China	Hangzhou, Sir Run Run Shaw Hospital ICU	Latitude	120.20162	2019-09-24	24	9	2019	environmental	Bed rail_P78_BU13		2	2	OXA-23-like	OXA-66	OXA-23	0	0	0	0
SAMN19762695	PRJNA738868	SRX11170792	SRR14852315	SRS9229159	China	Hangzhou, Sir Run Run Shaw Hospital ICU	Latitude	120.20162	2019-09-24	24	9	2019	environmental	Syringe driver_P78_BU13		2	2	OXA-23-like	OXA-66	OXA-23	0	0	0	0
SAMN19762696	PRJNA738868	SRX11170793	SRR14852314	SRS9229160	China	Hangzhou, Sir Run Run Shaw Hospital ICU	Latitude	120.20162	2019-09-24	24	9	2019	environmental	Ventilator shelf_P78_BU13		2	2	OXA-23-like	OXA-66	OXA-23	0	0	0	0
SAMN19762697	PRJNA738868	SRX11170794	SRR14852313	SRS9229161	China	Hangzhou, Sir Run Run Shaw Hospital ICU	Latitude	120.20162	2019-09-24	24	9	2019	environmental	Bedside table_P78_BU13		2	2	OXA-23-like	OXA-66	OXA-23	0	0	0	0
SAMN19762698	PRJNA738868	SRX11170795	SRR14852312	SRS9229162	China	Hangzhou, Sir Run Run Shaw Hospital ICU	Latitude	120.20162	2019-09-24	24	9	2019	environmental	Syringe driver_P96_BU15		2	2	OXA-23-like	OXA-66	OXA-23	0	0	0	0
SAMN19762699	PRJNA738868	SRX11170797	SRR14852310	SRS9229165	China	Hangzhou, Sir Run Run Shaw Hospital ICU	Latitude	120.20162	2019-09-24	24	9	2019	environmental	Bed rail_P19_BU18		2	2	OXA-23-like	OXA-66	OXA-23	0	0	0	0
SAMN19762700	PRJNA738868	SRX11170798	SRR14852309	SRS9229164	China	Hangzhou, Sir Run Run Shaw Hospital ICU	Latitude	120.20162	2019-09-24	24	9	2019	environmental	Bed rail_P77_BU21		2	2	OXA-23-like	OXA-66	OXA-23	0	0	0	0
SAMN19762701	PRJNA738868	SRX11170799	SRR14852308	SRS9229166	China	Hangzhou, Sir Run Run Shaw Hospital ICU	Latitude	120.20162	2019-09-24	24	9	2019	environmental	Inside sink drain_P99_BU24		2	2	OXA-23-like	OXA-66	OXA-23	0	0	0	0
SAMN19762702	PRJNA738868	SRX11170800	SRR14852307	SRS9229167	China	Hangzhou, Sir Run Run Shaw Hospital ICU	Latitude	120.20162	2019-09-24	24	9	2019	environmental	Bed rail_P25_BU27		2	2	OXA-23-like	OXA-66	OXA-23	0	0	0	0
SAMN19762703	PRJNA738868	SRX11170801	SRR14852306	SRS9229168	China	Hangzhou, Sir Run Run Shaw Hospital ICU	Latitude	120.20162	2019-09-24	24	9	2019	environmental	Ventilator_P25_BU27		2	2	OXA-23-like	OXA-66	OXA-23	0	0	0	0
SAMN19762704	PRJNA738868	SRX11170802	SRR14852305	SRS9229169	China	Hangzhou, Sir Run Run Shaw Hospital ICU	Latitude	120.20162	2019-09-24	24	9	2019	environmental	Crash trolley 2_NA_Room 7		2	2	OXA-23-like	OXA-66	OXA-23	0	0	0	0
SAMN19762705	PRJNA738868	SRX11170803	SRR14852304	SRS9229170	China	Hangzhou, Sir Run Run Shaw Hospital ICU	Latitude	120.20162	2019-10-08	8	10	2019	environmental	Ventilator_P2_BU1		2	2	OXA-23-like	OXA-66	OXA-23	0	0	0	0
SAMN19762706	PRJNA738868	SRX11170804	SRR14852303	SRS9229172	China	Hangzhou, Sir Run Run Shaw Hospital ICU	Latitude	120.20162	2019-10-08	8	10	2019	environmental	Syringe driver_P103_BU5		2	2	OXA-23-like	OXA-66	OXA-23	0	0	0	0
SAMN19762707	PRJNA738868	SRX11170805	SRR14852302	SRS9229171	China	Hangzhou, Sir Run Run Shaw Hospital ICU	Latitude	120.20162	2019-10-08	8	10	2019	environmental	ECG monitor_P104_BU6		2	2	OXA-23-like	OXA-66	OXA-23	0	0	0	0
SAMN19762709	PRJNA738868	SRX11170808	SRR14852299	SRS9229175	China	Hangzhou, Sir Run Run Shaw Hospital ICU	Latitude	120.20162	2019-10-08	8	10	2019	environmental	Bed rail_P91_BU9		2	2	OXA-23-like	OXA-66	OXA-23	0	0	0	0
SAMN19762708	PRJNA738868	SRX11170806	SRR14852301	SRS9229173	China	Hangzhou, Sir Run Run Shaw Hospital ICU	Latitude	120.20162	2019-10-08	8	10	2019	environmental	Ventilator shelf_P97_BU8		2	2	OXA-23-like	OXA-66	OXA-23	0	0	0	0
SAMN19762710	PRJNA738868	SRX11170809	SRR14852298	SRS9229176	China	Hangzhou, Sir Run Run Shaw Hospital ICU	Latitude	120.20162	2019-10-08	8	10	2019	environmental	Ventilator_P91_BU9		2	2	OXA-23-like	OXA-66	OXA-23	0	0	0	0
SAMN19762711	PRJNA738868	SRX11170810	SRR14852297	SRS9229177	China	Hangzhou, Sir Run Run Shaw Hospital ICU	Latitude	120.20162	2019-10-08	8	10	2019	environmental	ECG monitor_P91_BU9		2	2	OXA-23-like	OXA-66	OXA-23	0	0	0	0
SAMN19762712	PRJNA738868	SRX11170811	SRR14852296	SRS9229178	China	Hangzhou, Sir Run Run Shaw Hospital ICU	Latitude	120.20162	2019-10-08	8	10	2019	environmental	Syringe driver_P91_BU9		2	2	OXA-23-like	OXA-66	OXA-23	0	0	0	0
SAMN19762713	PRJNA738868	SRX11170812	SRR14852295	SRS9229180	China	Hangzhou, Sir Run Run Shaw Hospital ICU	Latitude	120.20162	2019-10-08	8	10	2019	environmental	Nebuliser_P91_BU9		2	2	OXA-23-like	OXA-66	OXA-23	0	0	0	0
SAMN19762714	PRJNA738868	SRX11170813	SRR14852294	SRS9229179	China	Hangzhou, Sir Run Run Shaw Hospital ICU	Latitude	120.20162	2019-10-08	8	10	2019	environmental	Ventilator shelf_P91_BU9		2	2	OXA-23-like	OXA-66	OXA-23	0	0	0	0
SAMN19762715	PRJNA738868	SRX11170814	SRR14852293	SRS9229181	China	Hangzhou, Sir Run Run Shaw Hospital ICU	Latitude	120.20162	2019-10-08	8	10	2019	environmental	Infusion stand_P91_BU9		2	2	OXA-23-like	OXA-66	OXA-23	0	0	0	0
SAMN19762716	PRJNA738868	SRX11170815	SRR14852292	SRS9229182	China	Hangzhou, Sir Run Run Shaw Hospital ICU	Latitude	120.20162	2019-10-08	8	10	2019	environmental	Ventilator shelf_P107_BU12		2	2	OXA-23-like	OXA-66	OXA-23	0	0	0	0
SAMN19762717	PRJNA738868	SRX11170816	SRR14852291	SRS9229183	China	Hangzhou, Sir Run Run Shaw Hospital ICU	Latitude	120.20162	2019-10-08	8	10	2019	environmental	Bed rail_P101_BU13		2	2	OXA-23-like	OXA-66	OXA-23	0	0	0	0
SAMN19762718	PRJNA738868	SRX11170817	SRR14852290	SRS9229184	China	Hangzhou, Sir Run Run Shaw Hospital ICU	Latitude	120.20162	2019-10-08	8	10	2019	environmental	Ventilator_P101_BU13		2	2	OXA-23-like	OXA-66	OXA-23	0	0	0	0
SAMN19762719	PRJNA738868	SRX11170819	SRR14852288	SRS9229186	China	Hangzhou, Sir Run Run Shaw Hospital ICU	Latitude	120.20162	2019-10-08	8	10	2019	environmental	Syringe driver_P101_BU13		2	2	OXA-23-like	OXA-66	OXA-23	0	0	0	0
SAMN19762720	PRJNA738868	SRX11170820	SRR14852287	SRS9229187	China	Hangzhou, Sir Run Run Shaw Hospital ICU	Latitude	120.20162	2019-10-08	8	10	2019	environmental	Nebuliser_P101_BU13		2	2	OXA-23-like	OXA-66	OXA-23	0	0	0	0
SAMN19762721	PRJNA738868	SRX11170821	SRR14852286	SRS9229188	China	Hangzhou, Sir Run Run Shaw Hospital ICU	Latitude	120.20162	2019-10-08	8	10	2019	environmental	Stethoscope_P101_BU13		2	2	OXA-23-like	OXA-66	OXA-23	0	0	0	0
SAMN19762722	PRJNA738868	SRX11170822	SRR14852285	SRS9229190	China	Hangzhou, Sir Run Run Shaw Hospital ICU	Latitude	120.20162	2019-10-08	8	10	2019	environmental	Ventilator shelf_P101_BU13		2	2	OXA-23-like	OXA-66	OXA-23	0	0	0	0
SAMN19762723	PRJNA738868	SRX11170823	SRR14852284	SRS9229189	China	Hangzhou, Sir Run Run Shaw Hospital ICU	Latitude	120.20162	2019-10-08	8	10	2019	environmental	Infusion stand_P101_BU13		2	2	OXA-23-like	OXA-66	OXA-23	0	0	0	0
SAMN19762724	PRJNA738868	SRX11170824	SRR14852283	SRS9229191	China	Hangzhou, Sir Run Run Shaw Hospital ICU	Latitude	120.20162	2019-10-08	8	10	2019	environmental	ECG monitor_P108_BU14		2	2	OXA-23-like	OXA-66	OXA-23	0	0	0	0
SAMN19762725	PRJNA738868	SRX11170825	SRR14852282	SRS9229192	China	Hangzhou, Sir Run Run Shaw Hospital ICU	Latitude	120.20162	2019-10-08	8	10	2019	environmental	Nebuliser_P108_BU14		2	2	OXA-23-like	OXA-66	OXA-23	0	0	0	0
SAMN19762726	PRJNA738868	SRX11170826	SRR14852281	SRS9229193	China	Hangzhou, Sir Run Run Shaw Hospital ICU	Latitude	120.20162	2019-10-08	8	10	2019	environmental	Ventilator shelf_P108_BU14		2	2	OXA-23-like	OXA-66	OXA-23	0	0	0	0
SAMN19762727	PRJNA738868	SRX11170827	SRR14852280	SRS9229194	China	Hangzhou, Sir Run Run Shaw Hospital ICU	Latitude	120.20162	2019-10-08	8	10	2019	environmental	Bedside table_P108_BU14		2	2	OXA-23-like	OXA-66	OXA-23	0	0	0	0
SAMN19762728	PRJNA738868	SRX11170828	SRR14852279	SRS9229196	China	Hangzhou, Sir Run Run Shaw Hospital ICU	Latitude	120.20162	2019-10-08	8	10	2019	environmental	Bed rail_P96_BU15		2	2	OXA-23-like	OXA-66	OXA-23	0	0	0	0
SAMN19762729	PRJNA738868	SRX11170830	SRR14852277	SRS9229197	China	Hangzhou, Sir Run Run Shaw Hospital ICU	Latitude	120.20162	2019-10-08	8	10	2019	environmental	Ventilator_P96_BU15		2	2	OXA-23-like	OXA-66	OXA-23	0	0	0	0
SAMN19762730	PRJNA738868	SRX11170831	SRR14852276	SRS9229198	China	Hangzhou, Sir Run Run Shaw Hospital ICU	Latitude	120.20162	2019-10-08	8	10	2019	environmental	ECG monitor_P96_BU15		2	2	OXA-23-like	OXA-66	OXA-23	0	0	0	0
SAMN19762731	PRJNA738868	SRX11170832	SRR14852275	SRS9229199	China	Hangzhou, Sir Run Run Shaw Hospital ICU	Latitude	120.20162	2019-10-08	8	10	2019	environmental	Bed controller_P96_BU15		2	2	OXA-23-like	OXA-66	OXA-23	0	0	0	0
SAMN19762732	PRJNA738868	SRX11170833	SRR14852274	SRS9229200	China	Hangzhou, Sir Run Run Shaw Hospital ICU	Latitude	120.20162	2019-10-08	8	10	2019	environmental	Bedside table_P96_BU15		2	2	OXA-23-like	OXA-66	OXA-23	0	0	0	0
SAMN19762733	PRJNA738868	SRX11170834	SRR14852273	SRS9229201	China	Hangzhou, Sir Run Run Shaw Hospital ICU	Latitude	120.20162	2019-10-08	8	10	2019	environmental	Computer_P96_BU15		2	2	OXA-23-like	OXA-66	OXA-23	0	0	0	0
SAMN19762734	PRJNA738868	SRX11170835	SRR14852272	SRS9229203	China	Hangzhou, Sir Run Run Shaw Hospital ICU	Latitude	120.20162	2019-10-08	8	10	2019	environmental	Infusion stand_P96_BU15		2	2	OXA-23-like	OXA-66	OXA-23	0	0	0	0
SAMN19762735	PRJNA738868	SRX11170836	SRR14852271	SRS9229202	China	Hangzhou, Sir Run Run Shaw Hospital ICU	Latitude	120.20162	2019-10-08	8	10	2019	environmental	Bedside table_P109_BU16		2	2	OXA-23-like	OXA-66	OXA-23	0	0	0	0
SAMN19762736	PRJNA738868	SRX11170837	SRR14852270	SRS9229204	China	Hangzhou, Sir Run Run Shaw Hospital ICU	Latitude	120.20162	2019-10-08	8	10	2019	environmental	Bed rail_P113_BU23		2	2	OXA-23-like	OXA-66	OXA-23	0	0	0	0
SAMN19762737	PRJNA738868	SRX11170838	SRR14852269	SRS9229205	China	Hangzhou, Sir Run Run Shaw Hospital ICU	Latitude	120.20162	2019-10-08	8	10	2019	environmental	Ventilator_P113_BU23		2	2	OXA-23-like	OXA-66	OXA-23	0	0	0	0
SAMN19762738	PRJNA738868	SRX11170839	SRR14852268	SRS9229206	China	Hangzhou, Sir Run Run Shaw Hospital ICU	Latitude	120.20162	2019-10-08	8	10	2019	environmental	ECG monitor_P113_BU23		2	2	OXA-23-like	OXA-66	OXA-23	0	0	0	0
SAMN19762739	PRJNA738868	SRX11170841	SRR14852266	SRS9229209	China	Hangzhou, Sir Run Run Shaw Hospital ICU	Latitude	120.20162	2019-10-08	8	10	2019	environmental	Syringe driver_P113_BU23		2	2	OXA-23-like	OXA-66	OXA-23	0	0	0	0
SAMN19762740	PRJNA738868	SRX11170842	SRR14852265	SRS9229208	China	Hangzhou, Sir Run Run Shaw Hospital ICU	Latitude	120.20162	2019-10-08	8	10	2019	environmental	Ventilator_P77_BU25		2	2	OXA-23-like	OXA-66	OXA-23	0	0	0	0
SAMN19762741	PRJNA738868	SRX11170843	SRR14852264	SRS9229210	China	Hangzhou, Sir Run Run Shaw Hospital ICU	Latitude	120.20162	2019-10-08	8	10	2019	environmental	ECG monitor_P77_BU25		2	2	OXA-23-like	OXA-66	OXA-23	0	0	0	0
SAMN19762742	PRJNA738868	SRX11170844	SRR14852263	SRS9229211	China	Hangzhou, Sir Run Run Shaw Hospital ICU	Latitude	120.20162	2019-10-08	8	10	2019	environmental	Nebuliser_P77_BU25		2	2	OXA-23-like	OXA-66	OXA-23	0	0	0	0
SAMN19762743	PRJNA738868	SRX11170845	SRR14852262	SRS9229212	China	Hangzhou, Sir Run Run Shaw Hospital ICU	Latitude	120.20162	2019-10-08	8	10	2019	environmental	Ventilator shelf_P77_BU25		2	2	OXA-23-like	OXA-66	OXA-23	0	0	0	0
SAMN19762744	PRJNA738868	SRX11170846	SRR14852261	SRS9229213	China	Hangzhou, Sir Run Run Shaw Hospital ICU	Latitude	120.20162	2019-10-08	8	10	2019	environmental	Bed rail_P26_BU28		2	2	OXA-23-like	OXA-66	OXA-23	0	0	0	0
SAMN19762745	PRJNA738868	SRX11170847	SRR14852260	SRS9229214	China	Hangzhou, Sir Run Run Shaw Hospital ICU	Latitude	120.20162	2019-10-08	8	10	2019	environmental	Syringe driver_P26_BU28		2	2	OXA-23-like	OXA-66	OXA-23	0	0	0	0
SAMN19762746	PRJNA738868	SRX11170848	SRR14852259	SRS9229215	China	Hangzhou, Sir Run Run Shaw Hospital ICU	Latitude	120.20162	2019-10-08	8	10	2019	environmental	Nebuliser_P26_BU28		2	2	OXA-23-like	OXA-66	OXA-23	0	0	0	0
SAMN19762747	PRJNA738868	SRX11170849	SRR14852258	SRS9229216	China	Hangzhou, Sir Run Run Shaw Hospital ICU	Latitude	120.20162	2019-10-08	8	10	2019	environmental	Ventilator shelf_P26_BU28		2	2	OXA-23-like	OXA-66	OXA-23	0	0	0	0
SAMN19762748	PRJNA738868	SRX11170850	SRR14852257	SRS9229217	China	Hangzhou, Sir Run Run Shaw Hospital ICU	Latitude	120.20162	2019-10-08	8	10	2019	environmental	Bedside table_P26_BU28		2	2	OXA-23-like	OXA-66	OXA-23	0	0	0	0
SAMN19762749	PRJNA738868	SRX11170852	SRR14852255	SRS9229219	China	Hangzhou, Sir Run Run Shaw Hospital ICU	Latitude	120.20162	2019-10-08	8	10	2019	environmental	Infusion stand_P26_BU28		2	2	OXA-23-like	OXA-66	OXA-23	0	0	0	0
SAMN19762750	PRJNA738868	SRX11170853	SRR14852254	SRS9229220	China	Hangzhou, Sir Run Run Shaw Hospital ICU	Latitude	120.20162	2019-10-08	8	10	2019	environmental	Locker_P26_BU28		2	2	OXA-23-like	OXA-66	OXA-23	0	0	0	0
SAMN19762751	PRJNA738868	SRX11170854	SRR14852253	SRS9229221	China	Hangzhou, Sir Run Run Shaw Hospital ICU	Latitude	120.20162	2019-10-15	15	10	2019	environmental	Bed controller_P2_BU1		2	2	OXA-23-like	OXA-66	OXA-23	0	0	0	0
SAMN19762752	PRJNA738868	SRX11170855	SRR14852252	SRS9229222	China	Hangzhou, Sir Run Run Shaw Hospital ICU	Latitude	120.20162	2019-10-15	15	10	2019	environmental	Ventilator_NA_BU6		2	2	OXA-23-like	OXA-66	OXA-23	0	0	0	0
SAMN19762753	PRJNA738868	SRX11170856	SRR14852251	SRS9229224	China	Hangzhou, Sir Run Run Shaw Hospital ICU	Latitude	120.20162	2019-10-15	15	10	2019	environmental	Syringe driver_NA_BU6		2	2	OXA-23-like	OXA-66	OXA-23	0	0	0	0
SAMN19762754	PRJNA738868	SRX11170857	SRR14852250	SRS9229223	China	Hangzhou, Sir Run Run Shaw Hospital ICU	Latitude	120.20162	2019-10-15	15	10	2019	environmental	Nebuliser_NA_BU6		2	2	OXA-23-like	OXA-66	OXA-23	0	0	0	0
SAMN19762755	PRJNA738868	SRX11170858	SRR14852249	SRS9229225	China	Hangzhou, Sir Run Run Shaw Hospital ICU	Latitude	120.20162	2019-10-15	15	10	2019	environmental	Stethoscope_NA_BU6		2	2	OXA-23-like	OXA-66	OXA-23	0	0	0	0
SAMN19762756	PRJNA738868	SRX11170859	SRR14852248	SRS9229226	China	Hangzhou, Sir Run Run Shaw Hospital ICU	Latitude	120.20162	2019-10-15	15	10	2019	environmental	Computer_NA_BU6		2	2	OXA-23-like	OXA-66	OXA-23	0	0	0	0
SAMN19762757	PRJNA738868	SRX11170860	SRR14852247	SRS9229227	China	Hangzhou, Sir Run Run Shaw Hospital ICU	Latitude	120.20162	2019-10-15	15	10	2019	environmental	Tap surface_NA_BU6		2	2	OXA-23-like	OXA-66	OXA-23	0	0	0	0
SAMN19762758	PRJNA738868	SRX11170861	SRR14852246	SRS9229228	China	Hangzhou, Sir Run Run Shaw Hospital ICU	Latitude	120.20162	2019-10-15	15	10	2019	environmental	Sink countertop_NA_BU6		2	2	OXA-23-like	OXA-66	OXA-23	0	0	0	0
SAMN19762759	PRJNA738868	SRX11170863	SRR14852244	SRS9229230	China	Hangzhou, Sir Run Run Shaw Hospital ICU	Latitude	120.20162	2019-10-15	15	10	2019	environmental	ECG monitor_P115_BU7		2	2	OXA-23-like	OXA-66	OXA-23	0	0	0	0
SAMN19762760	PRJNA738868	SRX11170864	SRR14852243	SRS9229231	China	Hangzhou, Sir Run Run Shaw Hospital ICU	Latitude	120.20162	2019-10-15	15	10	2019	environmental	Nebuliser_P115_BU7		2	2	OXA-23-like	OXA-66	OXA-23	0	0	0	0
SAMN19762761	PRJNA738868	SRX11170865	SRR14852242	SRS9229232	China	Hangzhou, Sir Run Run Shaw Hospital ICU	Latitude	120.20162	2019-10-15	15	10	2019	environmental	Infusion stand_P115_BU7		2	2	OXA-23-like	OXA-66	OXA-23	0	0	0	0
SAMN19762762	PRJNA738868	SRX11170866	SRR14852241	SRS9229234	China	Hangzhou, Sir Run Run Shaw Hospital ICU	Latitude	120.20162	2019-10-15	15	10	2019	environmental	Ventilator_P87_BU8		2	2	OXA-23-like	OXA-66	OXA-23	0	0	0	0
SAMN19762763	PRJNA738868	SRX11170867	SRR14852240	SRS9229233	China	Hangzhou, Sir Run Run Shaw Hospital ICU	Latitude	120.20162	2019-10-15	15	10	2019	environmental	Nebuliser_P87_BU8		2	2	OXA-23-like	OXA-66	OXA-23	0	0	0	0
SAMN19762764	PRJNA738868	SRX11170868	SRR14852239	SRS9229235	China	Hangzhou, Sir Run Run Shaw Hospital ICU	Latitude	120.20162	2019-10-15	15	10	2019	environmental	Ventilator shelf_P87_BU8		2	2	OXA-23-like	OXA-66	OXA-23	0	0	0	0
SAMN19762765	PRJNA738868	SRX11170869	SRR14852238	SRS9229236	China	Hangzhou, Sir Run Run Shaw Hospital ICU	Latitude	120.20162	2019-10-15	15	10	2019	environmental	Inside sink drain_P87_BU8		2	2	OXA-23-like	OXA-66	OXA-23	0	0	0	0
SAMN19762766	PRJNA738868	SRX11170870	SRR14852237	SRS9229237	China	Hangzhou, Sir Run Run Shaw Hospital ICU	Latitude	120.20162	2019-10-15	15	10	2019	environmental	Ventilator_P91_BU9		2	2	OXA-23-like	OXA-66	OXA-23	0	0	0	0
SAMN19762768	PRJNA738868	SRX11170872	SRR14852235	SRS9229239	China	Hangzhou, Sir Run Run Shaw Hospital ICU	Latitude	120.20162	2019-10-15	15	10	2019	environmental	Nebuliser_NA_BU12		2	2	OXA-23-like	OXA-66	OXA-23	0	0	0	0
SAMN19762767	PRJNA738868	SRX11170871	SRR14852236	SRS9229238	China	Hangzhou, Sir Run Run Shaw Hospital ICU	Latitude	120.20162	2019-10-15	15	10	2019	environmental	Stethoscope_P91_BU9		2	2	OXA-23-like	OXA-66	OXA-23	0	0	0	0
SAMN19762769	PRJNA738868	SRX11170874	SRR14852233	SRS9229241	China	Hangzhou, Sir Run Run Shaw Hospital ICU	Latitude	120.20162	2019-10-15	15	10	2019	environmental	Ventilator shelf_NA_BU12		2	2	OXA-23-like	OXA-66	OXA-23	0	0	0	0
SAMN19762770	PRJNA738868	SRX11170875	SRR14852232	SRS9229242	China	Hangzhou, Sir Run Run Shaw Hospital ICU	Latitude	120.20162	2019-10-15	15	10	2019	environmental	Infusion stand_NA_BU12		2	2	OXA-23-like	OXA-66	OXA-23	0	0	0	0
SAMN19762771	PRJNA738868	SRX11170876	SRR14852231	SRS9229243	China	Hangzhou, Sir Run Run Shaw Hospital ICU	Latitude	120.20162	2019-10-15	15	10	2019	environmental	Infusion stand_P119_BU14		2	2	OXA-23-like	OXA-66	OXA-23	0	0	0	0
SAMN19762772	PRJNA738868	SRX11170877	SRR14852230	SRS9229244	China	Hangzhou, Sir Run Run Shaw Hospital ICU	Latitude	120.20162	2019-10-15	15	10	2019	environmental	Bed rail_P96_BU15		2	2	OXA-23-like	OXA-66	OXA-23	0	0	0	0
SAMN19762773	PRJNA738868	SRX11170878	SRR14852229	SRS9229246	China	Hangzhou, Sir Run Run Shaw Hospital ICU	Latitude	120.20162	2019-10-15	15	10	2019	environmental	Ventilator_P96_BU15		2	2	OXA-23-like	OXA-66	OXA-23	0	0	0	0
SAMN19762774	PRJNA738868	SRX11170879	SRR14852228	SRS9229245	China	Hangzhou, Sir Run Run Shaw Hospital ICU	Latitude	120.20162	2019-10-15	15	10	2019	environmental	ECG monitor_P96_BU15		2	2	OXA-23-like	OXA-66	OXA-23	0	0	0	0
SAMN19762775	PRJNA738868	SRX11170880	SRR14852227	SRS9229247	China	Hangzhou, Sir Run Run Shaw Hospital ICU	Latitude	120.20162	2019-10-15	15	10	2019	environmental	Ventilator shelf_P96_BU15		2	2	OXA-23-like	OXA-66	OXA-23	0	0	0	0
SAMN19762776	PRJNA738868	SRX11170881	SRR14852226	SRS9229248	China	Hangzhou, Sir Run Run Shaw Hospital ICU	Latitude	120.20162	2019-10-15	15	10	2019	environmental	Bed controller_P96_BU15		2	2	OXA-23-like	OXA-66	OXA-23	0	0	0	0
SAMN19762777	PRJNA738868	SRX11170882	SRR14852225	SRS9229249	China	Hangzhou, Sir Run Run Shaw Hospital ICU	Latitude	120.20162	2019-10-15	15	10	2019	environmental	Bedside table_P96_BU15		2	2	OXA-23-like	OXA-66	OXA-23	0	0	0	0
SAMN19762778	PRJNA738868	SRX11170883	SRR14852224	SRS9229250	China	Hangzhou, Sir Run Run Shaw Hospital ICU	Latitude	120.20162	2019-10-15	15	10	2019	environmental	Bedside table_P120_BU16		2	2	OXA-23-like	OXA-66	OXA-23	0	0	0	0
SAMN19762779	PRJNA738868	SRX11170886	SRR14852221	SRS9229252	China	Hangzhou, Sir Run Run Shaw Hospital ICU	Latitude	120.20162	2019-10-15	15	10	2019	environmental	Bedside table_P121_BU17		2	2	OXA-23-like	OXA-66	OXA-23	0	0	0	0
SAMN19762780	PRJNA738868	SRX11170887	SRR14852220	SRS9229253	China	Hangzhou, Sir Run Run Shaw Hospital ICU	Latitude	120.20162	2019-10-15	15	10	2019	environmental	Infusion stand_P121_BU17		2	2	OXA-23-like	OXA-66	OXA-23	0	0	0	0
SAMN19762781	PRJNA738868	SRX11170888	SRR14852219	SRS9229255	China	Hangzhou, Sir Run Run Shaw Hospital ICU	Latitude	120.20162	2019-10-15	15	10	2019	environmental	Dispensing trolley_P121_BU17		2	2	OXA-23-like	OXA-66	OXA-23	0	0	0	0
SAMN19762782	PRJNA738868	SRX11170889	SRR14852218	SRS9229256	China	Hangzhou, Sir Run Run Shaw Hospital ICU	Latitude	120.20162	2019-10-15	15	10	2019	environmental	Nebuliser_P122_BU20		2	2	OXA-23-like	OXA-66	OXA-23	0	0	0	0
SAMN19762783	PRJNA738868	SRX11170890	SRR14852217	SRS9229257	China	Hangzhou, Sir Run Run Shaw Hospital ICU	Latitude	120.20162	2019-10-15	15	10	2019	environmental	Bed rail_P50_BU21		2	2	OXA-23-like	OXA-66	OXA-23	0	0	0	0
SAMN19762784	PRJNA738868	SRX11170891	SRR14852216	SRS9229258	China	Hangzhou, Sir Run Run Shaw Hospital ICU	Latitude	120.20162	2019-10-15	15	10	2019	environmental	Stethoscope_P50_BU21		2	2	OXA-23-like	OXA-66	OXA-23	0	0	0	0
SAMN19762785	PRJNA738868	SRX11170892	SRR14852215	SRS9229261	China	Hangzhou, Sir Run Run Shaw Hospital ICU	Latitude	120.20162	2019-10-15	15	10	2019	environmental	Sink countertop_P50_BU21		2	2	OXA-23-like	OXA-66	OXA-23	0	0	0	0
SAMN19762786	PRJNA738868	SRX11170893	SRR14852214	SRS9229259	China	Hangzhou, Sir Run Run Shaw Hospital ICU	Latitude	120.20162	2019-10-15	15	10	2019	environmental	Bed rail_P101_BU22		2	2	OXA-23-like	OXA-66	OXA-23	0	0	0	0
SAMN19762787	PRJNA738868	SRX11170894	SRR14852213	SRS9229260	China	Hangzhou, Sir Run Run Shaw Hospital ICU	Latitude	120.20162	2019-10-15	15	10	2019	environmental	Ventilator_P101_BU22		2	2	OXA-23-like	OXA-66	OXA-23	0	0	0	0
SAMN19762788	PRJNA738868	SRX11170895	SRR14852212	SRS9229262	China	Hangzhou, Sir Run Run Shaw Hospital ICU	Latitude	120.20162	2019-10-15	15	10	2019	environmental	Bedside table_P101_BU22		2	2	OXA-23-like	OXA-66	OXA-23	0	0	0	0
SAMN19762789	PRJNA738868	SRX11170897	SRR14852210	SRS9229263	China	Hangzhou, Sir Run Run Shaw Hospital ICU	Latitude	120.20162	2019-10-15	15	10	2019	environmental	Infusion stand_NA_BU23		2	2	OXA-23-like	OXA-66	OXA-23	0	0	0	0
SAMN19762790	PRJNA738868	SRX11170898	SRR14852209	SRS9229264	China	Hangzhou, Sir Run Run Shaw Hospital ICU	Latitude	120.20162	2019-10-15	15	10	2019	environmental	Nebuliser_P77_BU25		2	2	OXA-23-like	OXA-66	OXA-23	0	0	0	0
SAMN19762791	PRJNA738868	SRX11170899	SRR14852208	SRS9229267	China	Hangzhou, Sir Run Run Shaw Hospital ICU	Latitude	120.20162	2019-10-15	15	10	2019	environmental	Bedside table_P77_BU25		2	2	OXA-23-like	OXA-66	OXA-23	0	0	0	0
SAMN19762792	PRJNA738868	SRX11170900	SRR14852207	SRS9229266	China	Hangzhou, Sir Run Run Shaw Hospital ICU	Latitude	120.20162	2019-10-15	15	10	2019	environmental	Bed rail_P26_BU28		2	2	OXA-23-like	OXA-66	OXA-23	0	0	0	0
SAMN19762793	PRJNA738868	SRX11170901	SRR14852206	SRS9229268	China	Hangzhou, Sir Run Run Shaw Hospital ICU	Latitude	120.20162	2019-10-22	22	10	2019	environmental	Syringe driver_P4_BU3		2	2	OXA-23-like	OXA-66	OXA-23	0	0	0	0
SAMN19762794	PRJNA738868	SRX11170902	SRR14852205	SRS9229269	China	Hangzhou, Sir Run Run Shaw Hospital ICU	Latitude	120.20162	2019-10-22	22	10	2019	environmental	Bed rail_P115_BU5		2	2	OXA-23-like	OXA-66	OXA-23	0	0	0	0
SAMN19762795	PRJNA738868	SRX11170903	SRR14852204	SRS9229270	China	Hangzhou, Sir Run Run Shaw Hospital ICU	Latitude	120.20162	2019-10-22	22	10	2019	environmental	Ventilator_P115_BU5		2	2	OXA-23-like	OXA-66	OXA-23	0	0	0	0
SAMN19762796	PRJNA738868	SRX11170904	SRR14852203	SRS9229271	China	Hangzhou, Sir Run Run Shaw Hospital ICU	Latitude	120.20162	2019-10-22	22	10	2019	environmental	Stethoscope_P115_BU5		2	2	OXA-23-like	OXA-66	OXA-23	0	0	0	0
SAMN19762797	PRJNA738868	SRX11170905	SRR14852202	SRS9229272	China	Hangzhou, Sir Run Run Shaw Hospital ICU	Latitude	120.20162	2019-10-22	22	10	2019	environmental	Bedside table_P115_BU5		2	2	OXA-23-like	OXA-66	OXA-23	0	0	0	0
SAMN19762798	PRJNA738868	SRX11170906	SRR14852201	SRS9229274	China	Hangzhou, Sir Run Run Shaw Hospital ICU	Latitude	120.20162	2019-10-22	22	10	2019	environmental	Ventilator_P113_BU6		2	2	OXA-23-like	OXA-66	OXA-23	0	0	0	0
SAMN19762799	PRJNA738868	SRX11170908	SRR14852199	SRS9229275	China	Hangzhou, Sir Run Run Shaw Hospital ICU	Latitude	120.20162	2019-10-22	22	10	2019	environmental	Infusion stand_P113_BU6		2	2	OXA-23-like	OXA-66	OXA-23	0	0	0	0
SAMN19762800	PRJNA738868	SRX11170909	SRR14852198	SRS9229276	China	Hangzhou, Sir Run Run Shaw Hospital ICU	Latitude	120.20162	2019-10-22	22	10	2019	environmental	Syringe driver_P121_BU7		2	2	OXA-23-like	OXA-66	OXA-23	0	0	0	0
SAMN19762801	PRJNA738868	SRX11170910	SRR14852197	SRS9229277	China	Hangzhou, Sir Run Run Shaw Hospital ICU	Latitude	120.20162	2019-10-22	22	10	2019	environmental	Dispensing trolley_P121_BU7		2	2	OXA-23-like	OXA-66	OXA-23	0	0	0	0
SAMN19762802	PRJNA738868	SRX11170911	SRR14852196	SRS9229278	China	Hangzhou, Sir Run Run Shaw Hospital ICU	Latitude	120.20162	2019-10-22	22	10	2019	environmental	Bedside table_P87_BU8		2	2	OXA-23-like	OXA-66	OXA-23	0	0	0	0
SAMN19762803	PRJNA738868	SRX11170912	SRR14852195	SRS9229279	China	Hangzhou, Sir Run Run Shaw Hospital ICU	Latitude	120.20162	2019-10-22	22	10	2019	environmental	Bed rail_P91_BU9		2	2	OXA-23-like	OXA-66	OXA-23	0	0	0	0
SAMN19762804	PRJNA738868	SRX11170913	SRR14852194	SRS9229280	China	Hangzhou, Sir Run Run Shaw Hospital ICU	Latitude	120.20162	2019-10-22	22	10	2019	environmental	Ventilator_P91_BU9		2	2	OXA-23-like	OXA-66	OXA-23	0	0	0	0
SAMN19762805	PRJNA738868	SRX11170914	SRR14852193	SRS9229281	China	Hangzhou, Sir Run Run Shaw Hospital ICU	Latitude	120.20162	2019-10-22	22	10	2019	environmental	ECG monitor_P91_BU9		2	2	OXA-23-like	OXA-66	OXA-23	0	0	0	0
SAMN19762806	PRJNA738868	SRX11170915	SRR14852192	SRS9229282	China	Hangzhou, Sir Run Run Shaw Hospital ICU	Latitude	120.20162	2019-10-22	22	10	2019	environmental	Syringe driver_P91_BU9		2	2	OXA-23-like	OXA-66	OXA-23	0	0	0	0
SAMN19762807	PRJNA738868	SRX11170916	SRR14852191	SRS9229283	China	Hangzhou, Sir Run Run Shaw Hospital ICU	Latitude	120.20162	2019-10-22	22	10	2019	environmental	Nebuliser_P91_BU9		2	2	OXA-23-like	OXA-66	OXA-23	0	0	0	0
SAMN19762808	PRJNA738868	SRX11170917	SRR14852190	SRS9229284	China	Hangzhou, Sir Run Run Shaw Hospital ICU	Latitude	120.20162	2019-10-22	22	10	2019	environmental	Stethoscope_P91_BU9		2	2	OXA-23-like	OXA-66	OXA-23	0	0	0	0
SAMN19762809	PRJNA738868	SRX11170919	SRR14852188	SRS9229286	China	Hangzhou, Sir Run Run Shaw Hospital ICU	Latitude	120.20162	2019-10-22	22	10	2019	environmental	Bedside table_P91_BU9		2	2	OXA-23-like	OXA-66	OXA-23	0	0	0	0
SAMN19762810	PRJNA738868	SRX11170920	SRR14852187	SRS9229287	China	Hangzhou, Sir Run Run Shaw Hospital ICU	Latitude	120.20162	2019-10-22	22	10	2019	environmental	Ventilator_P125_BU10		2	2	OXA-23-like	OXA-66	OXA-23	0	0	0	0
SAMN19762811	PRJNA738868	SRX11170921	SRR14852186	SRS9229288	China	Hangzhou, Sir Run Run Shaw Hospital ICU	Latitude	120.20162	2019-10-22	22	10	2019	environmental	ECG monitor_NA_BU11		2	2	OXA-23-like	OXA-66	OXA-23	0	0	0	0
SAMN19762812	PRJNA738868	SRX11170922	SRR14852185	SRS9229289	China	Hangzhou, Sir Run Run Shaw Hospital ICU	Latitude	120.20162	2019-10-22	22	10	2019	environmental	Infusion stand_NA_BU11		2	2	OXA-23-like	OXA-66	OXA-23	0	0	0	0
SAMN19762813	PRJNA738868	SRX11170923	SRR14852184	SRS9229290	China	Hangzhou, Sir Run Run Shaw Hospital ICU	Latitude	120.20162	2019-10-22	22	10	2019	environmental	Switch button_NA_BU12		2	2	OXA-23-like	OXA-66	OXA-23	0	0	0	0
SAMN19762814	PRJNA738868	SRX11170924	SRR14852183	SRS9229291	China	Hangzhou, Sir Run Run Shaw Hospital ICU	Latitude	120.20162	2019-10-22	22	10	2019	environmental	Bed rail_NA_BU13		2	2	OXA-23-like	OXA-66	OXA-23	0	0	0	0
SAMN19762815	PRJNA738868	SRX11170925	SRR14852182	SRS9229292	China	Hangzhou, Sir Run Run Shaw Hospital ICU	Latitude	120.20162	2019-10-22	22	10	2019	environmental	Ventilator_NA_BU13		2	2	OXA-23-like	OXA-66	OXA-23	0	0	0	0
SAMN19762816	PRJNA738868	SRX11170926	SRR14852181	SRS9229293	China	Hangzhou, Sir Run Run Shaw Hospital ICU	Latitude	120.20162	2019-10-22	22	10	2019	environmental	Nebuliser_NA_BU13		2	2	OXA-23-like	OXA-66	OXA-23	0	0	0	0
SAMN19762817	PRJNA738868	SRX11170927	SRR14852180	SRS9229294	China	Hangzhou, Sir Run Run Shaw Hospital ICU	Latitude	120.20162	2019-10-22	22	10	2019	environmental	Syringe driver_P127_BU14		2	2	OXA-23-like	OXA-66	OXA-23	0	0	0	0
SAMN19762818	PRJNA738868	SRX11170928	SRR14852179	SRS9229295	China	Hangzhou, Sir Run Run Shaw Hospital ICU	Latitude	120.20162	2019-10-22	22	10	2019	environmental	Bedside table_P96_BU15		2	2	OXA-23-like	OXA-66	OXA-23	0	0	0	0
SAMN19762819	PRJNA738868	SRX11170930	SRR14852177	SRS9229297	China	Hangzhou, Sir Run Run Shaw Hospital ICU	Latitude	120.20162	2019-10-22	22	10	2019	environmental	Bed rail_P19_BU18		2	2	OXA-23-like	OXA-66	OXA-23	0	0	0	0
SAMN19762820	PRJNA738868	SRX11170931	SRR14852176	SRS9229298	China	Hangzhou, Sir Run Run Shaw Hospital ICU	Latitude	120.20162	2019-10-22	22	10	2019	environmental	Ventilator_P19_BU18		2	2	OXA-23-like	OXA-66	OXA-23	0	0	0	0
SAMN19762821	PRJNA738868	SRX11170932	SRR14852175	SRS9229299	China	Hangzhou, Sir Run Run Shaw Hospital ICU	Latitude	120.20162	2019-10-22	22	10	2019	environmental	Ventilator_P50_BU20		2	2	OXA-23-like	OXA-66	OXA-23	0	0	0	0
SAMN19762822	PRJNA738868	SRX11170933	SRR14852174	SRS9229300	China	Hangzhou, Sir Run Run Shaw Hospital ICU	Latitude	120.20162	2019-10-22	22	10	2019	environmental	Bed rail_P124_BU21		2	2	OXA-23-like	OXA-66	OXA-23	0	0	0	0
SAMN19762823	PRJNA738868	SRX11170934	SRR14852173	SRS9229301	China	Hangzhou, Sir Run Run Shaw Hospital ICU	Latitude	120.20162	2019-10-22	22	10	2019	environmental	Nebuliser_P124_BU21		2	2	OXA-23-like	OXA-66	OXA-23	0	0	0	0
SAMN19762824	PRJNA738868	SRX11170935	SRR14852172	SRS9229302	China	Hangzhou, Sir Run Run Shaw Hospital ICU	Latitude	120.20162	2019-10-22	22	10	2019	environmental	Bedside table_P124_BU21		2	2	OXA-23-like	OXA-66	OXA-23	0	0	0	0
SAMN19762825	PRJNA738868	SRX11170936	SRR14852171	SRS9229303	China	Hangzhou, Sir Run Run Shaw Hospital ICU	Latitude	120.20162	2019-10-22	22	10	2019	environmental	Ventilator_P101_BU22		2	2	OXA-23-like	OXA-66	OXA-23	0	0	0	0
SAMN19762827	PRJNA738868	SRX11170938	SRR14852169	SRS9229305	China	Hangzhou, Sir Run Run Shaw Hospital ICU	Latitude	120.20162	2019-10-22	22	10	2019	environmental	Ventilator shelf_P101_BU22		2	2	OXA-23-like	OXA-66	OXA-23	0	0	0	0
SAMN19762826	PRJNA738868	SRX11170937	SRR14852170	SRS9229304	China	Hangzhou, Sir Run Run Shaw Hospital ICU	Latitude	120.20162	2019-10-22	22	10	2019	environmental	ECG monitor_P101_BU22		2	2	OXA-23-like	OXA-66	OXA-23	0	0	0	0
SAMN19762828	PRJNA738868	SRX11170939	SRR14852168	SRS9229306	China	Hangzhou, Sir Run Run Shaw Hospital ICU	Latitude	120.20162	2019-10-22	22	10	2019	environmental	Syringe driver_P130_BU23		2	2	OXA-23-like	OXA-66	OXA-23	0	0	0	0
SAMN19762829	PRJNA738868	SRX11170941	SRR14852166	SRS9229308	China	Hangzhou, Sir Run Run Shaw Hospital ICU	Latitude	120.20162	2019-10-22	22	10	2019	environmental	Stethoscope_P130_BU23		2	2	OXA-23-like	OXA-66	OXA-23	0	0	0	0
SAMN19762830	PRJNA738868	SRX11170942	SRR14852165	SRS9229309	China	Hangzhou, Sir Run Run Shaw Hospital ICU	Latitude	120.20162	2019-10-22	22	10	2019	environmental	Ventilator shelf_P130_BU23		2	2	OXA-23-like	OXA-66	OXA-23	0	0	0	0
SAMN19762831	PRJNA738868	SRX11170943	SRR14852164	SRS9229310	China	Hangzhou, Sir Run Run Shaw Hospital ICU	Latitude	120.20162	2019-10-22	22	10	2019	environmental	Bedside table_P130_BU23		2	2	OXA-23-like	OXA-66	OXA-23	0	0	0	0
SAMN19762832	PRJNA738868	SRX11170944	SRR14852163	SRS9229311	China	Hangzhou, Sir Run Run Shaw Hospital ICU	Latitude	120.20162	2019-10-22	22	10	2019	environmental	Bed rail_P97_BU24		2	2	OXA-23-like	OXA-66	OXA-23	0	0	0	0
SAMN19762833	PRJNA738868	SRX11170945	SRR14852162	SRS9229312	China	Hangzhou, Sir Run Run Shaw Hospital ICU	Latitude	120.20162	2019-10-22	22	10	2019	environmental	Syringe driver_P97_BU24		2	2	OXA-23-like	OXA-66	OXA-23	0	0	0	0
SAMN19762834	PRJNA738868	SRX11170946	SRR14852161	SRS9229313	China	Hangzhou, Sir Run Run Shaw Hospital ICU	Latitude	120.20162	2019-10-22	22	10	2019	environmental	ECG monitor_P77_BU25		2	2	OXA-23-like	OXA-66	OXA-23	0	0	0	0
SAMN19762835	PRJNA738868	SRX11170947	SRR14852160	SRS9229314	China	Hangzhou, Sir Run Run Shaw Hospital ICU	Latitude	120.20162	2019-10-22	22	10	2019	environmental	Syringe driver_P77_BU25		2	2	OXA-23-like	OXA-66	OXA-23	0	0	0	0
SAMN19762836	PRJNA738868	SRX11170948	SRR14852159	SRS9229315	China	Hangzhou, Sir Run Run Shaw Hospital ICU	Latitude	120.20162	2019-10-22	22	10	2019	environmental	Ventilator shelf_P77_BU25		2	2	OXA-23-like	OXA-66	OXA-23	0	0	0	0
SAMN19762837	PRJNA738868	SRX11170949	SRR14852158	SRS9229316	China	Hangzhou, Sir Run Run Shaw Hospital ICU	Latitude	120.20162	2019-10-22	22	10	2019	environmental	Bed rail_P26_BU28		2	2	OXA-23-like	OXA-66	OXA-23	0	0	0	0
SAMN19762838	PRJNA738868	SRX11170950	SRR14852157	SRS9229317	China	Hangzhou, Sir Run Run Shaw Hospital ICU	Latitude	120.20162	2019-10-22	22	10	2019	environmental	Ventilator_P26_BU28		2	2	OXA-23-like	OXA-66	OXA-23	0	0	0	0
SAMN19762839	PRJNA738868	SRX11170952	SRR14852155	SRS9229319	China	Hangzhou, Sir Run Run Shaw Hospital ICU	Latitude	120.20162	2019-10-29	29	10	2019	environmental	Bed rail_P3_BU2		2	2	OXA-23-like	OXA-66	OXA-23	0	0	0	0
SAMN19762840	PRJNA738868	SRX11170953	SRR14852154	SRS9229320	China	Hangzhou, Sir Run Run Shaw Hospital ICU	Latitude	120.20162	2019-10-29	29	10	2019	environmental	Switch button_P131_BU4		2	2	OXA-23-like	OXA-66	OXA-23	0	0	0	0
SAMN19762841	PRJNA738868	SRX11170954	SRR14852153	SRS9229321	China	Hangzhou, Sir Run Run Shaw Hospital ICU	Latitude	120.20162	2019-10-29	29	10	2019	environmental	Nebuliser_P131_BU4		2	2	OXA-23-like	OXA-66	OXA-23	0	0	0	0
SAMN19762842	PRJNA738868	SRX11170955	SRR14852152	SRS9229322	China	Hangzhou, Sir Run Run Shaw Hospital ICU	Latitude	120.20162	2019-10-29	29	10	2019	environmental	Ventilator shelf_P131_BU4		2	2	OXA-23-like	OXA-66	OXA-23	0	0	0	0
SAMN19762843	PRJNA738868	SRX11170956	SRR14852151	SRS9229323	China	Hangzhou, Sir Run Run Shaw Hospital ICU	Latitude	120.20162	2019-10-29	29	10	2019	environmental	Bed controller_P131_BU4		2	2	OXA-23-like	OXA-66	OXA-23	0	0	0	0
SAMN19762844	PRJNA738868	SRX11170957	SRR14852150	SRS9229324	China	Hangzhou, Sir Run Run Shaw Hospital ICU	Latitude	120.20162	2019-10-29	29	10	2019	environmental	Infusion stand_P131_BU4		2	2	OXA-23-like	OXA-66	OXA-23	0	0	0	0
SAMN19762845	PRJNA738868	SRX11170958	SRR14852149	SRS9229325	China	Hangzhou, Sir Run Run Shaw Hospital ICU	Latitude	120.20162	2019-10-29	29	10	2019	environmental	Bed rail_P115_BU5		2	2	OXA-23-like	OXA-66	OXA-23	0	0	0	0
SAMN19762846	PRJNA738868	SRX11170959	SRR14852148	SRS9229326	China	Hangzhou, Sir Run Run Shaw Hospital ICU	Latitude	120.20162	2019-10-29	29	10	2019	environmental	ECG monitor_P115_BU5		2	2	OXA-23-like	OXA-66	OXA-23	0	0	0	0
SAMN19762847	PRJNA738868	SRX11170960	SRR14852147	SRS9229327	China	Hangzhou, Sir Run Run Shaw Hospital ICU	Latitude	120.20162	2019-10-29	29	10	2019	environmental	Syringe driver_P115_BU5		2	2	OXA-23-like	OXA-66	OXA-23	0	0	0	0
SAMN19762848	PRJNA738868	SRX11170961	SRR14852146	SRS9229328	China	Hangzhou, Sir Run Run Shaw Hospital ICU	Latitude	120.20162	2019-10-29	29	10	2019	environmental	Ventilator shelf_P115_BU5		2	2	OXA-23-like	OXA-66	OXA-23	0	0	0	0
SAMN19762849	PRJNA738868	SRX11170963	SRR14852144	SRS9229330	China	Hangzhou, Sir Run Run Shaw Hospital ICU	Latitude	120.20162	2019-10-29	29	10	2019	environmental	Nebuliser_P134_BU7		2	2	OXA-23-like	OXA-66	OXA-23	0	0	0	0
SAMN19762850	PRJNA738868	SRX11170964	SRR14852143	SRS9229331	China	Hangzhou, Sir Run Run Shaw Hospital ICU	Latitude	120.20162	2019-10-29	29	10	2019	environmental	Ventilator_P87_BU8		2	2	OXA-23-like	OXA-66	OXA-23	0	0	0	0
SAMN19762851	PRJNA738868	SRX11170965	SRR14852142	SRS9229332	China	Hangzhou, Sir Run Run Shaw Hospital ICU	Latitude	120.20162	2019-10-29	29	10	2019	environmental	Syringe driver_P87_BU8		2	2	OXA-23-like	OXA-66	OXA-23	0	0	0	0
SAMN19762852	PRJNA738868	SRX11170966	SRR14852141	SRS9229333	China	Hangzhou, Sir Run Run Shaw Hospital ICU	Latitude	120.20162	2019-10-29	29	10	2019	environmental	Bed rail_P91_BU9		2	2	OXA-23-like	OXA-66	OXA-23	0	0	0	0
SAMN19762853	PRJNA738868	SRX11170967	SRR14852140	SRS9229334	China	Hangzhou, Sir Run Run Shaw Hospital ICU	Latitude	120.20162	2019-10-29	29	10	2019	environmental	Ventilator shelf_P87_BU8		2	2	OXA-23-like	OXA-66	OXA-23	0	0	0	0
SAMN19762854	PRJNA738868	SRX11170968	SRR14852139	SRS9229335	China	Hangzhou, Sir Run Run Shaw Hospital ICU	Latitude	120.20162	2019-10-29	29	10	2019	environmental	Ventilator_P91_BU9		2	2	OXA-23-like	OXA-66	OXA-23	0	0	0	0
SAMN19762855	PRJNA738868	SRX11170969	SRR14852138	SRS9229336	China	Hangzhou, Sir Run Run Shaw Hospital ICU	Latitude	120.20162	2019-10-29	29	10	2019	environmental	ECG monitor_P91_BU9		2	2	OXA-23-like	OXA-66	OXA-23	0	0	0	0
SAMN19762856	PRJNA738868	SRX11170970	SRR14852137	SRS9229337	China	Hangzhou, Sir Run Run Shaw Hospital ICU	Latitude	120.20162	2019-10-29	29	10	2019	environmental	Nebuliser_P91_BU9		2	2	OXA-23-like	OXA-66	OXA-23	0	0	0	0
SAMN19762857	PRJNA738868	SRX11170971	SRR14852136	SRS9229338	China	Hangzhou, Sir Run Run Shaw Hospital ICU	Latitude	120.20162	2019-10-29	29	10	2019	environmental	Computer_P91_BU9		2	2	OXA-23-like	OXA-66	OXA-23	0	0	0	0
SAMN19762858	PRJNA738868	SRX11170972	SRR14852135	SRS9229339	China	Hangzhou, Sir Run Run Shaw Hospital ICU	Latitude	120.20162	2019-10-29	29	10	2019	environmental	Inside sink drain_P91_BU9		2	2	OXA-23-like	OXA-66	OXA-23	0	0	0	0
SAMN19762859	PRJNA738868	SRX11170974	SRR14852133	SRS9229341	China	Hangzhou, Sir Run Run Shaw Hospital ICU	Latitude	120.20162	2019-10-29	29	10	2019	environmental	Nebuliser_P121_BU10		2	2	OXA-23-like	OXA-66	OXA-23	0	0	0	0
SAMN19762860	PRJNA738868	SRX11170975	SRR14852132	SRS9229342	China	Hangzhou, Sir Run Run Shaw Hospital ICU	Latitude	120.20162	2019-10-29	29	10	2019	environmental	Dispensing trolley_P121_BU10		2	2	OXA-23-like	OXA-66	OXA-23	0	0	0	0
SAMN19762861	PRJNA738868	SRX11170976	SRR14852131	SRS9229343	China	Hangzhou, Sir Run Run Shaw Hospital ICU	Latitude	120.20162	2019-10-29	29	10	2019	environmental	Bed rail_P113_BU11		2	2	OXA-23-like	OXA-66	OXA-23	0	0	0	0
SAMN19762862	PRJNA738868	SRX11170977	SRR14852130	SRS9229344	China	Hangzhou, Sir Run Run Shaw Hospital ICU	Latitude	120.20162	2019-10-29	29	10	2019	environmental	ECG monitor_P113_BU11		2	2	OXA-23-like	OXA-66	OXA-23	0	0	0	0
SAMN19762863	PRJNA738868	SRX11170978	SRR14852129	SRS9229345	China	Hangzhou, Sir Run Run Shaw Hospital ICU	Latitude	120.20162	2019-10-29	29	10	2019	environmental	Syringe driver_P113_BU11		2	2	OXA-23-like	OXA-66	OXA-23	0	0	0	0
SAMN19762864	PRJNA738868	SRX11170979	SRR14852128	SRS9229346	China	Hangzhou, Sir Run Run Shaw Hospital ICU	Latitude	120.20162	2019-10-29	29	10	2019	environmental	Nebuliser_P113_BU11		2	2	OXA-23-like	OXA-66	OXA-23	0	0	0	0
SAMN19762865	PRJNA738868	SRX11170980	SRR14852127	SRS9229347	China	Hangzhou, Sir Run Run Shaw Hospital ICU	Latitude	120.20162	2019-10-29	29	10	2019	environmental	Infusion stand_P113_BU11		2	2	OXA-23-like	OXA-66	OXA-23	0	0	0	0
SAMN19762866	PRJNA738868	SRX11170981	SRR14852126	SRS9229348	China	Hangzhou, Sir Run Run Shaw Hospital ICU	Latitude	120.20162	2019-10-29	29	10	2019	environmental	Syringe driver_P126_BU12		2	2	OXA-23-like	OXA-66	OXA-23	0	0	0	0
SAMN19762867	PRJNA738868	SRX11170982	SRR14852125	SRS9229349	China	Hangzhou, Sir Run Run Shaw Hospital ICU	Latitude	120.20162	2019-10-29	29	10	2019	environmental	Bed controller_P135_BU13		2	2	OXA-23-like	OXA-66	OXA-23	0	0	0	0
SAMN19762868	PRJNA738868	SRX11170983	SRR14852124	SRS9229350	China	Hangzhou, Sir Run Run Shaw Hospital ICU	Latitude	120.20162	2019-10-29	29	10	2019	environmental	Syringe driver_P137_BU16		2	2	OXA-23-like	OXA-66	OXA-23	0	0	0	0
SAMN19762869	PRJNA738868	SRX11170985	SRR14852122	SRS9229352	China	Hangzhou, Sir Run Run Shaw Hospital ICU	Latitude	120.20162	2019-10-29	29	10	2019	environmental	Nebuliser_P137_BU16		2	2	OXA-23-like	OXA-66	OXA-23	0	0	0	0
SAMN19762870	PRJNA738868	SRX11170986	SRR14852121	SRS9229353	China	Hangzhou, Sir Run Run Shaw Hospital ICU	Latitude	120.20162	2019-10-29	29	10	2019	environmental	Ventilator_P138_BU17		2	2	OXA-23-like	OXA-66	OXA-23	0	0	0	0
SAMN19762871	PRJNA738868	SRX11170987	SRR14852120	SRS9229354	China	Hangzhou, Sir Run Run Shaw Hospital ICU	Latitude	120.20162	2019-10-29	29	10	2019	environmental	Syringe driver_P19_BU18		2	2	OXA-23-like	OXA-66	OXA-23	0	0	0	0
SAMN19762872	PRJNA738868	SRX11170988	SRR14852119	SRS9229355	China	Hangzhou, Sir Run Run Shaw Hospital ICU	Latitude	120.20162	2019-10-29	29	10	2019	environmental	Ventilator shelf_P19_BU18		2	2	OXA-23-like	OXA-66	OXA-23	0	0	0	0
SAMN19762873	PRJNA738868	SRX11170989	SRR14852118	SRS9229356	China	Hangzhou, Sir Run Run Shaw Hospital ICU	Latitude	120.20162	2019-10-29	29	10	2019	environmental	Bedside table_P19_BU18		2	2	OXA-23-like	OXA-66	OXA-23	0	0	0	0
SAMN19762874	PRJNA738868	SRX11170990	SRR14852117	SRS9229357	China	Hangzhou, Sir Run Run Shaw Hospital ICU	Latitude	120.20162	2019-10-29	29	10	2019	environmental	Ventilator_P57_BU19		2	2	OXA-23-like	OXA-66	OXA-23	0	0	0	0
SAMN19762875	PRJNA738868	SRX11170991	SRR14852116	SRS9229358	China	Hangzhou, Sir Run Run Shaw Hospital ICU	Latitude	120.20162	2019-10-29	29	10	2019	environmental	ECG monitor_P57_BU19		2	2	OXA-23-like	OXA-66	OXA-23	0	0	0	0
SAMN19762876	PRJNA738868	SRX11170992	SRR14852115	SRS9229359	China	Hangzhou, Sir Run Run Shaw Hospital ICU	Latitude	120.20162	2019-10-29	29	10	2019	environmental	Bed controller_P57_BU19		2	2	OXA-23-like	OXA-66	OXA-23	0	0	0	0
SAMN19762877	PRJNA738868	SRX11170993	SRR14852114	SRS9229360	China	Hangzhou, Sir Run Run Shaw Hospital ICU	Latitude	120.20162	2019-10-29	29	10	2019	environmental	Bedside table_P57_BU19		2	2	OXA-23-like	OXA-66	OXA-23	0	0	0	0
SAMN19762878	PRJNA738868	SRX11170994	SRR14852113	SRS9229361	China	Hangzhou, Sir Run Run Shaw Hospital ICU	Latitude	120.20162	2019-10-29	29	10	2019	environmental	Ventilator_P132_BU20		2	2	OXA-23-like	OXA-66	OXA-23	0	0	0	0
SAMN19762879	PRJNA738868	SRX11170997	SRR14852581	SRS9229364	China	Hangzhou, Sir Run Run Shaw Hospital ICU	Latitude	120.20162	2019-10-29	29	10	2019	environmental	Stethoscope_P132_BU20		2	2	OXA-23-like	OXA-66	OXA-23	0	0	0	0
SAMN19762880	PRJNA738868	SRX11170998	SRR14852580	SRS9229365	China	Hangzhou, Sir Run Run Shaw Hospital ICU	Latitude	120.20162	2019-10-29	29	10	2019	environmental	Ventilator shelf_P132_BU20		2	2	OXA-23-like	OXA-66	OXA-23	0	0	0	0
SAMN19762881	PRJNA738868	SRX11170999	SRR14852579	SRS9229366	China	Hangzhou, Sir Run Run Shaw Hospital ICU	Latitude	120.20162	2019-10-29	29	10	2019	environmental	Bed controller_P132_BU20		2	2	OXA-23-like	OXA-66	OXA-23	0	0	0	0
SAMN19762882	PRJNA738868	SRX11171000	SRR14852578	SRS9229367	China	Hangzhou, Sir Run Run Shaw Hospital ICU	Latitude	120.20162	2019-10-29	29	10	2019	environmental	Bed rail_NA_BU21		2	2	OXA-23-like	OXA-66	OXA-23	0	0	0	0
SAMN19762883	PRJNA738868	SRX11171001	SRR14852577	SRS9229368	China	Hangzhou, Sir Run Run Shaw Hospital ICU	Latitude	120.20162	2019-10-29	29	10	2019	environmental	Ventilator_NA_BU21		2	2	OXA-23-like	OXA-66	OXA-23	0	0	0	0
SAMN19762884	PRJNA738868	SRX11171002	SRR14852576	SRS9229369	China	Hangzhou, Sir Run Run Shaw Hospital ICU	Latitude	120.20162	2019-10-29	29	10	2019	environmental	Nebuliser_NA_BU21		2	2	OXA-23-like	OXA-66	OXA-23	0	0	0	0
SAMN19762886	PRJNA738868	SRX11171004	SRR14852574	SRS9229371	China	Hangzhou, Sir Run Run Shaw Hospital ICU	Latitude	120.20162	2019-10-29	29	10	2019	environmental	Bed controller_NA_BU21		2	2	OXA-23-like	OXA-66	OXA-23	0	0	0	0
SAMN19762885	PRJNA738868	SRX11171003	SRR14852575	SRS9229370	China	Hangzhou, Sir Run Run Shaw Hospital ICU	Latitude	120.20162	2019-10-29	29	10	2019	environmental	Ventilator shelf_NA_BU21		2	2	OXA-23-like	OXA-66	OXA-23	0	0	0	0
SAMN19762887	PRJNA738868	SRX11171005	SRR14852573	SRS9229372	China	Hangzhou, Sir Run Run Shaw Hospital ICU	Latitude	120.20162	2019-10-29	29	10	2019	environmental	Bedside table_NA_BU21		2	2	OXA-23-like	OXA-66	OXA-23	0	0	0	0
SAMN19762888	PRJNA738868	SRX11171006	SRR14852572	SRS9229373	China	Hangzhou, Sir Run Run Shaw Hospital ICU	Latitude	120.20162	2019-10-29	29	10	2019	environmental	Infusion stand_NA_BU21		2	2	OXA-23-like	OXA-66	OXA-23	0	0	0	0
SAMN19762889	PRJNA738868	SRX11171008	SRR14852570	SRS9229375	China	Hangzhou, Sir Run Run Shaw Hospital ICU	Latitude	120.20162	2019-10-29	29	10	2019	environmental	Bed rail_P101_BU22		2	2	OXA-23-like	OXA-66	OXA-23	0	0	0	0
SAMN19762890	PRJNA738868	SRX11171009	SRR14852569	SRS9229376	China	Hangzhou, Sir Run Run Shaw Hospital ICU	Latitude	120.20162	2019-10-29	29	10	2019	environmental	Ventilator_P101_BU22		2	2	OXA-23-like	OXA-66	OXA-23	0	0	0	0
SAMN19762891	PRJNA738868	SRX11171010	SRR14852568	SRS9229377	China	Hangzhou, Sir Run Run Shaw Hospital ICU	Latitude	120.20162	2019-10-29	29	10	2019	environmental	Ventilator shelf_P101_BU22		2	2	OXA-23-like	OXA-66	OXA-23	0	0	0	0
SAMN19762892	PRJNA738868	SRX11171011	SRR14852567	SRS9229378	China	Hangzhou, Sir Run Run Shaw Hospital ICU	Latitude	120.20162	2019-10-29	29	10	2019	environmental	Computer_P101_BU22		2	2	OXA-23-like	OXA-66	OXA-23	0	0	0	0
SAMN19762893	PRJNA738868	SRX11171012	SRR14852566	SRS9229379	China	Hangzhou, Sir Run Run Shaw Hospital ICU	Latitude	120.20162	2019-10-29	29	10	2019	environmental	Infusion stand_P101_BU22		2	2	OXA-23-like	OXA-66	OXA-23	0	0	0	0
SAMN19762894	PRJNA738868	SRX11171013	SRR14852565	SRS9229380	China	Hangzhou, Sir Run Run Shaw Hospital ICU	Latitude	120.20162	2019-10-29	29	10	2019	environmental	Ventilator_P139_BU23		2	2	OXA-23-like	OXA-66	OXA-23	0	0	0	0
SAMN19762895	PRJNA738868	SRX11171014	SRR14852564	SRS9229381	China	Hangzhou, Sir Run Run Shaw Hospital ICU	Latitude	120.20162	2019-10-29	29	10	2019	environmental	ECG monitor_P139_BU23		2	2	OXA-23-like	OXA-66	OXA-23	0	0	0	0
SAMN19762896	PRJNA738868	SRX11171015	SRR14852563	SRS9229382	China	Hangzhou, Sir Run Run Shaw Hospital ICU	Latitude	120.20162	2019-10-29	29	10	2019	environmental	Ventilator_P97_BU24		2	2	OXA-23-like	OXA-66	OXA-23	0	0	0	0
SAMN19762897	PRJNA738868	SRX11171016	SRR14852562	SRS9229383	China	Hangzhou, Sir Run Run Shaw Hospital ICU	Latitude	120.20162	2019-10-29	29	10	2019	environmental	ECG monitor_P97_BU24		2	2	OXA-23-like	OXA-66	OXA-23	0	0	0	0
SAMN19762898	PRJNA738868	SRX11171017	SRR14852561	SRS9229384	China	Hangzhou, Sir Run Run Shaw Hospital ICU	Latitude	120.20162	2019-10-29	29	10	2019	environmental	Stethoscope_P97_BU24		2	2	OXA-23-like	OXA-66	OXA-23	0	0	0	0
SAMN19762899	PRJNA738868	SRX11171019	SRR14852559	SRS9229386	China	Hangzhou, Sir Run Run Shaw Hospital ICU	Latitude	120.20162	2019-10-29	29	10	2019	environmental	Bedside table_P140_BU25		2	2	OXA-23-like	OXA-66	OXA-23	0	0	0	0
SAMN19762900	PRJNA738868	SRX11171020	SRR14852558	SRS9229387	China	Hangzhou, Sir Run Run Shaw Hospital ICU	Latitude	120.20162	2019-10-29	29	10	2019	environmental	Locker_P140_BU25		2	2	OXA-23-like	OXA-66	OXA-23	0	0	0	0
SAMN19762901	PRJNA738868	SRX11171021	SRR14852557	SRS9229388	China	Hangzhou, Sir Run Run Shaw Hospital ICU	Latitude	120.20162	2019-10-29	29	10	2019	environmental	Sink countertop_P140_BU25		2	2	OXA-23-like	OXA-66	OXA-23	0	0	0	0
SAMN19762902	PRJNA738868	SRX11171022	SRR14852556	SRS9229389	China	Hangzhou, Sir Run Run Shaw Hospital ICU	Latitude	120.20162	2019-10-29	29	10	2019	environmental	Ventilator_P25_BU27		2	2	OXA-23-like	OXA-66	OXA-23	0	0	0	0
SAMN19762903	PRJNA738868	SRX11171023	SRR14852555	SRS9229390	China	Hangzhou, Sir Run Run Shaw Hospital ICU	Latitude	120.20162	2019-10-29	29	10	2019	environmental	Bedside table_P25_BU27		2	2	OXA-23-like	OXA-66	OXA-23	0	0	0	0
SAMN19762904	PRJNA738868	SRX11171024	SRR14852554	SRS9229391	China	Hangzhou, Sir Run Run Shaw Hospital ICU	Latitude	120.20162	2019-10-29	29	10	2019	environmental	Computer_P25_BU27		2	2	OXA-23-like	OXA-66	OXA-23	0	0	0	0
SAMN19762905	PRJNA738868	SRX11171025	SRR14852553	SRS9229392	China	Hangzhou, Sir Run Run Shaw Hospital ICU	Latitude	120.20162	2019-10-29	29	10	2019	environmental	Ventilator_P26_BU28		2	2	OXA-23-like	OXA-66	OXA-23	0	0	0	0
SAMN19762906	PRJNA738868	SRX11171026	SRR14852552	SRS9229393	China	Hangzhou, Sir Run Run Shaw Hospital ICU	Latitude	120.20162	2019-10-29	29	10	2019	environmental	Syringe driver_P26_BU28		2	2	OXA-23-like	OXA-66	OXA-23	0	0	0	0
SAMN19762907	PRJNA738868	SRX11171027	SRR14852551	SRS9229394	China	Hangzhou, Sir Run Run Shaw Hospital ICU	Latitude	120.20162	2019-10-29	29	10	2019	environmental	Bedside table_P26_BU28		2	2	OXA-23-like	OXA-66	OXA-23	0	0	0	0
SAMN19762908	PRJNA738868	SRX11171028	SRR14852550	SRS9229395	China	Hangzhou, Sir Run Run Shaw Hospital ICU	Latitude	120.20162	2019-10-29	29	10	2019	environmental	Infusion stand_P26_BU28		2	2	OXA-23-like	OXA-66	OXA-23	0	0	0	0
SAMN19762909	PRJNA738868	SRX11171030	SRR14852548	SRS9229397	China	Hangzhou, Sir Run Run Shaw Hospital ICU	Latitude	120.20162	2019-10-29	29	10	2019	environmental	Inner wall of basin_NA_Nurse station		2	2	OXA-23-like	OXA-66	OXA-23	0	0	0	0
SAMN19774547	PRJNA738868	SRX11180146	SRR14862621	SRS9237715	China	Hangzhou, Sir Run Run Shaw Hospital ICU	Latitude	120.20162	2019-08-02	2	8	2019	Human	Sputum_P1_BU24		2	2	OXA-23-like	OXA-66	OXA-23	0	0	0	0
SAMN19774548	PRJNA738868	SRX11180147	SRR14862620	SRS9237716	China	Hangzhou, Sir Run Run Shaw Hospital ICU	Latitude	120.20162	2019-08-07	7	8	2019	Human	Pelvic drainage fluid_P21_BU22		2	2	OXA-23-like	OXA-66	OXA-23	0	0	0	0
SAMN19774549	PRJNA738868	SRX11180194	SRR14862573	SRS9237757	China	Hangzhou, Sir Run Run Shaw Hospital ICU	Latitude	120.20162	2019-08-14	14	8	2019	Human	Hydrothorax_P1_BU24		2	2	OXA-23-like	OXA-66	OXA-23	0	0	0	0
SAMN19774550	PRJNA738868	SRX11180205	SRR14862562	SRS9237767	China	Hangzhou, Sir Run Run Shaw Hospital ICU	Latitude	120.20162	2019-08-06	6	8	2019	Human	Sputum_P22_BU23		2	2	OXA-23-like	OXA-66	OXA-23	0	0	0	0
SAMN19774551	PRJNA738868	SRX11180216	SRR14862551	SRS9237775	China	Hangzhou, Sir Run Run Shaw Hospital ICU	Latitude	120.20162	2019-08-23	23	8	2019	Human	Sputum_P47_BU17		2	2	OXA-23-like	OXA-66	OXA-23	0	0	0	0
SAMN19774552	PRJNA738868	SRX11180227	SRR14862540	SRS9237785	China	Hangzhou, Sir Run Run Shaw Hospital ICU	Latitude	120.20162	2019-08-21	21	8	2019	Human	Ascitic fluid_P47_BU17		2	2	OXA-23-like	OXA-66	OXA-23	0	0	0	0
SAMN19774553	PRJNA738868	SRX11180238	SRR14862529	SRS9237794	China	Hangzhou, Sir Run Run Shaw Hospital ICU	Latitude	120.20162	2019-08-28	28	8	2019	Human	Bile_P47_BU17		2	2	OXA-23-like	OXA-66	OXA-23	0	0	0	0
SAMN19774554	PRJNA738868	SRX11180249	SRR14862518	SRS9237803	China	Hangzhou, Sir Run Run Shaw Hospital ICU	Latitude	120.20162	2019-09-21	21	9	2019	Human	Sputum_P91_BU9		2	2	OXA-23-like	OXA-66	OXA-23	0	0	0	0
SAMN19774555	PRJNA738868	SRX11180260	SRR14862507	SRS9237741	China	Hangzhou, Sir Run Run Shaw Hospital ICU	Latitude	120.20162	2019-09-22	22	9	2019	Human	Sputum_P87_BU23		46	unassigned	OXA-23-like	OXA-531	OXA-23	0	0	0	0
SAMN19774556	PRJNA738868	SRX11180271	SRR14862496	SRS9237823	China	Hangzhou, Sir Run Run Shaw Hospital ICU	Latitude	120.20162	2019-09-22	22	9	2019	Human	Sputum_P91_BU9		2	2	OXA-23-like	OXA-66	OXA-23	0	0	0	0
SAMN19774557	PRJNA738868	SRX11180148	SRR14862619	SRS9237717	China	Hangzhou, Sir Run Run Shaw Hospital ICU	Latitude	120.20162	2019-09-27	27	9	2019	Human	Sputum_P91_BU9		2	2	OXA-23-like	OXA-66	OXA-23	0	0	0	0
SAMN19774558	PRJNA738868	SRX11180159	SRR14862608	SRS9237728	China	Hangzhou, Sir Run Run Shaw Hospital ICU	Latitude	120.20162	2019-09-25	25	9	2019	Human	Sputum_P77_BU21		2	2	OXA-23-like	OXA-66	OXA-23	0	0	0	0
SAMN19774559	PRJNA738868	SRX11180170	SRR14862597	SRS9237739	China	Hangzhou, Sir Run Run Shaw Hospital ICU	Latitude	120.20162	2019-09-29	29	9	2019	Human	Sputum_P101_BU13		2	2	OXA-23-like	OXA-66	OXA-23	0	0	0	0
SAMN19774560	PRJNA738868	SRX11180181	SRR14862586	SRS9237737	China	Hangzhou, Sir Run Run Shaw Hospital ICU	Latitude	120.20162	2019-10-08	8	10	2019	Human	Sputum_P87_BU24		2	2	OXA-23-like	OXA-66	OXA-23	0	0	0	0
SAMN19774561	PRJNA738868	SRX11180188	SRR14862579	SRS9237753	China	Hangzhou, Sir Run Run Shaw Hospital ICU	Latitude	120.20162	2019-10-27	27	10	2019	Human	Sputum_P131_BU4		2	2	OXA-23-like	OXA-66	OXA-23	0	0	0	0
SAMN19774562	PRJNA738868	SRX11180189	SRR14862578	SRS9237754	China	Hangzhou, Sir Run Run Shaw Hospital ICU	Latitude	120.20162	2019-10-27	27	10	2019	Human	Sputum_P131_BU4		2	2	OXA-23-like	OXA-66	OXA-23	0	0	0	0
SAMN19774563	PRJNA738868	SRX11180190	SRR14862577	SRS9237755	China	Hangzhou, Sir Run Run Shaw Hospital ICU	Latitude	120.20162	2019-10-28	28	10	2019	Human	Sputum_P132_BU20		2	2	OXA-23-like	OXA-66	OXA-23	0	0	0	0
SAMN19774564	PRJNA738868	SRX11180191	SRR14862576	SRS9237738	China	Hangzhou, Sir Run Run Shaw Hospital ICU	Latitude	120.20162	2019-10-29	29	10	2019	Human	Sputum_P138_BU17		2	2	OXA-23-like	OXA-66	OXA-23	0	0	0	0
SAMN19774565	PRJNA738868	SRX11180192	SRR14862575	SRS9237740	China	Hangzhou, Sir Run Run Shaw Hospital ICU	Latitude	120.20162	2019-10-30	30	10	2019	Human	Sputum_P133_BU6		2	2	OXA-23-like	OXA-66	OXA-23	0	0	0	0
SAMN19774566	PRJNA738868	SRX11180193	SRR14862574	SRS9237756	China	Hangzhou, Sir Run Run Shaw Hospital ICU	Latitude	120.20162	2019-08-06	6	8	2019	Human	Oral swab_P7_BU6		2	2	OXA-23-like	OXA-66	OXA-23	0	0	0	0
SAMN19774567	PRJNA738868	SRX11180195	SRR14862572	SRS9237758	China	Hangzhou, Sir Run Run Shaw Hospital ICU	Latitude	120.20162	2019-08-06	6	8	2019	Human	Oral swab_P21_BU22		2	2	OXA-23-like	OXA-66	OXA-23	0	0	0	0
SAMN19774568	PRJNA738868	SRX11180196	SRR14862571	SRS9237759	China	Hangzhou, Sir Run Run Shaw Hospital ICU	Latitude	120.20162	2019-08-06	6	8	2019	Human	Nasogastric tube_P21_BU22		2	2	OXA-23-like	OXA-66	OXA-23	0	0	0	0
SAMN19774569	PRJNA738868	SRX11180197	SRR14862570	SRS9237760	China	Hangzhou, Sir Run Run Shaw Hospital ICU	Latitude	120.20162	2019-08-06	6	8	2019	Human	Oral swab_P23_BU25		2	2	OXA-23-like	OXA-66	OXA-23	0	0	0	0
SAMN19774570	PRJNA738868	SRX11180198	SRR14862569	SRS9237761	China	Hangzhou, Sir Run Run Shaw Hospital ICU	Latitude	120.20162	2019-08-06	6	8	2019	Human	Oral swab_P26_BU28		2	2	OXA-23-like	OXA-66	OXA-23	0	0	0	0
SAMN19774571	PRJNA738868	SRX11180199	SRR14862568	SRS9237762	China	Hangzhou, Sir Run Run Shaw Hospital ICU	Latitude	120.20162	2019-08-06	6	8	2019	Human	Oral swab_P1_BU24		2	2	OXA-23-like	OXA-66	OXA-23	0	0	0	0
SAMN19774572	PRJNA738868	SRX11180200	SRR14862567	SRS9237763	China	Hangzhou, Sir Run Run Shaw Hospital ICU	Latitude	120.20162	2019-08-06	6	8	2019	Human	Rectal swab_P7_BU6		2	2	OXA-23-like	OXA-66	OXA-23	0	0	0	0
SAMN19774573	PRJNA738868	SRX11180201	SRR14862566	SRS9237752	China	Hangzhou, Sir Run Run Shaw Hospital ICU	Latitude	120.20162	2019-08-06	6	8	2019	Human	Tracheostomy tube_P26_BU28		2	2	OXA-23-like	OXA-66	OXA-23	0	0	0	0
SAMN19774574	PRJNA738868	SRX11180202	SRR14862565	SRS9237764	China	Hangzhou, Sir Run Run Shaw Hospital ICU	Latitude	120.20162	2019-08-06	6	8	2019	Human	Rectal swab_P26_BU28		2	2	OXA-23-like	OXA-66	OXA-23	0	0	0	0
SAMN19774575	PRJNA738868	SRX11180203	SRR14862564	SRS9237765	China	Hangzhou, Sir Run Run Shaw Hospital ICU	Latitude	120.20162	2019-08-06	6	8	2019	Human	Rectal swab_P2_BU1		2	2	OXA-23-like	OXA-66	OXA-23	0	0	0	0
SAMN19774576	PRJNA738868	SRX11180204	SRR14862563	SRS9237766	China	Hangzhou, Sir Run Run Shaw Hospital ICU	Latitude	120.20162	2019-08-07	7	8	2019	Human	Rectal swab_P27_BU18		2	2	OXA-23-like	OXA-66	OXA-23	0	0	0	0
SAMN19774577	PRJNA738868	SRX11180206	SRR14862561	SRS9237768	China	Hangzhou, Sir Run Run Shaw Hospital ICU	Latitude	120.20162	2019-08-13	13	8	2019	Human	Oral swab_P21_BU22		2	2	OXA-23-like	OXA-66	OXA-23	0	0	0	0
SAMN19774578	PRJNA738868	SRX11180207	SRR14862560	SRS9237769	China	Hangzhou, Sir Run Run Shaw Hospital ICU	Latitude	120.20162	2019-08-13	13	8	2019	Human	Endotracheal tube_P21_BU22		2	2	OXA-23-like	OXA-66	OXA-23	0	0	0	0
SAMN19774579	PRJNA738868	SRX11180208	SRR14862559	SRS9237770	China	Hangzhou, Sir Run Run Shaw Hospital ICU	Latitude	120.20162	2019-08-13	13	8	2019	Human	Oral swab_P22_BU23		2	2	OXA-23-like	OXA-66	OXA-23	0	0	0	0
SAMN19774580	PRJNA738868	SRX11180209	SRR14862558	SRS9237742	China	Hangzhou, Sir Run Run Shaw Hospital ICU	Latitude	120.20162	2019-08-13	13	8	2019	Human	Rectal swab_P28_BU14		2	2	OXA-23-like	OXA-66	OXA-23	0	0	0	0
SAMN19774582	PRJNA738868	SRX11180211	SRR14862556	SRS9237743	China	Hangzhou, Sir Run Run Shaw Hospital ICU	Latitude	120.20162	2019-08-13	13	8	2019	Human	Rectal swab_P26_BU28		2	2	OXA-23-like	OXA-66	OXA-23	0	0	0	0
SAMN19774581	PRJNA738868	SRX11180210	SRR14862557	SRS9237771	China	Hangzhou, Sir Run Run Shaw Hospital ICU	Latitude	120.20162	2019-08-13	13	8	2019	Human	Oral swab_P7_BU6		2	2	OXA-23-like	OXA-66	OXA-23	0	0	0	0
SAMN19774583	PRJNA738868	SRX11180212	SRR14862555	SRS9237772	China	Hangzhou, Sir Run Run Shaw Hospital ICU	Latitude	120.20162	2019-08-13	13	8	2019	Human	Rectal swab_P7_BU6		2	2	OXA-23-like	OXA-66	OXA-23	0	0	0	0
SAMN19774584	PRJNA738868	SRX11180213	SRR14862554	SRS9237745	China	Hangzhou, Sir Run Run Shaw Hospital ICU	Latitude	120.20162	2019-08-13	13	8	2019	Human	Rectal swab_P27_BU18		2	2	OXA-23-like	OXA-66	OXA-23	0	0	0	0
SAMN19774585	PRJNA738868	SRX11180214	SRR14862553	SRS9237773	China	Hangzhou, Sir Run Run Shaw Hospital ICU	Latitude	120.20162	2019-08-13	13	8	2019	Human	Rectal swab_P19_BU20		2	2	OXA-23-like	OXA-66	OXA-23	0	0	0	0
SAMN19774586	PRJNA738868	SRX11180215	SRR14862552	SRS9237774	China	Hangzhou, Sir Run Run Shaw Hospital ICU	Latitude	120.20162	2019-08-20	20	8	2019	Human	Tracheostomy tube_P6_BU8		2	2	OXA-23-like	OXA-66	OXA-23	0	0	0	0
SAMN19774587	PRJNA738868	SRX11180217	SRR14862550	SRS9237776	China	Hangzhou, Sir Run Run Shaw Hospital ICU	Latitude	120.20162	2019-08-20	20	8	2019	Human	Oral swab_P27_BU18		2	2	OXA-23-like	OXA-66	OXA-23	0	0	0	0
SAMN19774588	PRJNA738868	SRX11180218	SRR14862549	SRS9237744	China	Hangzhou, Sir Run Run Shaw Hospital ICU	Latitude	120.20162	2019-08-20	20	8	2019	Human	Nasogastric tube_P44_BU19		2	2	OXA-23-like	OXA-66	OXA-23	0	0	0	0
SAMN19774589	PRJNA738868	SRX11180219	SRR14862548	SRS9237777	China	Hangzhou, Sir Run Run Shaw Hospital ICU	Latitude	120.20162	2019-08-20	20	8	2019	Human	Tracheostomy tube_P22_BU23		2	2	OXA-23-like	OXA-66	OXA-23	0	0	0	0
SAMN19774590	PRJNA738868	SRX11180220	SRR14862547	SRS9237778	China	Hangzhou, Sir Run Run Shaw Hospital ICU	Latitude	120.20162	2019-08-20	20	8	2019	Human	Rectal swab_P26_BU28		2	2	OXA-23-like	OXA-66	OXA-23	0	0	0	0
SAMN19774591	PRJNA738868	SRX11180221	SRR14862546	SRS9237779	China	Hangzhou, Sir Run Run Shaw Hospital ICU	Latitude	120.20162	2019-08-20	20	8	2019	Human	Oral swab_P26_BU28		2	2	OXA-23-like	OXA-66	OXA-23	0	0	0	0
SAMN19774592	PRJNA738868	SRX11180222	SRR14862545	SRS9237780	China	Hangzhou, Sir Run Run Shaw Hospital ICU	Latitude	120.20162	2019-08-27	27	8	2019	Human	Rectal swab_P2_BU1		2	2	OXA-23-like	OXA-66	OXA-23	0	0	0	0
SAMN19774593	PRJNA738868	SRX11180223	SRR14862544	SRS9237781	China	Hangzhou, Sir Run Run Shaw Hospital ICU	Latitude	120.20162	2019-08-27	27	8	2019	Human	Rectal swab_P6_BU8		2	2	OXA-23-like	OXA-66	OXA-23	0	0	0	0
SAMN19774594	PRJNA738868	SRX11180224	SRR14862543	SRS9237782	China	Hangzhou, Sir Run Run Shaw Hospital ICU	Latitude	120.20162	2019-08-27	27	8	2019	Human	Nasojejunal tube_P6_BU8		2	2	OXA-23-like	OXA-66	OXA-23	0	0	0	0
SAMN19774595	PRJNA738868	SRX11180225	SRR14862542	SRS9237783	China	Hangzhou, Sir Run Run Shaw Hospital ICU	Latitude	120.20162	2019-08-27	27	8	2019	Human	Nasogastric tube_P49_BU12		2	2	OXA-23-like	OXA-66	OXA-23	0	0	0	0
SAMN19774596	PRJNA738868	SRX11180226	SRR14862541	SRS9237784	China	Hangzhou, Sir Run Run Shaw Hospital ICU	Latitude	120.20162	2019-08-27	27	8	2019	Human	Rectal swab_P47_BU17		2	2	OXA-23-like	OXA-66	OXA-23	0	0	0	0
SAMN19774597	PRJNA738868	SRX11180228	SRR14862539	SRS9237786	China	Hangzhou, Sir Run Run Shaw Hospital ICU	Latitude	120.20162	2019-08-27	27	8	2019	Human	Oral swab_P47_BU17		2	2	OXA-23-like	OXA-66	OXA-23	0	0	0	0
SAMN19774598	PRJNA738868	SRX11180229	SRR14862538	SRS9237787	China	Hangzhou, Sir Run Run Shaw Hospital ICU	Latitude	120.20162	2019-08-27	27	8	2019	Human	Endotracheal tube_P47_BU17		2	2	OXA-23-like	OXA-66	OXA-23	0	0	0	0
SAMN19774599	PRJNA738868	SRX11180230	SRR14862537	SRS9237788	China	Hangzhou, Sir Run Run Shaw Hospital ICU	Latitude	120.20162	2019-08-27	27	8	2019	Human	Nasogastric tube_P47_BU17		2	2	OXA-23-like	OXA-66	OXA-23	0	0	0	0
SAMN19774600	PRJNA738868	SRX11180231	SRR14862536	SRS9237790	China	Hangzhou, Sir Run Run Shaw Hospital ICU	Latitude	120.20162	2019-08-27	27	8	2019	Human	Oral swab_P13_BU21		2	2	OXA-23-like	OXA-66	OXA-23	0	0	0	0
SAMN19774601	PRJNA738868	SRX11180232	SRR14862535	SRS9237789	China	Hangzhou, Sir Run Run Shaw Hospital ICU	Latitude	120.20162	2019-08-27	27	8	2019	Human	Rectal swab_P22_BU23		2	2	OXA-23-like	OXA-66	OXA-23	0	0	0	0
SAMN19774602	PRJNA738868	SRX11180233	SRR14862534	SRS9237791	China	Hangzhou, Sir Run Run Shaw Hospital ICU	Latitude	120.20162	2019-08-27	27	8	2019	Human	Nasogastric tube_P22_BU23		2	2	OXA-23-like	OXA-66	OXA-23	0	0	0	0
SAMN19774603	PRJNA738868	SRX11180234	SRR14862533	SRS9237746	China	Hangzhou, Sir Run Run Shaw Hospital ICU	Latitude	120.20162	2019-08-27	27	8	2019	Human	Rectal swab_P26_BU28		2	2	OXA-23-like	OXA-66	OXA-23	0	0	0	0
SAMN19774604	PRJNA738868	SRX11180235	SRR14862532	SRS9237792	China	Hangzhou, Sir Run Run Shaw Hospital ICU	Latitude	120.20162	2019-09-03	3	9	2019	Human	Rectal swab_P2_BU1		2	2	OXA-23-like	OXA-66	OXA-23	0	0	0	0
SAMN19774605	PRJNA738868	SRX11180236	SRR14862531	SRS9237793	China	Hangzhou, Sir Run Run Shaw Hospital ICU	Latitude	120.20162	2019-09-03	3	9	2019	Human	Rectal swab_P37_BU4		2	2	OXA-23-like	OXA-66	OXA-23	0	0	0	0
SAMN19774606	PRJNA738868	SRX11180237	SRR14862530	SRS9237747	China	Hangzhou, Sir Run Run Shaw Hospital ICU	Latitude	120.20162	2019-09-03	3	9	2019	Human	Nasojejunal tube_P50_BU7		2	2	OXA-23-like	OXA-66	OXA-23	0	0	0	0
SAMN19774607	PRJNA738868	SRX11180239	SRR14862528	SRS9237795	China	Hangzhou, Sir Run Run Shaw Hospital ICU	Latitude	120.20162	2019-09-03	3	9	2019	Human	Nasogastric tube_P49_BU12		2	2	OXA-23-like	OXA-66	OXA-23	0	0	0	0
SAMN19774608	PRJNA738868	SRX11180240	SRR14862527	SRS9237796	China	Hangzhou, Sir Run Run Shaw Hospital ICU	Latitude	120.20162	2019-09-03	3	9	2019	Human	Rectal swab_P25_BU27		2	2	OXA-23-like	OXA-66	OXA-23	0	0	0	0
SAMN19774609	PRJNA738868	SRX11180241	SRR14862526	SRS9237748	China	Hangzhou, Sir Run Run Shaw Hospital ICU	Latitude	120.20162	2019-09-10	10	9	2019	Human	Rectal swab_P2_BU1		2	2	OXA-23-like	OXA-66	OXA-23	0	0	0	0
SAMN19774610	PRJNA738868	SRX11180242	SRR14862525	SRS9237749	China	Hangzhou, Sir Run Run Shaw Hospital ICU	Latitude	120.20162	2019-09-10	10	9	2019	Human	Rectal swab_P37_BU4		2	2	OXA-23-like	OXA-66	OXA-23	0	0	0	0
SAMN19774611	PRJNA738868	SRX11180243	SRR14862524	SRS9237797	China	Hangzhou, Sir Run Run Shaw Hospital ICU	Latitude	120.20162	2019-09-10	10	9	2019	Human	Rectal swab_P25_BU27		2	2	OXA-23-like	OXA-66	OXA-23	0	0	0	0
SAMN19774612	PRJNA738868	SRX11180244	SRR14862523	SRS9237798	China	Hangzhou, Sir Run Run Shaw Hospital ICU	Latitude	120.20162	2019-09-17	17	9	2019	Human	Rectal swab_P2_BU1		2	2	OXA-23-like	OXA-66	OXA-23	0	0	0	0
SAMN19774613	PRJNA738868	SRX11180245	SRR14862522	SRS9237799	China	Hangzhou, Sir Run Run Shaw Hospital ICU	Latitude	120.20162	2019-09-17	17	9	2019	Human	Oral swab_P79_BU12		2	2	OXA-23-like	OXA-66	OXA-23	0	0	0	0
SAMN19774614	PRJNA738868	SRX11180246	SRR14862521	SRS9237800	China	Hangzhou, Sir Run Run Shaw Hospital ICU	Latitude	120.20162	2019-09-17	17	9	2019	Human	Rectal swab_P25_BU27		2	2	OXA-23-like	OXA-66	OXA-23	0	0	0	0
SAMN19774615	PRJNA738868	SRX11180247	SRR14862520	SRS9237802	China	Hangzhou, Sir Run Run Shaw Hospital ICU	Latitude	120.20162	2019-09-24	24	9	2019	Human	Rectal swab_P2_BU1		2	2	OXA-23-like	OXA-66	OXA-23	0	0	0	0
SAMN19774616	PRJNA738868	SRX11180248	SRR14862519	SRS9237801	China	Hangzhou, Sir Run Run Shaw Hospital ICU	Latitude	120.20162	2019-09-24	24	9	2019	Human	Rectal swab_P91_BU9		2	2	OXA-23-like	OXA-66	OXA-23	0	0	0	0
SAMN19774617	PRJNA738868	SRX11180250	SRR14862517	SRS9237804	China	Hangzhou, Sir Run Run Shaw Hospital ICU	Latitude	120.20162	2019-09-24	24	9	2019	Human	Rectal swab_P78_BU13		2	2	OXA-23-like	OXA-66	OXA-23	0	0	0	0
SAMN19774618	PRJNA738868	SRX11180251	SRR14862516	SRS9237805	China	Hangzhou, Sir Run Run Shaw Hospital ICU	Latitude	120.20162	2019-09-24	24	9	2019	Human	Oral swab_P97_BU16		2	2	OXA-23-like	OXA-66	OXA-23	0	0	0	0
SAMN19774619	PRJNA738868	SRX11180252	SRR14862515	SRS9237806	China	Hangzhou, Sir Run Run Shaw Hospital ICU	Latitude	120.20162	2019-09-24	24	9	2019	Human	Rectal swab_P25_BU27		2	2	OXA-23-like	OXA-66	OXA-23	0	0	0	0
SAMN19774620	PRJNA738868	SRX11180253	SRR14862514	SRS9237807	China	Hangzhou, Sir Run Run Shaw Hospital ICU	Latitude	120.20162	2019-09-24	24	9	2019	Human	Rectal swab_P26_BU28		2	2	OXA-23-like	OXA-66	OXA-23	0	0	0	0
SAMN19774621	PRJNA738868	SRX11180254	SRR14862513	SRS9237808	China	Hangzhou, Sir Run Run Shaw Hospital ICU	Latitude	120.20162	2019-10-08	8	10	2019	Human	Oral swab_P97_BU8		2	2	OXA-23-like	OXA-66	OXA-23	0	0	0	0
SAMN19774622	PRJNA738868	SRX11180255	SRR14862512	SRS9237809	China	Hangzhou, Sir Run Run Shaw Hospital ICU	Latitude	120.20162	2019-10-08	8	10	2019	Human	Oral swab_P91_BU9		2	2	OXA-23-like	OXA-66	OXA-23	0	0	0	0
SAMN19774623	PRJNA738868	SRX11180256	SRR14862511	SRS9237810	China	Hangzhou, Sir Run Run Shaw Hospital ICU	Latitude	120.20162	2019-10-08	8	10	2019	Human	Nasogastric tube_P101_BU13		2	2	OXA-23-like	OXA-66	OXA-23	0	0	0	0
SAMN19774624	PRJNA738868	SRX11180257	SRR14862510	SRS9237811	China	Hangzhou, Sir Run Run Shaw Hospital ICU	Latitude	120.20162	2019-10-08	8	10	2019	Human	Rectal swab_P108_BU14		2	2	OXA-23-like	OXA-66	OXA-23	0	0	0	0
SAMN19774625	PRJNA738868	SRX11180258	SRR14862509	SRS9237812	China	Hangzhou, Sir Run Run Shaw Hospital ICU	Latitude	120.20162	2019-10-08	8	10	2019	Human	Rectal swab_P96_BU15		2	2	OXA-23-like	OXA-66	OXA-23	0	0	0	0
SAMN19774626	PRJNA738868	SRX11180259	SRR14862508	SRS9237813	China	Hangzhou, Sir Run Run Shaw Hospital ICU	Latitude	120.20162	2019-10-08	8	10	2019	Human	Oral swab_P96_BU15		2	2	OXA-23-like	OXA-66	OXA-23	0	0	0	0
SAMN19774627	PRJNA738868	SRX11180261	SRR14862506	SRS9237814	China	Hangzhou, Sir Run Run Shaw Hospital ICU	Latitude	120.20162	2019-10-08	8	10	2019	Human	Endotracheal tube_P113_BU23		2	2	OXA-23-like	OXA-66	OXA-23	0	0	0	0
SAMN19774628	PRJNA738868	SRX11180262	SRR14862505	SRS9237750	China	Hangzhou, Sir Run Run Shaw Hospital ICU	Latitude	120.20162	2019-10-08	8	10	2019	Human	Rectal swab_P87_BU24		46	unassigned	OXA-23-like	OXA-531	OXA-23	0	0	0	0
SAMN19774629	PRJNA738868	SRX11180263	SRR14862504	SRS9237815	China	Hangzhou, Sir Run Run Shaw Hospital ICU	Latitude	120.20162	2019-10-08	8	10	2019	Human	Nasogastric tube_P8_BU19		2	2	OXA-23-like	OXA-66	OXA-23	0	0	0	0
SAMN19774630	PRJNA738868	SRX11180264	SRR14862503	SRS9237816	China	Hangzhou, Sir Run Run Shaw Hospital ICU	Latitude	120.20162	2019-10-08	8	10	2019	Human	Oral swab_P113_BU23		2	2	OXA-23-like	OXA-66	OXA-23	0	0	0	0
SAMN19774631	PRJNA738868	SRX11180265	SRR14862502	SRS9237817	China	Hangzhou, Sir Run Run Shaw Hospital ICU	Latitude	120.20162	2019-10-08	8	10	2019	Human	Nasogastric tube_P113_BU23		2	2	OXA-23-like	OXA-66	OXA-23	0	0	0	0
SAMN19774632	PRJNA738868	SRX11180266	SRR14862501	SRS9237818	China	Hangzhou, Sir Run Run Shaw Hospital ICU	Latitude	120.20162	2019-10-15	15	10	2019	Human	Rectal swab_P2_BU1		2	2	OXA-23-like	OXA-66	OXA-23	0	0	0	0
SAMN19774633	PRJNA738868	SRX11180267	SRR14862500	SRS9237819	China	Hangzhou, Sir Run Run Shaw Hospital ICU	Latitude	120.20162	2019-10-15	15	10	2019	Human	Oral swab_P91_BU9		2	2	OXA-23-like	OXA-66	OXA-23	0	0	0	0
SAMN19774634	PRJNA738868	SRX11180268	SRR14862499	SRS9237820	China	Hangzhou, Sir Run Run Shaw Hospital ICU	Latitude	120.20162	2019-10-15	15	10	2019	Human	Oral swab_P96_BU15		2	2	OXA-23-like	OXA-66	OXA-23	0	0	0	0
SAMN19774635	PRJNA738868	SRX11180269	SRR14862498	SRS9237821	China	Hangzhou, Sir Run Run Shaw Hospital ICU	Latitude	120.20162	2019-10-15	15	10	2019	Human	Rectal swab_P101_BU22		2	2	OXA-23-like	OXA-66	OXA-23	0	0	0	0
SAMN19774636	PRJNA738868	SRX11180270	SRR14862497	SRS9237822	China	Hangzhou, Sir Run Run Shaw Hospital ICU	Latitude	120.20162	2019-10-15	15	10	2019	Human	Tracheostomy tube_P101_BU22		2	2	OXA-23-like	OXA-66	OXA-23	0	0	0	0
SAMN19774637	PRJNA738868	SRX11180272	SRR14862495	SRS9237824	China	Hangzhou, Sir Run Run Shaw Hospital ICU	Latitude	120.20162	2019-10-15	15	10	2019	Human	Rectal swab_P26_BU28		2	2	OXA-23-like	OXA-66	OXA-23	0	0	0	0
SAMN19774638	PRJNA738868	SRX11180273	SRR14862494	SRS9237825	China	Hangzhou, Sir Run Run Shaw Hospital ICU	Latitude	120.20162	2019-10-17	17	10	2019	Human	Oral swab_P115_BU5		2	2	OXA-23-like	OXA-66	OXA-23	0	0	0	0
SAMN19774640	PRJNA738868	SRX11180275	SRR14862492	SRS9237827	China	Hangzhou, Sir Run Run Shaw Hospital ICU	Latitude	120.20162	2019-10-22	22	10	2019	Human	Oral swab_P113_BU6		2	2	OXA-23-like	OXA-66	OXA-23	0	0	0	0
SAMN19774639	PRJNA738868	SRX11180274	SRR14862493	SRS9237826	China	Hangzhou, Sir Run Run Shaw Hospital ICU	Latitude	120.20162	2019-10-22	22	10	2019	Human	Oral swab_P115_BU5		2	2	OXA-23-like	OXA-66	OXA-23	0	0	0	0
SAMN19774641	PRJNA738868	SRX11180276	SRR14862491	SRS9237828	China	Hangzhou, Sir Run Run Shaw Hospital ICU	Latitude	120.20162	2019-10-22	22	10	2019	Human	Oral swab_P91_BU9		2	2	OXA-23-like	OXA-66	OXA-23	0	0	0	0
SAMN19774642	PRJNA738868	SRX11180277	SRR14862490	SRS9237829	China	Hangzhou, Sir Run Run Shaw Hospital ICU	Latitude	120.20162	2019-10-22	22	10	2019	Human	Nasogastric tube_P91_BU9		2	2	OXA-23-like	OXA-66	OXA-23	0	0	0	0
SAMN19774643	PRJNA738868	SRX11180278	SRR14862489	SRS9237830	China	Hangzhou, Sir Run Run Shaw Hospital ICU	Latitude	120.20162	2019-10-22	22	10	2019	Human	Tracheostomy tube_P91_BU9		2	2	OXA-23-like	OXA-66	OXA-23	0	0	0	0
SAMN19774644	PRJNA738868	SRX11180279	SRR14862488	SRS9237831	China	Hangzhou, Sir Run Run Shaw Hospital ICU	Latitude	120.20162	2019-10-22	22	10	2019	Human	Oral swab_P96_BU15		2	2	OXA-23-like	OXA-66	OXA-23	0	0	0	0
SAMN19774645	PRJNA738868	SRX11180280	SRR14862487	SRS9237832	China	Hangzhou, Sir Run Run Shaw Hospital ICU	Latitude	120.20162	2019-10-22	22	10	2019	Human	Nasogastric tube_P96_BU15		2	2	OXA-23-like	OXA-66	OXA-23	0	0	0	0
SAMN19774646	PRJNA738868	SRX11180281	SRR14862486	SRS9237751	China	Hangzhou, Sir Run Run Shaw Hospital ICU	Latitude	120.20162	2019-10-22	22	10	2019	Human	Oral swab_P101_BU22		2	2	OXA-23-like	OXA-66	OXA-23	0	0	0	0
SAMN19774647	PRJNA738868	SRX11180149	SRR14862618	SRS9237718	China	Hangzhou, Sir Run Run Shaw Hospital ICU	Latitude	120.20162	2019-10-22	22	10	2019	Human	Nasogastric tube_P101_BU22		2	2	OXA-23-like	OXA-66	OXA-23	0	0	0	0
SAMN19774648	PRJNA738868	SRX11180150	SRR14862617	SRS9237719	China	Hangzhou, Sir Run Run Shaw Hospital ICU	Latitude	120.20162	2019-10-22	22	10	2019	Human	Oral swab_P130_BU23		2	2	OXA-23-like	OXA-66	OXA-23	0	0	0	0
SAMN19774649	PRJNA738868	SRX11180151	SRR14862616	SRS9237720	China	Hangzhou, Sir Run Run Shaw Hospital ICU	Latitude	120.20162	2019-10-22	22	10	2019	Human	Nasogastric tube_P130_BU23		2	2	OXA-23-like	OXA-66	OXA-23	0	0	0	0
SAMN19774650	PRJNA738868	SRX11180152	SRR14862615	SRS9237721	China	Hangzhou, Sir Run Run Shaw Hospital ICU	Latitude	120.20162	2019-10-22	22	10	2019	Human	Oral swab_P97_BU24		2	2	OXA-23-like	OXA-66	OXA-23	0	0	0	0
SAMN19774651	PRJNA738868	SRX11180153	SRR14862614	SRS9237723	China	Hangzhou, Sir Run Run Shaw Hospital ICU	Latitude	120.20162	2019-10-22	22	10	2019	Human	Nasogastric tube_P97_BU24		2	2	OXA-23-like	OXA-66	OXA-23	0	0	0	0
SAMN19774652	PRJNA738868	SRX11180154	SRR14862613	SRS9237722	China	Hangzhou, Sir Run Run Shaw Hospital ICU	Latitude	120.20162	2019-10-22	22	10	2019	Human	Rectal swab_P26_BU28		2	2	OXA-23-like	OXA-66	OXA-23	0	0	0	0
SAMN19774653	PRJNA738868	SRX11180155	SRR14862612	SRS9237724	China	Hangzhou, Sir Run Run Shaw Hospital ICU	Latitude	120.20162	2019-10-29	29	10	2019	Human	Rectal swab_P131_BU4		2	2	OXA-23-like	OXA-66	OXA-23	0	0	0	0
SAMN19774654	PRJNA738868	SRX11180156	SRR14862611	SRS9237725	China	Hangzhou, Sir Run Run Shaw Hospital ICU	Latitude	120.20162	2019-10-29	29	10	2019	Human	Oral swab_P133_BU6		2	2	OXA-23-like	OXA-66	OXA-23	0	0	0	0
SAMN19774655	PRJNA738868	SRX11180157	SRR14862610	SRS9237726	China	Hangzhou, Sir Run Run Shaw Hospital ICU	Latitude	120.20162	2019-10-29	29	10	2019	Human	Tracheostomy tube_P91_BU9		2	2	OXA-23-like	OXA-66	OXA-23	0	0	0	0
SAMN19774656	PRJNA738868	SRX11180158	SRR14862609	SRS9237727	China	Hangzhou, Sir Run Run Shaw Hospital ICU	Latitude	120.20162	2019-10-29	29	10	2019	Human	Rectal swab_P113_BU11		2	2	OXA-23-like	OXA-66	OXA-23	0	0	0	0
SAMN19774657	PRJNA738868	SRX11180160	SRR14862607	SRS9237729	China	Hangzhou, Sir Run Run Shaw Hospital ICU	Latitude	120.20162	2019-10-29	29	10	2019	Human	Oral swab_P113_BU11		2	2	OXA-23-like	OXA-66	OXA-23	0	0	0	0
SAMN19774658	PRJNA738868	SRX11180161	SRR14862606	SRS9237730	China	Hangzhou, Sir Run Run Shaw Hospital ICU	Latitude	120.20162	2019-10-29	29	10	2019	Human	Nasogastric tube_P113_BU11		2	2	OXA-23-like	OXA-66	OXA-23	0	0	0	0
SAMN19774659	PRJNA738868	SRX11180162	SRR14862605	SRS9237731	China	Hangzhou, Sir Run Run Shaw Hospital ICU	Latitude	120.20162	2019-10-29	29	10	2019	Human	Rectal swab_P127_BU14		2	2	OXA-23-like	OXA-66	OXA-23	0	0	0	0
SAMN19774660	PRJNA738868	SRX11180163	SRR14862604	SRS9237732	China	Hangzhou, Sir Run Run Shaw Hospital ICU	Latitude	120.20162	2019-10-29	29	10	2019	Human	Rectal swab_P132_BU20		2	2	OXA-23-like	OXA-66	OXA-23	0	0	0	0
SAMN19774661	PRJNA738868	SRX11180164	SRR14862603	SRS9237733	China	Hangzhou, Sir Run Run Shaw Hospital ICU	Latitude	120.20162	2019-10-29	29	10	2019	Human	Oral swab_P132_BU20		2	2	OXA-23-like	OXA-66	OXA-23	0	0	0	0
SAMN19774662	PRJNA738868	SRX11180165	SRR14862602	SRS9237734	China	Hangzhou, Sir Run Run Shaw Hospital ICU	Latitude	120.20162	2019-10-29	29	10	2019	Human	Rectal swab_P101_BU22		2	2	OXA-23-like	OXA-66	OXA-23	0	0	0	0
SAMN19774663	PRJNA738868	SRX11180166	SRR14862601	SRS9237735	China	Hangzhou, Sir Run Run Shaw Hospital ICU	Latitude	120.20162	2019-10-29	29	10	2019	Human	Oral swab_P101_BU22		2	2	OXA-23-like	OXA-66	OXA-23	0	0	0	0
SAMN19774664	PRJNA738868	SRX11180167	SRR14862600	SRS9237736	China	Hangzhou, Sir Run Run Shaw Hospital ICU	Latitude	120.20162	2019-10-29	29	10	2019	Human	Tracheostomy tube_P97_BU24		2	2	OXA-23-like	OXA-66	OXA-23	0	0	0	0
SAMN21419613	PRJNA608808	SRX12496567	SRR16214523	SRS10151779	Australia		Latitude	135	2021-01-01	1	1	2021	unknown			49	Singleton	none (OXA-51-like)	OXA-98	0	0	0	0	0
SAMN21419614	PRJNA608808	SRX12496568	SRR16214522	SRS10151780	Australia		Latitude	135	2021-01-01	1	1	2021	unknown			49	Singleton	none (OXA-51-like)	OXA-98	0	0	0	0	0
SAMN21419615	PRJNA608808	SRX12496569	SRR16214521	SRS10151781	Australia		Latitude	135	2021-01-01	1	1	2021	unknown			49	Singleton	none (OXA-51-like)	OXA-98	0	0	0	0	0
SAMN21926619	PRJNA608808	SRX12462314	SRR16177680	SRS10396890	Australia		Latitude	135	2020-01-01	1	1	2020	Human			49	Singleton	none (OXA-51-like)	OXA-98	0	0	0	0	0
SAMN21926620	PRJNA608808	SRX12496560	SRR16214530	SRS10396891	Australia		Latitude	135	2020-01-01	1	1	2020	Human			49	Singleton	none (OXA-51-like)	OXA-98	0	0	0	0	0
SAMN21926621	PRJNA608808	SRX12496561	SRR16214529	SRS10396892	Australia		Latitude	135	2020-01-01	1	1	2020	Human			49	Singleton	none (OXA-51-like)	OXA-98	0	0	0	0	0
SAMN21926622	PRJNA608808	SRX12496562	SRR16214528	SRS10396894	Australia		Latitude	135	2020-01-01	1	1	2020	Human			49	Singleton	none (OXA-51-like)	OXA-98	0	0	0	0	0
SAMN21926623	PRJNA608808	SRX12496563	SRR16214527	SRS10396895	Australia		Latitude	135	2020-01-01	1	1	2020	Human			49	Singleton	none (OXA-51-like)	OXA-98	0	0	0	0	0
SAMN21926624	PRJNA608808	SRX12496564	SRR16214526	SRS10396893	Australia		Latitude	135	2020-01-01	1	1	2020	Human			49	Singleton	none (OXA-51-like)	OXA-98	0	0	0	0	0
SAMN21926625	PRJNA608808	SRX12496565	SRR16214525	SRS10459463	Australia		Latitude	135	2020-01-01	1	1	2020	Human			49	Singleton	none (OXA-51-like)	OXA-98	0	0	0	0	0
SAMN21926626	PRJNA608808	SRX12496566	SRR16214524	SRS10459464	Australia		Latitude	135	2020-01-01	1	1	2020	Human			49	Singleton	none (OXA-51-like)	OXA-98	0	0	0	0	0
SAMN22062057	PRJNA734485	SRX14336534	SRR18189635	SRS12151145	Belgium		Latitude	5				missing	Human			1	1	none (OXA-51-like)	OXA-69	0	0	0	0	0
SAMN22216671	PRJNA770377	SRX12571879	SRR16292906	SRS10528705	China	Hangzhou	Latitude	120.2	2019-12-24	24	12	2019	Human	culture		437	unassigned	none (OXA-51-like)	OXA-259	0	0	0	0	0
SAMN22216672	PRJNA770377	SRX12571880	SRR16292905	SRS10528706	China	Hangzhou	Latitude	120.2	2019-12-24	24	12	2019	Human	culture		437	unassigned	none (OXA-51-like)	OXA-259	0	0	0	0	0
SAMN22216673	PRJNA770377	SRX12571888	SRR16292897	SRS10528714	China	Hangzhou	Latitude	120.2	2019-12-24	24	12	2019	Human	culture		437	unassigned	none (OXA-51-like)	OXA-259	0	0	0	0	0
SAMN22216674	PRJNA770377	SRX12571889	SRR16292896	SRS10528715	China	Hangzhou	Latitude	120.2	2019-12-24	24	12	2019	Human	culture		437	unassigned	none (OXA-51-like)	OXA-259	0	0	0	0	0
SAMN22216675	PRJNA770377	SRX12571890	SRR16292895	SRS10528716	China	Hangzhou	Latitude	120.2	2020-05-26	26	5	2020	Human	culture		437	unassigned	none (OXA-51-like)	OXA-259	0	0	0	0	0
SAMN22216676	PRJNA770377	SRX12571891	SRR16292894	SRS10528717	China	Hangzhou	Latitude	120.2	2020-05-26	26	5	2020	Human	culture		437	unassigned	none (OXA-51-like)	OXA-259	0	0	0	0	0
SAMN22216677	PRJNA770377	SRX12571892	SRR16292893	SRS10528718	China	Hangzhou	Latitude	120.2	2020-05-26	26	5	2020	Human	culture		437	unassigned	none (OXA-51-like)	OXA-259	0	0	0	0	0
SAMN22216678	PRJNA770377	SRX12571893	SRR16292892	SRS10528719	China	Hangzhou	Latitude	120.2	2020-05-26	26	5	2020	Human	culture		437	unassigned	none (OXA-51-like)	OXA-259	0	0	0	0	0
SAMN22216679	PRJNA770377	SRX12571894	SRR16292891	SRS10528720	China	Hangzhou	Latitude	120.2	2020-11-07	7	11	2020	Human	culture		437	unassigned	none (OXA-51-like)	OXA-259	0	0	0	0	0
SAMN22216680	PRJNA770377	SRX12571895	SRR16292890	SRS10528721	China	Hangzhou	Latitude	120.2	2020-11-07	7	11	2020	Human	culture		437	unassigned	none (OXA-51-like)	OXA-259	0	0	0	0	0
SAMN22216681	PRJNA770377	SRX12571881	SRR16292904	SRS10528707	China	Hangzhou	Latitude	120.2	2020-11-07	7	11	2020	Human	culture		437	unassigned	none (OXA-51-like)	OXA-259	0	0	0	0	0
SAMN22216682	PRJNA770377	SRX12571882	SRR16292903	SRS10528708	China	Hangzhou	Latitude	120.2	2020-11-07	7	11	2020	Human	culture		437	unassigned	none (OXA-51-like)	OXA-259	0	0	0	0	0
SAMN22216683	PRJNA770377	SRX12571883	SRR16292902	SRS10528709	China	Hangzhou	Latitude	120.2	2020-11-15	15	11	2020	Human	culture		437	unassigned	none (OXA-51-like)	OXA-259	0	0	0	0	0
SAMN22216684	PRJNA770377	SRX12571884	SRR16292901	SRS10528710	China	Hangzhou	Latitude	120.2	2020-11-15	15	11	2020	Human	culture		437	unassigned	none (OXA-51-like)	OXA-259	0	0	0	0	0
SAMN22216685	PRJNA770377	SRX12571885	SRR16292900	SRS10528711	China	Hangzhou	Latitude	120.2	2020-11-15	15	11	2020	Human	culture		437	unassigned	none (OXA-51-like)	OXA-259	0	0	0	0	0
SAMN22216686	PRJNA770377	SRX12571886	SRR16292899	SRS10528712	China	Hangzhou	Latitude	120.2	2020-11-15	15	11	2020	Human	culture		437	unassigned	none (OXA-51-like)	OXA-259	0	0	0	0	0
SAMN22216687	PRJNA770377	SRX12571887	SRR16292898	SRS10528713	China	Hangzhou	Latitude	120.2	2020-11-15	15	11	2020	Human	culture		437	unassigned	none (OXA-51-like)	OXA-259	0	0	0	0	0
SAMN26421840	PRJNA812061	SRX14363263	SRR18216844	SRS12176592	Australia	Brisbane	Latitude	153.0235	2002-01-01	1	1	2002	Human	clinical		2	2	none (OXA-51-like)	OXA-66	0	0	0	0	0
SAMEA104708361	PRJEB25650	ERX2452710	ERR2433131	ERS2309744	Croatia	Zagreb	Latitude	15.977177				missing	unknown			1	1	OXA-40-like	OXA-69	0	0	OXA-72	0	0
SAMEA104708362	PRJEB25650	ERX2452711	ERR2433132	ERS2309745	Croatia	Zagreb	Latitude	15.977177				missing	unknown			647	6*	none (OXA-51-like)	OXA-261	0	0	0	0	0
SAMEA104708363	PRJEB25650	ERX2452712	ERR2433133	ERS2309746	Croatia	Zagreb	Latitude	15.977177				missing	unknown			2	2	OXA-23-like	OXA-66	OXA-23	0	0	0	0
SAMEA104708364	PRJEB25650	ERX2452713	ERR2433134	ERS2309747	Croatia	Zagreb	Latitude	15.977177				missing	unknown			2	2	OXA-23-like	OXA-66	OXA-23	0	0	0	0
SAMEA104708365	PRJEB25650	ERX2452714	ERR2433135	ERS2309748	Croatia	Zagreb	Latitude	15.977177				missing	unknown			2	2	OXA-23-like	OXA-66	OXA-23	0	0	0	0
SAMEA104708366	PRJEB25650	ERX2452715	ERR2433136	ERS2309749	Croatia	Zagreb	Latitude	15.977177				missing	unknown			2	2	OXA-23-like	OXA-66	OXA-23	0	0	0	0
SAMEA104708367	PRJEB25650	ERX2452716	ERR2433137	ERS2309750	Croatia	Zagreb	Latitude	15.977177				missing	unknown			2	2	OXA-23-like	OXA-66	OXA-23	0	0	0	0
SAMEA104708369	PRJEB25650	ERX2452718	ERR2433139	ERS2309752	Croatia	Zagreb	Latitude	15.977177				missing	unknown			2	2	OXA-23-like	OXA-66	OXA-23	0	0	0	0
SAMEA104708370	PRJEB25650	ERX2452719	ERR2433140	ERS2309753	Croatia	Zagreb	Latitude	15.977177				missing	environmental			2	2	OXA-23-like	OXA-66	OXA-23	0	0	0	0
SAMEA104708371	PRJEB25650	ERX2452724	ERR2433145	ERS2309754	Croatia	Zagreb	Latitude	15.977177				missing	environmental			79	5	none (OXA-51-like)	OXA-65	0	0	0	0	0
SAMEA104708372	PRJEB25650	ERX2452725	ERR2433146	ERS2309755	Croatia	Zagreb	Latitude	15.977177				missing	environmental			2	2	OXA-23-like	OXA-66	OXA-23	0	0	0	0
SAMEA104708373	PRJEB25650	ERX2452726	ERR2433147	ERS2309756	Croatia	Zagreb	Latitude	15.977177				missing	environmental			2	2	OXA-23-like	OXA-66	OXA-23	0	0	0	0
SAMEA104708374	PRJEB25650	ERX2452727	ERR2433148	ERS2309757	Croatia	Zagreb	Latitude	15.977177				missing	environmental			992	unassigned	none (OXA-51-like)	OXA-98	0	0	0	0	0
SAMEA104708375	PRJEB25650	ERX2452728	ERR2433149	ERS2309758	Croatia	Zagreb	Latitude	15.977177				missing	environmental			2	2	OXA-23-like	OXA-66	OXA-23	0	0	0	0
SAMEA104708376	PRJEB25650	ERX2452735	ERR2433156	ERS2309759	Croatia	Zagreb	Latitude	15.977177				missing	environmental			1	1	OXA-40-like	OXA-69	0	0	OXA-72	0	0
SAMEA12311701	PRJEB46496	ERX7590540	ERR8024946	ERS9918546	Ghana		Latitude	-1	2021-01-01	1	1	2021	hosptial surface	hospital surface		-	unassigned	multiple	OXA-343	OXA-23	0	0	0	NDM-1
SAMEA12311702	PRJEB46496	ERX7590541	ERR8024947	ERS9918547	Ghana		Latitude	-1	2021-01-01	1	1	2021	hosptial surface	hospital surface		109	unassigned	multiple	OXA-67	OXA-23	0	0	0	NDM-1
SAMEA12311705	PRJEB46496	ERX7590544	ERR8024950	ERS9918550	Ghana		Latitude	-1	2021-01-01	1	1	2021	hosptial surface	hospital surface		109	unassigned	multiple	OXA-67	OXA-23	0	0	0	NDM-1
SAMEA12311706	PRJEB46496	ERX7590545	ERR8024951	ERS9918551	Ghana		Latitude	-1	2021-01-01	1	1	2021	hosptial surface	hospital surface		109	unassigned	multiple	OXA-67	OXA-23	0	0	0	NDM-1
SAMEA12311711	PRJEB46496	ERX7590553	ERR8024959	ERS9918556	Ghana		Latitude	-1	2021-01-01	1	1	2021	hosptial surface	hospital surface		132	unassigned	NDM-1	OXA-120	0	0	0	0	NDM-1
SAMEA1466008	PRJEB2801	ERX087515	ERR110081	ERS083389	Greece		Latitude	22	2002-01-01	1	1	2002	Human		disease	1	1	OXA-58-like	OXA-92	0	OXA-58	0	0	0
SAMEA2779771	PRJEB7302	ERX585159	ERR628388	ERS549521	Germany		Latitude	10	2013-01-01	1	1	2013	unknown			2	2	none (OXA-51-like)	OXA-66	0	0	0	0	0
SAMEA2779772	PRJEB7302	ERX585160	ERR628389	ERS549522	Germany		Latitude	10	2013-01-01	1	1	2013	unknown			2	2	none (OXA-51-like)	OXA-66	0	0	0	0	0
SAMEA2779773	PRJEB7302	ERX585161	ERR628390	ERS549523	Germany		Latitude	10	2013-01-01	1	1	2013	unknown			2	2	none (OXA-51-like)	OXA-66	0	0	0	0	0
SAMEA2779774	PRJEB7302	ERX585162	ERR628391	ERS549524	Germany		Latitude	10	2013-01-01	1	1	2013	unknown			2	2	none (OXA-51-like)	OXA-66	0	0	0	0	0
SAMEA2779775	PRJEB7302	ERX585163	ERR628392	ERS549525	Germany		Latitude	10	2013-01-01	1	1	2013	unknown			2	2	none (OXA-51-like)	OXA-66	0	0	0	0	0
SAMEA2779776	PRJEB7302	ERX585164	ERR628393	ERS549526	Germany		Latitude	10	2013-01-01	1	1	2013	unknown			2	2	none (OXA-51-like)	OXA-66	0	0	0	0	0
SAMEA2779777	PRJEB7302	ERX585165	ERR628394	ERS549527	Germany		Latitude	10	2013-01-01	1	1	2013	unknown			2	2	none (OXA-51-like)	OXA-66	0	0	0	0	0
SAMEA2779778	PRJEB7302	ERX585166	ERR628395	ERS549528	Germany		Latitude	10	2013-01-01	1	1	2013	unknown			2	2	none (OXA-51-like)	OXA-66	0	0	0	0	0
SAMEA2779779	PRJEB7302	ERX585167	ERR628396	ERS549529	Germany		Latitude	10	2013-01-01	1	1	2013	unknown			2	2	none (OXA-51-like)	OXA-66	0	0	0	0	0
SAMEA2779781	PRJEB7302	ERX585169	ERR628398	ERS549531	Germany		Latitude	10	2013-01-01	1	1	2013	unknown			2	2	none (OXA-51-like)	OXA-66	0	0	0	0	0
SAMEA2779782	PRJEB7302	ERX585170	ERR628399	ERS549532	Germany		Latitude	10	2013-01-01	1	1	2013	unknown			2	2	none (OXA-51-like)	OXA-66	0	0	0	0	0
SAMEA2779783	PRJEB7302	ERX585171	ERR628400	ERS549533	Germany		Latitude	10	2014-01-01	1	1	2014	unknown			374	unassigned	none (OXA-51-like)	OXA-259	0	0	0	0	0
SAMEA2779784	PRJEB7302	ERX585172	ERR628401	ERS549534	Germany		Latitude	10	2014-01-01	1	1	2014	unknown			10	8	none (OXA-51-like)	OXA-68	0	0	0	0	0
SAMEA2779785	PRJEB7302	ERX585173	ERR628402	ERS549535	Germany		Latitude	10	2014-01-01	1	1	2014	unknown			-	unassigned	none (OXA-51-like)	OXA-68	0	0	0	0	0
SAMEA2779786	PRJEB7302	ERX585174	ERR628403	ERS549536	Germany		Latitude	10	2014-01-01	1	1	2014	unknown			960	unassigned	none (OXA-51-like)	OXA-106	0	0	0	0	0
SAMEA2779787	PRJEB7302	ERX585175	ERR628404	ERS549537	Germany		Latitude	10	2014-01-01	1	1	2014	unknown			10	8	none (OXA-51-like)	OXA-68	0	0	0	0	0
SAMEA2779788	PRJEB7302	ERX585176	ERR628405	ERS549538	Germany		Latitude	10	2014-01-01	1	1	2014	unknown			10	8	none (OXA-51-like)	OXA-68	0	0	0	0	0
SAMEA2779789	PRJEB7302	ERX585177	ERR628406	ERS549539	Germany		Latitude	10	2014-01-01	1	1	2014	unknown			154	unassigned	none (OXA-51-like)	OXA-430	0	0	0	0	0
SAMEA2779790	PRJEB7302	ERX585178	ERR628407	ERS549540	Germany		Latitude	10	2014-01-01	1	1	2014	unknown			40	unassigned	none (OXA-51-like)	OXA-430	0	0	0	0	0
SAMEA2779791	PRJEB7302	ERX585179	ERR628408	ERS549541	Germany		Latitude	10	2014-01-01	1	1	2014	unknown			221	unassigned	none (OXA-51-like)	OXA-88	0	0	0	0	0
SAMEA2779792	PRJEB7302	ERX585180	ERR628409	ERS549542	Germany		Latitude	10	2014-01-01	1	1	2014	unknown			241	unassigned	none (OXA-51-like)	OXA-91	0	0	0	0	0
SAMEA2779793	PRJEB7302	ERX585181	ERR628410	ERS549543	Germany		Latitude	10	2014-01-01	1	1	2014	unknown			10	8	none (OXA-51-like)	OXA-68	0	0	0	0	0
SAMEA2779794	PRJEB7302	ERX585182	ERR628411	ERS549544	Germany		Latitude	10	2014-01-01	1	1	2014	unknown			374	unassigned	none (OXA-51-like)	OXA-259	0	0	0	0	0
SAMEA2779795	PRJEB7302	ERX585183	ERR628412	ERS549545	Germany		Latitude	10	2014-01-01	1	1	2014	unknown			40	unassigned	none (OXA-51-like)	OXA-430	0	0	0	0	0
SAMEA2779796	PRJEB7302	ERX585184	ERR628413	ERS549546	Germany		Latitude	10	2013-01-01	1	1	2013	unknown			2	2	none (OXA-51-like)	OXA-66	0	0	0	0	0
SAMEA2779797	PRJEB7302	ERX585185	ERR628414	ERS549547	Germany		Latitude	10	2013-01-01	1	1	2013	unknown			2	2	none (OXA-51-like)	OXA-66	0	0	0	0	0
SAMEA2779798	PRJEB7302	ERX585186	ERR628415	ERS549548	Germany		Latitude	10	2013-01-01	1	1	2013	unknown			6	9	none (OXA-51-like)	OXA-94	0	0	0	0	0
SAMEA2779799	PRJEB7302	ERX585187	ERR628416	ERS549549	Germany		Latitude	10	2013-01-01	1	1	2013	unknown			6	9	none (OXA-51-like)	OXA-94	0	0	0	0	0
SAMEA2779800	PRJEB7302	ERX585188	ERR628418	ERS549550	Germany		Latitude	10	2013-01-01	1	1	2013	unknown			2	2	none (OXA-51-like)	OXA-66	0	0	0	0	0
SAMEA3652179	PRJEB7302	ERX1204317	ERR1125118	ERS959328	Germany		Latitude	10	2013-01-01	1	1	2013	Human			2	2	none (OXA-51-like)	OXA-66	0	0	0	0	0
SAMEA3652180	PRJEB7302	ERX1204318	ERR1125119	ERS959329	Germany		Latitude	10	2014-01-01	1	1	2014	Human			2	2	none (OXA-51-like)	OXA-66	0	0	0	0	0
SAMEA3652181	PRJEB7302	ERX1204319	ERR1125120	ERS959330	Germany		Latitude	10	2014-01-01	1	1	2014	Human			221	unassigned	none (OXA-51-like)	OXA-88	0	0	0	0	0
SAMEA3652182	PRJEB7302	ERX1204320	ERR1125121	ERS959331	Germany		Latitude	10	2014-01-01	1	1	2014	Human			-	unassigned	none (OXA-51-like)	OXA-70	0	0	0	0	0
SAMEA3652183	PRJEB7302	ERX1204321	ERR1125122	ERS959332	Germany		Latitude	10	2014-01-01	1	1	2014	Human			-	unassigned	none (OXA-51-like)	OXA-88	0	0	0	0	0
SAMEA3724634	PRJEB12351	ERX1284811	ERR1212577	ERS1031783	Germany		Latitude	6.952	2008-08-13	13	8	2008	Human	tracheal secretion		1	1	OXA-58-like	OXA-69	0	OXA-164	0	0	0
SAMEA3724636	PRJEB12351	ERX1284802	ERR1212568	ERS1031785	Germany		Latitude	6.952	2008-08-18	18	8	2008	Human	tracheal secretion		1	1	OXA-58-like	OXA-69	0	OXA-164	0	0	0
SAMEA3724637	PRJEB12351	ERX1284803	ERR1212569	ERS1031786	Germany		Latitude	6.952	2008-08-19	19	8	2008	Human	tracheal secretion		1	1	OXA-58-like	OXA-69	0	OXA-164	0	0	0
SAMEA3724638	PRJEB12351	ERX1284804	ERR1212570	ERS1031787	Germany		Latitude	6.952	2008-08-20	20	8	2008	Human	tracheostoma		1	1	OXA-58-like	OXA-69	0	OXA-164	0	0	0
SAMEA3724639	PRJEB12351	ERX1284805	ERR1212571	ERS1031788	Germany		Latitude	6.952	2008-08-26	26	8	2008	Human	tracheal secretion		1	1	OXA-58-like	OXA-69	0	OXA-58	0	0	0
SAMEA3724640	PRJEB12351	ERX1284806	ERR1212572	ERS1031789	Germany		Latitude	6.952	2008-08-29	29	8	2008	Human	tracheal secretion		1	1	OXA-58-like	OXA-69	0	OXA-58	0	0	0
SAMEA3724641	PRJEB12351	ERX1284807	ERR1212573	ERS1031790	Germany		Latitude	6.952	2008-09-24	24	9	2008	Human	bedsore		1	1	OXA-58-like	OXA-69	0	OXA-58	0	0	0
SAMEA3724642	PRJEB12351	ERX1284808	ERR1212574	ERS1031791	Germany		Latitude	6.952	2008-10-14	14	10	2008	Human	blood culture		1	1	OXA-58-like	OXA-69	0	OXA-58	0	0	0
SAMEA3724643	PRJEB12351	ERX1284809	ERR1212575	ERS1031792	Germany		Latitude	6.952	2008-10-15	15	10	2008	Human	tracheal secretion		1	1	OXA-58-like	OXA-69	0	OXA-58	0	0	0
SAMEA3724644	PRJEB12351	ERX1284810	ERR1212576	ERS1031793	Germany		Latitude	6.952	2008-10-16	16	10	2008	Human	tracheal secretion		1	1	OXA-58-like	OXA-69	0	OXA-58	0	0	0
SAMEA4780633	PRJEB27660	ERX2702575	ERR2688132	ERS2600577	Germany		Latitude	10	2017-01-01	1	1	2017	Human	Human		494	unassigned	none (OXA-51-like)	OXA-106	0	0	0	0	0
SAMEA4780634	PRJEB27660	ERX2702576	ERR2688133	ERS2600578	Germany		Latitude	10	2017-01-01	1	1	2017	Human	Human		-	4*	none (OXA-51-like)	OXA-51	0	0	0	0	0
SAMEA4780635	PRJEB27660	ERX2702577	ERR2688134	ERS2600579	Germany		Latitude	10	2017-01-01	1	1	2017	Human	Human		494	unassigned	none (OXA-51-like)	OXA-106	0	0	0	0	0
SAMEA4780636	PRJEB27660	ERX2702578	ERR2688135	ERS2600580	Germany		Latitude	10	2017-01-01	1	1	2017	Human	Human		494	unassigned	none (OXA-51-like)	OXA-106	0	0	0	0	0
SAMEA4780637	PRJEB27660	ERX2702579	ERR2688136	ERS2600581	Germany		Latitude	10	2017-01-01	1	1	2017	Human	Human		494	unassigned	none (OXA-51-like)	OXA-106	0	0	0	0	0
SAMEA4780638	PRJEB27660	ERX2702580	ERR2688137	ERS2600582	Germany		Latitude	10	2017-01-01	1	1	2017	Human	Human		-	4*	none (OXA-51-like)	OXA-51	0	0	0	0	0
SAMEA4780639	PRJEB27660	ERX2702581	ERR2688138	ERS2600583	Germany		Latitude	10	2017-01-01	1	1	2017	Human	Human		-	4*	none (OXA-51-like)	OXA-51	0	0	0	0	0
SAMEA4780640	PRJEB27660	ERX2702582	ERR2688139	ERS2600584	Germany		Latitude	10	2017-01-01	1	1	2017	Human	Human		494	unassigned	none (OXA-51-like)	OXA-106	0	0	0	0	0
SAMEA4780641	PRJEB27660	ERX2702583	ERR2688140	ERS2600585	Germany		Latitude	10	2017-01-01	1	1	2017	Human	Human		-	4*	none (OXA-51-like)	OXA-51	0	0	0	0	0
SAMEA4780642	PRJEB27660	ERX2702584	ERR2688141	ERS2600586	Germany		Latitude	10	2017-01-01	1	1	2017	Human	Human		-	4*	none (OXA-51-like)	OXA-51	0	0	0	0	0
SAMEA4780643	PRJEB27660	ERX2702585	ERR2688142	ERS2600587	Germany		Latitude	10	2017-01-01	1	1	2017	Human	Human		-	4*	none (OXA-51-like)	OXA-51	0	0	0	0	0
SAMEA4780644	PRJEB27660	ERX2702586	ERR2688143	ERS2600588	Germany		Latitude	10	2017-01-01	1	1	2017	Human	Human		-	4*	none (OXA-51-like)	OXA-51	0	0	0	0	0
SAMEA5396087	PRJEB31555	ERX3225415	ERR3197681	ERS3202442	Germany		Latitude	8.672434	2013-03-14	14	3	2013	Human	rectal swab		2	2	OXA-23-like	OXA-66	OXA-23	0	0	0	0
SAMEA5396088	PRJEB31555	ERX3225416	ERR3197682	ERS3202443	Germany		Latitude	8.672434	2013-04-11	11	4	2013	Human	rectal swab		2	2	OXA-23-like	OXA-66	OXA-23	0	0	0	0
SAMEA5396089	PRJEB31555	ERX3225417	ERR3197683	ERS3202444	Germany		Latitude	8.672434	2013-05-28	28	5	2013	Human	clinical material		315	1	OXA-23-like	OXA-69	OXA-23	0	0	0	0
SAMEA5396090	PRJEB31555	ERX3225418	ERR3197684	ERS3202445	Germany		Latitude	8.672434	2015-02-10	10	2	2015	Human	rectal swab		2	2	OXA-23-like	OXA-66	OXA-23	0	0	0	0
SAMEA5396091	PRJEB31555	ERX3225419	ERR3197685	ERS3202446	Germany		Latitude	8.672434	2015-04-01	1	4	2015	Human	wound swab		636	2	OXA-40-like	OXA-66	0	0	OXA-72	0	0
SAMEA5396092	PRJEB31555	ERX3225420	ERR3197686	ERS3202447	Germany		Latitude	8.672434	2015-04-15	15	4	2015	Human	rectal swab		2	2	OXA-23-like	OXA-66	OXA-23	0	0	0	0
SAMEA5396094	PRJEB31555	ERX3225422	ERR3197688	ERS3202449	Germany		Latitude	8.672434	2012-01-01	1	1	2012	Human	clinical material		2	2	OXA-23-like	OXA-66	OXA-23	0	0	0	0
SAMEA5396095	PRJEB31555	ERX3225423	ERR3197689	ERS3202450	Germany		Latitude	8.672434	2013-10-11	11	10	2013	Human	rectal swab		113	7	OXA-23-like	OXA-64	OXA-23	0	0	0	0
SAMEA5396097	PRJEB31555	ERX3225425	ERR3197691	ERS3202452	Germany		Latitude	8.672434	2012-08-18	18	8	2012	Human	wound swab		2	2	OXA-23-like	OXA-66	OXA-23	0	0	0	0
SAMEA5396098	PRJEB31555	ERX3225426	ERR3197692	ERS3202453	Germany		Latitude	8.672434	2014-02-03	3	2	2014	Human	tracheal secretion		2	2	OXA-23-like	OXA-66	OXA-23	0	0	0	0
SAMEA5396099	PRJEB31555	ERX3225427	ERR3197693	ERS3202454	Germany		Latitude	8.672434	2012-10-12	12	10	2012	Human	wound swab		2	2	OXA-23-like	OXA-66	OXA-23	0	0	0	0
SAMEA5396100	PRJEB31555	ERX3225428	ERR3197694	ERS3202455	Germany		Latitude	8.672434	2015-01-28	28	1	2015	Human	rectal swab		2	2	OXA-23-like	0	OXA-23	0	0	0	0
SAMEA5396101	PRJEB31555	ERX3225429	ERR3197695	ERS3202456	Germany	Aci00859_merged	Latitude	8.672434	2015-06-09	9	6	2015	Human	wound swab		85	9	OXA-23-like	OXA-94	OXA-23	0	0	0	0
SAMEA5396102	PRJEB31555	ERX3225430	ERR3197696	ERS3202457	Germany		Latitude	8.672434	2013-05-02	2	5	2013	Human	tracheal secretion		113	7	OXA-23-like	OXA-64	OXA-23	0	0	0	0
SAMEA5396103	PRJEB31555	ERX3225431	ERR3197697	ERS3202458	Germany		Latitude	8.672434	2013-04-29	29	4	2013	Human	tracheal secretion		2	2	OXA-40-like	OXA-66	0	0	OXA-72	0	0
SAMEA5396104	PRJEB31555	ERX3225432	ERR3197698	ERS3202459	Germany		Latitude	8.672434	2013-09-02	2	9	2013	Human	tracheal secretion		2	2	OXA-40-like	OXA-66	0	0	OXA-72	0	0
SAMEA5396105	PRJEB31555	ERX3225433	ERR3197699	ERS3202460	Germany		Latitude	8.672434	2013-06-26	26	6	2013	Human	wound swab		2	2	OXA-23-like	OXA-66	OXA-23	0	0	0	0
SAMEA5396106	PRJEB31555	ERX3225434	ERR3197700	ERS3202461	Germany		Latitude	8.672434	2013-10-06	6	10	2013	Human	perianal swab		113	7	OXA-23-like	OXA-64	OXA-23	0	0	0	0
SAMEA5396107	PRJEB31555	ERX3225435	ERR3197701	ERS3202462	Germany		Latitude	8.672434	2015-03-19	19	3	2015	Human	wound swab		400	unassigned	none (OXA-51-like)	OXA-100	0	0	0	0	GES-11
SAMEA5396108	PRJEB31555	ERX3225436	ERR3197702	ERS3202463	Germany		Latitude	8.672434	2014-09-15	15	9	2014	Human	rectal swab		2	2	multiple	OXA-66	OXA-23	OXA-164	0	0	0
SAMEA5396109	PRJEB31555	ERX3225437	ERR3197703	ERS3202464	Germany		Latitude	8.672434	2012-08-03	3	8	2012	Human	tracheal secretion		2	2	OXA-40-like	OXA-66	0	0	OXA-72	0	0
SAMEA5396110	PRJEB31555	ERX3225438	ERR3197704	ERS3202465	Germany		Latitude	8.672434	2013-07-10	10	7	2013	Human	rectal swab		2	2	OXA-40-like	OXA-66	0	0	OXA-72	0	0
SAMEA5396111	PRJEB31555	ERX3225439	ERR3197705	ERS3202466	Germany		Latitude	8.672434	2015-09-12	12	9	2015	Human	clinical material		717	1	OXA-23-like	OXA-69	OXA-23	0	0	0	0
SAMEA5396112	PRJEB31555	ERX3225440	ERR3197706	ERS3202467	Germany		Latitude	8.672434	2014-11-03	3	11	2014	Human	catheter urine		2	2	OXA-23-like	OXA-66	OXA-23	0	0	0	0
SAMEA5396113	PRJEB31555	ERX3225441	ERR3197707	ERS3202468	Germany		Latitude	8.672434	2014-03-08	8	3	2014	Human	groin swab		2	2	OXA-58-like	OXA-66	0	OXA-164	0	0	0
SAMEA5396114	PRJEB31555	ERX3225442	ERR3197708	ERS3202469	Germany		Latitude	8.672434	2015-07-13	13	7	2015	Human	wound swab		2	2	OXA-23-like	OXA-66	OXA-23	0	0	0	0
SAMEA5396115	PRJEB31555	ERX3225443	ERR3197709	ERS3202470	Germany		Latitude	8.672434	2014-03-10	10	3	2014	Human	stoma swab		2	2	OXA-23-like	OXA-66	OXA-23	0	0	0	0
SAMEA5396116	PRJEB31555	ERX3225444	ERR3197710	ERS3202471	Germany		Latitude	8.672434	2012-08-01	1	8	2012	Human	catheter swab		2	2	OXA-23-like	OXA-66	OXA-23	0	0	0	0
SAMEA5396117	PRJEB31555	ERX3225445	ERR3197711	ERS3202472	Germany		Latitude	8.672434	2014-03-24	24	3	2014	Human	bronchial secretion		2	2	OXA-23-like	OXA-66	OXA-23	0	0	0	0
SAMEA5396118	PRJEB31555	ERX3225446	ERR3197712	ERS3202473	Germany		Latitude	8.672434	2012-08-07	7	8	2012	Human	wound swab		2	2	OXA-23-like	OXA-66	OXA-23	0	0	0	0
SAMEA5396119	PRJEB31555	ERX3225447	ERR3197713	ERS3202474	Germany		Latitude	8.672434	2013-07-01	1	7	2013	Human	tracheal secretion		2	2	OXA-23-like	OXA-66	OXA-23	0	0	0	0
SAMEA5396120	PRJEB31555	ERX3225448	ERR3197714	ERS3202475	Germany		Latitude	8.672434	2013-06-03	3	6	2013	Human	drainage liquid		2	2	OXA-23-like	OXA-66	OXA-23	0	0	0	0
SAMEA5396121	PRJEB31555	ERX3225449	ERR3197715	ERS3202476	Germany		Latitude	8.672434	2013-09-23	23	9	2013	Human	tracheal secretion		2	2	OXA-23-like	OXA-66	OXA-23	0	0	0	0
SAMEA5396122	PRJEB31555	ERX3225450	ERR3197716	ERS3202477	Germany		Latitude	8.672434	2012-01-01	1	1	2012	Human	screening swab		2	2	OXA-23-like	OXA-66	OXA-23	0	0	0	0
SAMEA5396124	PRJEB31555	ERX3225452	ERR3197718	ERS3202479	Germany		Latitude	8.672434	2013-03-30	30	3	2013	Human	bronchial secretion		2	2	OXA-23-like	OXA-66	OXA-23	0	0	0	0
SAMEA6657151	PRJEB37711	ERX4015599	ERR4014210	ERS4416618	Denmark		Latitude	9.501785	2018-01-01	1	1	2018	Human	Urine		164	Singleton	none (OXA-51-like)	OXA-91	0	0	0	0	0
SAMEA7171643	PRJEB27899	ERX4377146	ERR4436588	ERS4932087	Germany		Latitude	10				missing	Human			2	2	OXA-23-like	OXA-66	OXA-23	0	0	0	0
SAMEA7171645	PRJEB27899	ERX4377148	ERR4436590	ERS4932089	France		Latitude	2				missing	Human			2	2	OXA-23-like	OXA-66	OXA-23	0	0	0	0
SAMEA7171672	PRJEB27899	ERX4377176	ERR4436618	ERS4932116	Germany		Latitude	10				missing	Human			2	2	OXA-23-like	OXA-66	OXA-23	0	0	0	0
SAMEA7171682	PRJEB27899	ERX4377186	ERR4436628	ERS4932126	Czech Republic		Latitude	16				missing	Human			2	2	none (OXA-51-like)	OXA-83	0	0	0	0	0
SAMEA7171732	PRJEB27899	ERX4377224	ERR4436685	ERS4932176	Germany		Latitude	10				missing	Human			2	2	OXA-40-like	OXA-66	0	0	OXA-72	0	0
SAMEA7171849	PRJEB27899	ERX4377247	ERR4436744	ERS4932293	Colombia		Latitude	-73.91667				missing	Human			79	5	OXA-23-like	OXA-65	OXA-23	0	0	0	0
SAMEA7171854	PRJEB27899	ERX4377251	ERR4436748	ERS4932298	France		Latitude	2				missing	Human			2	2	OXA-23-like	OXA-82	OXA-23	0	0	0	0
SAMEA7171855	PRJEB27899	ERX4377252	ERR4436749	ERS4932299	Croatia		Latitude	15.46667				missing	Human			2	2	OXA-23-like	OXA-66	OXA-23	0	0	0	0
SAMEA7171856	PRJEB27899	ERX4377253	ERR4436750	ERS4932300	Germany		Latitude	10				missing	Human			636	2	OXA-40-like	OXA-66	0	0	OXA-72	0	0
SAMEA7171858	PRJEB27899	ERX4377255	ERR4436752	ERS4932302	Greece		Latitude	22				missing	Human			2	2	OXA-23-like	OXA-66	OXA-23	0	0	0	0
SAMEA7171860	PRJEB27899	ERX4377257	ERR4436754	ERS4932304	Egypt		Latitude	29				missing	Human			2	2	OXA-23-like	OXA-66	OXA-23	0	0	0	0
SAMEA7451168	PRJEB40828	ERX4607697	ERR4686395	ERS5209360	Germany		Latitude	7.842104	2012-01-01	1	1	2012	Human	clinical material		2	2	OXA-40-like	OXA-66	0	0	OXA-72	0	0
SAMEA7451169	PRJEB40828	ERX4607698	ERR4686396	ERS5209361	Germany		Latitude	7.842104	2012-01-01	1	1	2012	Human	clinical material		2	2	OXA-40-like	OXA-66	0	0	OXA-72	0	0
SAMEA7451170	PRJEB40828	ERX4607699	ERR4686397	ERS5209362	Germany		Latitude	7.842104	2012-01-01	1	1	2012	Human	clinical material		2	2	OXA-23-like	OXA-66	OXA-23	0	0	0	0
SAMEA7451171	PRJEB40828	ERX4607700	ERR4686398	ERS5209363	Germany		Latitude	7.842104	2013-01-01	1	1	2013	Human	clinical material		2	2	OXA-23-like	0	OXA-23	0	0	0	0
SAMEA7451172	PRJEB40828	ERX4607701	ERR4686399	ERS5209364	Germany		Latitude	7.842104	2013-01-01	1	1	2013	Human	clinical material		15	4	OXA-40-like	OXA-51	0	0	OXA-72	0	0
SAMEA7451173	PRJEB40828	ERX4607702	ERR4686400	ERS5209365	Germany		Latitude	7.842104	2013-01-01	1	1	2013	Human	clinical material		78	6	OXA-40-like	OXA-90	0	0	OXA-72	0	0
SAMEA7451174	PRJEB40828	ERX4607703	ERR4686401	ERS5209366	Germany		Latitude	7.842104	2013-01-01	1	1	2013	Human	clinical material		-	2	OXA-23-like	0	OXA-23	0	0	0	0
SAMEA7451175	PRJEB40828	ERX4607704	ERR4686402	ERS5209367	Germany		Latitude	7.842104	2013-01-01	1	1	2013	Human	clinical material		2	2	OXA-23-like	OXA-66	OXA-23	0	0	0	0
SAMEA7451176	PRJEB40828	ERX4607705	ERR4686403	ERS5209368	Germany		Latitude	7.842104	2013-01-01	1	1	2013	Human	clinical material		2	2	OXA-23-like	OXA-66	OXA-23	0	0	0	0
SAMEA7451177	PRJEB40828	ERX4607706	ERR4686404	ERS5209369	Germany		Latitude	7.842104	2013-01-01	1	1	2013	Human	clinical material		-	2	OXA-23-like	0	OXA-23	0	0	0	0
SAMEA7451178	PRJEB40828	ERX4607707	ERR4686405	ERS5209370	Germany		Latitude	7.842104	2013-01-01	1	1	2013	Human	clinical material		45	2	OXA-40-like	OXA-66	0	0	OXA-72	0	0
SAMEA7451179	PRJEB40828	ERX4607708	ERR4686406	ERS5209371	Germany		Latitude	7.842104	2013-01-01	1	1	2013	Human	clinical material		2	2	OXA-23-like	OXA-66	OXA-23	0	0	0	0
SAMEA7451180	PRJEB40828	ERX4607709	ERR4686407	ERS5209372	Germany		Latitude	7.842104	2013-01-01	1	1	2013	Human	clinical material		1	1	OXA-40-like	OXA-69	0	0	OXA-72	0	0
SAMEA7451181	PRJEB40828	ERX4607710	ERR4686408	ERS5209373	Germany		Latitude	7.842104	2013-01-01	1	1	2013	Human	clinical material		2	2	OXA-23-like	OXA-66	OXA-23	0	0	0	0
SAMEA7451182	PRJEB40828	ERX4607711	ERR4686409	ERS5209374	Germany		Latitude	7.842104	2013-01-01	1	1	2013	Human	clinical material		187	2	OXA-23-like	OXA-66	OXA-23	0	0	0	0
SAMEA7451183	PRJEB40828	ERX4607712	ERR4686410	ERS5209375	Germany		Latitude	7.842104	2014-01-01	1	1	2014	Human	clinical material		2	2	OXA-23-like	OXA-66	OXA-23	0	0	0	0
SAMEA7451184	PRJEB40828	ERX4607713	ERR4686411	ERS5209376	Germany		Latitude	7.842104	2014-01-01	1	1	2014	Human	clinical material		78	6	OXA-40-like	OXA-90	0	0	OXA-72	0	0
SAMEA7451185	PRJEB40828	ERX4607714	ERR4686412	ERS5209377	Germany		Latitude	7.842104	2014-01-01	1	1	2014	Human	clinical material		164	Singleton	OXA-23-like	OXA-91	OXA-23	0	0	0	0
SAMEA7451186	PRJEB40828	ERX4607715	ERR4686413	ERS5209378	Germany		Latitude	7.842104	2014-01-01	1	1	2014	Human	clinical material		2	2	OXA-23-like	OXA-66	OXA-23	0	0	0	0
SAMEA7451187	PRJEB40828	ERX4607716	ERR4686414	ERS5209379	Germany		Latitude	7.842104	2014-01-01	1	1	2014	Human	clinical material		164	Singleton	OXA-23-like	OXA-91	OXA-23	0	0	0	0
SAMEA7451188	PRJEB40828	ERX4607717	ERR4686415	ERS5209380	Germany		Latitude	7.842104	2014-01-01	1	1	2014	Human	clinical material		2	2	OXA-23-like	OXA-66	OXA-23	0	0	0	0
SAMEA7451189	PRJEB40828	ERX4607718	ERR4686416	ERS5209381	Germany		Latitude	7.842104	2014-01-01	1	1	2014	Human	clinical material		2	2	OXA-23-like	OXA-66	OXA-23	0	0	0	0
SAMEA7451190	PRJEB40828	ERX4607719	ERR4686417	ERS5209382	Germany		Latitude	7.842104	2015-01-01	1	1	2015	Human	clinical material		2	2	OXA-23-like	OXA-66	OXA-23	0	0	0	0
SAMEA7451191	PRJEB40828	ERX4607720	ERR4686418	ERS5209383	Germany		Latitude	7.842104	2015-01-01	1	1	2015	Human	clinical material		2	2	OXA-23-like	OXA-66	OXA-23	0	0	0	0
SAMEA7451192	PRJEB40828	ERX4607721	ERR4686419	ERS5209384	Germany		Latitude	7.842104	2015-01-01	1	1	2015	Human	clinical material		2	2	OXA-23-like	OXA-66	OXA-23	0	0	0	0
SAMEA7451193	PRJEB40828	ERX4607722	ERR4686420	ERS5209385	Germany		Latitude	7.842104	2015-01-01	1	1	2015	Human	clinical material		1	1	OXA-23-like	OXA-69	OXA-23	0	0	0	GES-11
SAMEA7451194	PRJEB40828	ERX4607723	ERR4686421	ERS5209386	Germany		Latitude	7.842104	2015-01-01	1	1	2015	Human	clinical material		-	unassigned	OXA-23-like	OXA-51	OXA-23	0	0	0	0
SAMEA7451195	PRJEB40828	ERX4607724	ERR4686422	ERS5209387	Germany		Latitude	7.842104	2015-01-01	1	1	2015	Human	clinical material		570	2	multiple	OXA-66	OXA-23	0	0	0	NDM-1
SAMEA7451196	PRJEB40828	ERX4607725	ERR4686423	ERS5209388	Germany		Latitude	7.842104	2015-01-01	1	1	2015	Human	clinical material		2	2	OXA-23-like	OXA-82	OXA-23	0	0	0	0
SAMEA7451197	PRJEB40828	ERX4607726	ERR4686424	ERS5209389	Germany		Latitude	7.842104	2015-01-01	1	1	2015	Human	clinical material		2	2	OXA-23-like	OXA-82	OXA-23	0	0	0	0
SAMEA7451198	PRJEB40828	ERX4607727	ERR4686425	ERS5209390	Germany		Latitude	7.842104	2015-01-01	1	1	2015	Human	clinical material		45	2	OXA-23-like	OXA-66	OXA-23	0	0	0	0
SAMEA7451199	PRJEB40828	ERX4607728	ERR4686426	ERS5209391	Germany		Latitude	7.842104	2015-01-01	1	1	2015	Human	clinical material		2	2	OXA-23-like	OXA-66	OXA-23	0	0	0	0
SAMEA7451200	PRJEB40828	ERX4607729	ERR4686427	ERS5209392	Germany		Latitude	7.842104	2015-01-01	1	1	2015	Human	clinical material		2	2	OXA-23-like	OXA-82	OXA-23	0	0	0	0
SAMEA7451201	PRJEB40828	ERX4607730	ERR4686428	ERS5209393	Germany		Latitude	7.842104	2015-01-01	1	1	2015	Human	clinical material		2	2	OXA-23-like	OXA-82	OXA-23	0	0	0	0
SAMEA7451202	PRJEB40828	ERX4607731	ERR4686429	ERS5209394	Germany		Latitude	7.842104	2015-01-01	1	1	2015	Human	clinical material		2	2	OXA-23-like	OXA-82	OXA-23	0	0	0	0
SAMEA7451203	PRJEB40828	ERX4607732	ERR4686430	ERS5209395	Germany		Latitude	7.842104	2016-01-01	1	1	2016	Human	clinical material		2	2	OXA-23-like	OXA-82	OXA-23	0	0	0	0
SAMEA7451204	PRJEB40828	ERX4607733	ERR4686431	ERS5209396	Germany		Latitude	7.842104	2016-01-01	1	1	2016	Human	clinical material		2	2	OXA-23-like	OXA-82	OXA-23	0	0	0	0
SAMEA7451205	PRJEB40828	ERX4607734	ERR4686432	ERS5209397	Germany		Latitude	7.842104	2016-01-01	1	1	2016	Human	clinical material		19	1	none (OXA-51-like)	OXA-69	0	0	0	0	0
SAMEA7451206	PRJEB40828	ERX4607735	ERR4686433	ERS5209398	Germany		Latitude	7.842104	2016-01-01	1	1	2016	Human	clinical material		2	2	OXA-23-like	OXA-82	OXA-23	0	0	0	0
SAMEA7451207	PRJEB40828	ERX4607736	ERR4686434	ERS5209399	Germany		Latitude	7.842104	2016-01-01	1	1	2016	Human	clinical material		2	2	OXA-23-like	OXA-82	OXA-23	0	0	0	0
SAMEA7451208	PRJEB40828	ERX4607737	ERR4686435	ERS5209400	Germany		Latitude	7.842104	2016-01-01	1	1	2016	Human	clinical material		2	2	OXA-23-like	OXA-82	OXA-23	0	0	0	0
SAMEA7451209	PRJEB40828	ERX4607738	ERR4686436	ERS5209401	Germany		Latitude	7.842104	2015-01-01	1	1	2015	Human	clinical material		2	2	OXA-23-like	OXA-66	OXA-23	0	0	0	0
SAMEA7451210	PRJEB40828	ERX4607739	ERR4686437	ERS5209402	Germany		Latitude	7.842104	2015-01-01	1	1	2015	Human	clinical material		2	2	OXA-23-like	OXA-66	OXA-23	0	0	0	0
SAMEA7451211	PRJEB40828	ERX4607740	ERR4686438	ERS5209403	Germany		Latitude	7.842104	2014-01-01	1	1	2014	Human	clinical material		2	2	OXA-23-like	OXA-66	OXA-23	0	0	0	0
SAMEA7451212	PRJEB40828	ERX4607741	ERR4686439	ERS5209404	Germany		Latitude	7.842104	2015-01-01	1	1	2015	Human	clinical material		2	2	OXA-23-like	OXA-66	OXA-23	0	0	0	0
SAMEA7451213	PRJEB40828	ERX4607742	ERR4686440	ERS5209405	Germany		Latitude	7.842104	2015-01-01	1	1	2015	Human	clinical material		2	2	OXA-23-like	OXA-82	OXA-23	0	0	0	0
SAMEA7451215	PRJEB40828	ERX4607744	ERR4686442	ERS5209407	Germany		Latitude	7.842104	2015-01-01	1	1	2015	Human	clinical material		2	2	OXA-23-like	OXA-66	OXA-23	0	0	0	0
SAMEA7451216	PRJEB40828	ERX4607745	ERR4686443	ERS5209408	Germany		Latitude	7.842104	2016-01-01	1	1	2016	Human	clinical material		2	2	OXA-23-like	OXA-82	OXA-23	0	0	0	0
SAMEA7451217	PRJEB40828	ERX4607746	ERR4686444	ERS5209409	Germany		Latitude	7.842104	2016-01-01	1	1	2016	Human	clinical material		2	2	OXA-23-like	OXA-82	OXA-23	0	0	0	0
SAMEA7451218	PRJEB40828	ERX4607747	ERR4686445	ERS5209410	Germany		Latitude	7.842104	2016-01-01	1	1	2016	Human	clinical material		2	2	OXA-23-like	OXA-66	OXA-23	0	0	0	0
SAMEA7451219	PRJEB40828	ERX4607748	ERR4686446	ERS5209411	Germany		Latitude	7.842104	2016-01-01	1	1	2016	Human	clinical material		81	1	OXA-23-like	OXA-69	OXA-23	0	0	0	GES-12
SAMEA7451220	PRJEB40828	ERX4607749	ERR4686447	ERS5209412	Germany		Latitude	7.842104	2016-01-01	1	1	2016	Human	clinical material		2	2	OXA-23-like	OXA-66	OXA-23	0	0	0	0
SAMEA7451221	PRJEB40828	ERX4607750	ERR4686448	ERS5209413	Germany		Latitude	7.842104	2016-01-01	1	1	2016	Human	clinical material		2	2	OXA-23-like	OXA-66	OXA-23	0	0	0	0
SAMEA7451222	PRJEB40828	ERX4607751	ERR4686449	ERS5209414	Germany		Latitude	7.842104	2016-01-01	1	1	2016	Human	clinical material		1	1	OXA-23-like	OXA-69	OXA-23	0	0	0	0
SAMEA7451224	PRJEB40828	ERX4607753	ERR4686451	ERS5209416	Germany		Latitude	7.842104	2017-01-01	1	1	2017	Human	clinical material		2	2	OXA-23-like	OXA-66	OXA-23	0	0	0	0
SAMEA7451225	PRJEB40828	ERX4607754	ERR4686452	ERS5209417	Germany		Latitude	7.842104	2017-01-01	1	1	2017	Human	clinical material		2	2	OXA-23-like	OXA-66	OXA-23	0	0	0	0
SAMEA7451226	PRJEB40828	ERX4607755	ERR4686453	ERS5209418	Germany		Latitude	7.842104	2017-01-01	1	1	2017	Human	clinical material		604	2	OXA-23-like	OXA-66	OXA-23	0	0	0	0
SAMEA7451227	PRJEB40828	ERX4607756	ERR4686454	ERS5209419	Germany		Latitude	7.842104	2017-01-01	1	1	2017	Human	clinical material		1	1	OXA-40-like	OXA-92	0	0	OXA-72	0	0
SAMEA7451228	PRJEB40828	ERX4607757	ERR4686455	ERS5209420	Germany		Latitude	7.842104	2017-01-01	1	1	2017	Human	clinical material		2	2	OXA-58-like	OXA-66	0	OXA-58	0	0	0
SAMEA7451229	PRJEB40828	ERX4607758	ERR4686456	ERS5209421	Germany		Latitude	7.842104	2017-01-01	1	1	2017	Human	clinical material		2	2	OXA-23-like	OXA-66	OXA-23	0	0	0	0
SAMEA7451230	PRJEB40828	ERX4607759	ERR4686457	ERS5209422	Germany		Latitude	7.842104	2017-01-01	1	1	2017	Human	clinical material		400	unassigned	none (OXA-51-like)	OXA-100	0	0	0	0	GES-11
SAMEA7451231	PRJEB40828	ERX4607760	ERR4686458	ERS5209423	Germany		Latitude	7.842104	2018-01-01	1	1	2018	Human	clinical material		400	unassigned	none (OXA-51-like)	OXA-100	0	0	0	0	GES-11
SAMEA7451232	PRJEB40828	ERX4607761	ERR4686459	ERS5209424	Germany		Latitude	7.842104	2018-01-01	1	1	2018	Human	clinical material		571	2	OXA-23-like	OXA-66	OXA-23	0	0	0	0
SAMEA7451233	PRJEB40828	ERX4607762	ERR4686460	ERS5209425	Germany		Latitude	7.842104	2017-01-01	1	1	2017	Human	clinical material		2	2	OXA-23-like	OXA-66	OXA-23	0	0	0	0
SAMEA7451234	PRJEB40828	ERX4607763	ERR4686461	ERS5209426	Germany		Latitude	7.842104	2017-01-01	1	1	2017	Human	clinical material		2	2	none (OXA-51-like)	OXA-66	0	0	0	0	0
SAMEA7451235	PRJEB40828	ERX4607764	ERR4686462	ERS5209427	Germany		Latitude	7.842104	2018-01-01	1	1	2018	Human	clinical material		400	unassigned	none (OXA-51-like)	OXA-100	0	0	0	0	GES-11
SAMEA7451236	PRJEB40828	ERX4607765	ERR4686463	ERS5209428	Germany		Latitude	7.842104	2012-01-01	1	1	2012	Human	clinical material		2	2	OXA-40-like	OXA-66	0	0	OXA-72	0	0
SAMEA7451237	PRJEB40828	ERX4607766	ERR4686464	ERS5209429	Germany		Latitude	7.842104	2012-01-01	1	1	2012	Human	clinical material		1	1	OXA-23-like	OXA-69	OXA-23	0	0	0	0
SAMEA7451238	PRJEB40828	ERX4607767	ERR4686465	ERS5209430	Germany		Latitude	7.842104	2018-01-01	1	1	2018	Human	clinical material		2	2	OXA-23-like	OXA-66	OXA-23	0	0	0	0
SAMEA7451239	PRJEB40828	ERX4607768	ERR4686466	ERS5209431	Germany		Latitude	7.842104	2015-01-01	1	1	2015	Human	clinical material		2	2	OXA-23-like	OXA-66	OXA-23	0	0	0	0
SAMEA7451240	PRJEB40828	ERX4607769	ERR4686467	ERS5209432	Germany		Latitude	7.842104	2015-01-01	1	1	2015	Human	clinical material		2	2	OXA-23-like	OXA-66	OXA-23	0	0	0	0
SAMEA7451241	PRJEB40828	ERX4607770	ERR4686468	ERS5209433	Germany		Latitude	7.842104	2012-01-01	1	1	2012	Human	clinical material		2	2	OXA-23-like	OXA-66	OXA-23	0	0	0	0
SAMEA7451242	PRJEB40828	ERX4607771	ERR4686469	ERS5209434	Germany		Latitude	7.842104	2012-01-01	1	1	2012	Human	clinical material		78	6	OXA-40-like	OXA-90	0	0	OXA-72	0	0
SAMEA7451243	PRJEB40828	ERX4607772	ERR4686470	ERS5209435	Germany		Latitude	7.842104	2014-01-01	1	1	2014	Human	clinical material		499	Singleton	OXA-23-like	OXA-95	OXA-23	0	0	0	0
SAMEA7451244	PRJEB40828	ERX4607773	ERR4686471	ERS5209436	Germany		Latitude	7.842104	2012-01-01	1	1	2012	Human	clinical material		15	4	OXA-23-like	OXA-51	OXA-23	0	0	0	GES-11
SAMEA7451245	PRJEB40828	ERX4607774	ERR4686472	ERS5209437	Germany		Latitude	7.842104	2018-01-01	1	1	2018	Human	clinical material		78	6	OXA-40-like	OXA-90	0	0	OXA-72	0	0
SAMEA7451247	PRJEB40828	ERX4607776	ERR4686474	ERS5209439	Germany		Latitude	7.842104	2018-01-01	1	1	2018	Human	clinical material		2	2	OXA-23-like	OXA-66	OXA-23	0	0	0	0
SAMEA7472255	PRJEB33565	ERX4784888	ERR4919979	ERS5229950	Ethiopia		Latitude	38	2016-05-01	1	5	2016	Human		diseased	267	unassigned	none (OXA-51-like)	OXA-180	0	0	0	0	GES-11
SAMEA7472266	PRJEB33565	ERX4784889	ERR4919980	ERS5229961	Ethiopia		Latitude	38	2016-05-01	1	5	2016	Human		diseased	1	1	none (OXA-51-like)	OXA-69	0	0	0	0	0
SAMEA7472269	PRJEB33565	ERX4784890	ERR4919981	ERS5229964	Ethiopia		Latitude	38	2016-05-01	1	5	2016	Human		diseased	1	1	none (OXA-51-like)	OXA-69	0	0	0	0	0
SAMEA7472272	PRJEB33565	ERX4784892	ERR4919983	ERS5229967	Ethiopia		Latitude	38	2016-05-01	1	5	2016	Human		diseased	1	1	none (OXA-51-like)	OXA-69	0	0	0	0	0
SAMEA7472275	PRJEB33565	ERX4784893	ERR4919984	ERS5229970	Ethiopia		Latitude	38	2016-05-01	1	5	2016	Human		diseased	1	1	none (OXA-51-like)	OXA-69	0	0	0	0	0
SAMEA7472282	PRJEB33565	ERX4784894	ERR4919985	ERS5229977	Ethiopia		Latitude	38	2016-05-01	1	5	2016	Human		diseased	1	1	none (OXA-51-like)	OXA-69	0	0	0	0	0
SAMEA7472901	PRJEB33565	ERX4784917	ERR4920008	ERS5230595	Rwanda		Latitude	30	2016-05-01	1	5	2016	Human		diseased	52	unassigned	NDM-1	OXA-98	0	0	0	0	NDM-1
SAMEA7853214	PRJEB42650	ERX4978442	ERR5173545	ERS5599693	Germany/Libya		Latitude	12.02833				missing	Human			25	7	OXA-23-like	OXA-64	OXA-23	0	0	0	0
SAMEA7853215	PRJEB42650	ERX4978444	ERR5173547	ERS5599694	Germany/Libya	HBBG-L2-9	Latitude	12.02833				missing	Human			85	9	NDM-1	OXA-94	0	0	0	0	NDM-1
SAMEA7853216	PRJEB42650	ERX4978445	ERR5173548	ERS5599695	Germany/Syria		Latitude	9.7468				missing	Human			2	2	OXA-23-like	OXA-66	OXA-23	0	0	0	0
SAMEA7853218	PRJEB42650	ERX4978447	ERR5173550	ERS5599697	Germany/Syria		Latitude	9.7468				missing	Human			-	unassigned	none (OXA-51-like)	OXA-89	0	0	0	0	GES-11
SAMEA7853289	PRJEB42650	ERX4978448	ERR5173551	ERS5599768	Germany/Syria		Latitude	9.7468				missing	Human			2	2	OXA-23-like	OXA-66	OXA-23	0	0	0	0
SAMEA7853290	PRJEB42650	ERX4978449	ERR5173552	ERS5599769	Germany/Syria		Latitude	9.7468				missing	Human			2	2	OXA-23-like	OXA-66	OXA-23	0	0	0	0
SAMEA7853291	PRJEB42650	ERX4978450	ERR5173553	ERS5599770	Germany/Syria		Latitude	9.7468				missing	Human			2	2	OXA-23-like	OXA-66	OXA-23	0	0	0	GES-11
SAMEA7853292	PRJEB42650	ERX4978451	ERR5173554	ERS5599771	Germany/Syria		Latitude	9.7468				missing	Human			2	2	OXA-23-like	OXA-66	OXA-23	0	0	0	0
SAMEA7853293	PRJEB42650	ERX4978453	ERR5173556	ERS5599772	Germany/Syria		Latitude	9.7468				missing	Human			2	2	OXA-23-like	OXA-66	OXA-23	0	0	0	0
SAMEA7886638	PRJEB42731	ERX5010525	ERR5205865	ERS5633874	Egypt		Latitude	29				missing	Human			2	2	OXA-23-like	OXA-66	OXA-23	0	0	0	0
SAMEA7886639	PRJEB42731	ERX5010526	ERR5205866	ERS5633875	Egypt		Latitude	29				missing	Human			2	2	NDM-1	OXA-66	0	0	0	0	NDM-1
SAMEA7886640	PRJEB42731	ERX5010527	ERR5205867	ERS5633876	Egypt		Latitude	29				missing	Human			158	10	OXA-23-like	OXA-343	OXA-23	0	0	0	GES-11
SAMEA7886641	PRJEB42731	ERX5010528	ERR5205868	ERS5633877	Egypt		Latitude	29				missing	Human			2	2	NDM-1	OXA-66	0	0	0	0	NDM-1
SAMEA7886642	PRJEB42731	ERX5010529	ERR5205869	ERS5633878	Egypt		Latitude	29				missing	Human			2	2	OXA-23-like	OXA-66	OXA-23	0	0	0	0
SAMEA7886644	PRJEB42731	ERX5010531	ERR5205871	ERS5633880	Egypt		Latitude	29				missing	Human			2	2	OXA-23-like	OXA-66	OXA-23	0	0	0	GES-11
SAMEA8563577	PRJEB39593	ERX5424848	ERR5709470	ERS6248257	Germany		Latitude	10				missing	Human			-	unassigned	none (OXA-51-like)	OXA-88	0	0	0	0	0
SAMEA8563578	PRJEB39593	ERX5424849	ERR5709471	ERS6248258	Germany		Latitude	10				missing	Human			-	2	OXA-23-like	OXA-66	OXA-23	0	0	0	0
SAMEA8563638	PRJEB39593	ERX5424850	ERR5709472	ERS6248318	Germany		Latitude	10				missing	Human			15	4	OXA-58-like	OXA-51	0	OXA-58	0	0	0
SAMEA8563677	PRJEB39593	ERX5424880	ERR5709502	ERS6248357	Hungary		Latitude	19				missing	Human			15	4	none (OXA-51-like)	OXA-219	0	0	0	0	0
SAMN01087912	PRJNA183334	SRX236318	SRR721218	SRS415328	Czech Republic	Praha	Latitude	14.42139	1991-01-01	1	1	1991	Human	urine		2	2	none (OXA-51-like)	OXA-66	0	0	0	0	0
SAMN01828139	PRJNA183248	SRX270978	SRR833248	SRS415341	Czech Republic	Brno	Latitude	16.60833	1996-01-01	1	1	1996	Human	Cannula		39	unassigned	none (OXA-51-like)	OXA-343	0	0	0	0	0
SAMN01828142	PRJNA183251	SRX221059	SRR654284	SRS415330	Czech Republic	Praha	Latitude	14.42139	1993-01-01	1	1	1993	Human	I.V. Cannula		37	unassigned	none (OXA-51-like)	OXA-78	0	0	0	0	0
SAMN01828143	PRJNA183252	SRX238091	SRR728939	SRS415320	Czech Republic	Pribram	Latitude	14.01047	1994-01-01	1	1	1994	Human	urine		1	1	none (OXA-51-like)	OXA-69	0	0	0	0	0
SAMN01828144	PRJNA183253	SRX221082	SRR654261	SRS415340	Czech Republic	Praha	Latitude	14.42139	1992-01-01	1	1	1992	Human	Tracheal secretion		36	unassigned	none (OXA-51-like)	OXA-259	0	0	0	0	0
SAMN01828146	PRJNA183255	SRX238101	SRR741918	SRS415346	Czech Republic	Praha	Latitude	14.42139	1992-01-01	1	1	1992	Human	Tracheal secretion		35	unassigned	none (OXA-51-like)	OXA-262	0	0	0	0	0
SAMN01828147	PRJNA183256	SRX220982	SRR654266	SRS415281	Czech Republic	Praha	Latitude	14.42139	1993-01-01	1	1	1993	Human	urine		40	unassigned	none (OXA-51-like)	OXA-430	0	0	0	0	0
SAMN01828148	PRJNA183257	SRX221055	SRR654418	SRS415329	Czech Republic	Tabor	Latitude	14.65784	1994-01-01	1	1	1994	Human	Tracheal secretion		11	unassigned	none (OXA-51-like)	OXA-263	0	0	0	0	0
SAMN01828149	PRJNA183258	SRX238124	SRR728909	SRS415369	Czech Republic	Tabor	Latitude	14.65784	1994-01-01	1	1	1994	Human	sputum		10	8	none (OXA-51-like)	OXA-128	0	0	0	0	0
SAMN01828151	PRJNA183260	SRX238097	SRR728948	SRS415314	Czech Republic	Liberec	Latitude	15.04694	1992-01-01	1	1	1992	Human	nasal swab		38	unassigned	none (OXA-51-like)	OXA-261	0	0	0	0	0
SAMN01828175	PRJNA183315	SRX236314	SRR721211	SRS415301	Czech Republic	Pribram	Latitude	14.01047	2003-01-01	1	1	2003	Human	I.V. Cannula		2	2	none (OXA-51-like)	OXA-109	0	0	0	0	0
SAMN01828176	PRJNA183316	SRX236326	SRR721188	SRS415302	Czech Republic	Praha	Latitude	14.42139	1994-01-01	1	1	1994	Human	Tracheal secretion		12	unassigned	none (OXA-51-like)	OXA-120	0	0	0	0	0
SAMN01828177	PRJNA183317	SRX236322	SRR721195	SRS415349	Czech Republic	Praha	Latitude	14.42139	1993-01-01	1	1	1993	Human	wound		25	7	none (OXA-51-like)	OXA-64	0	0	0	0	0
SAMN01828180	PRJNA183320	SRX237155	SRR721181	SRS415304	Czech Republic	Praha	Latitude	14.42139	2000-01-01	1	1	2000	Human	tracheal aspirate		47	2	OXA-58-like	OXA-260	0	OXA-58	0	0	0
SAMN03160609	PRJNA266271	SRX12711203	SRR16508428	SRS10660621	Denmark		Latitude	10	2014-01-01	1	1	2014	Human	hospital		158	10	OXA-23-like	OXA-343	OXA-23	0	0	0	GES-11
SAMN03160611	PRJNA266271	SRX12711202	SRR16508429	SRS10660620	Denmark		Latitude	10	2013-01-01	1	1	2013	Human	hospital		2	2	OXA-23-like	OXA-66	OXA-23	0	0	0	0
SAMN03160612	PRJNA266271	SRX12711201	SRR16508430	SRS10660619	Denmark		Latitude	10	2013-01-01	1	1	2013	Human	hospital		2	2	OXA-23-like	OXA-66	OXA-23*	0	0	0	0
SAMN03160613	PRJNA266271	SRX12711200	SRR16508431	SRS10660618	Denmark		Latitude	10	2013-01-01	1	1	2013	Human	hospital		2	2	OXA-23-like	OXA-66	OXA-23	0	0	0	0
SAMN03160614	PRJNA266271	SRX12711199	SRR16508432	SRS10660617	Denmark		Latitude	10	2013-01-01	1	1	2013	Human	hospital		1	1	OXA-40-like	OXA-92	0	0	OXA-72	0	0
SAMN03160616	PRJNA266271	SRX12711197	SRR16508434	SRS10660615	Denmark		Latitude	10	2013-01-01	1	1	2013	Human	hospital		2	2	OXA-23-like	OXA-66	OXA-23	0	0	0	0
SAMN03160617	PRJNA266271	SRX12711196	SRR16508435	SRS10660614	Denmark		Latitude	10	2013-01-01	1	1	2013	Human	hospital		2	2	OXA-23-like	OXA-66	OXA-23	0	0	0	0
SAMN03366525	PRJNA276040	SRX886150	SRR1813763	SRS853053	Germany		Latitude	10	2007-01-01	1	1	2007	Human	respiratory tract		25	7	NDM-1	OXA-64	0	0	0	0	NDM-1
SAMN05730797	PRJNA341952	SRX2140964	SRR4176247	SRS1672861	France	Paris	Latitude	2.3291276	1951-01-01	1	1	1951	Human	patient		437	unassigned	none (OXA-51-like)	OXA-259	0	0	0	0	0
SAMN05730819	PRJNA341952	SRX2140965	SRR4176248	SRS1672864	France	Paris	Latitude	2.3291276	1951-01-01	1	1	1951	Human	patient		437	unassigned	none (OXA-51-like)	OXA-259	0	0	0	0	0
SAMN05730834	PRJNA341952	SRX2140966	SRR4176249	SRS1672862	France	Paris	Latitude	2.3291276	1951-01-01	1	1	1951	Human	patient		437	unassigned	none (OXA-51-like)	OXA-259	0	0	0	0	0
SAMN05730835	PRJNA341952	SRX2140967	SRR4176250	SRS1672863	France	Paris	Latitude	2.3291276	1951-01-01	1	1	1951	Human	patient		437	unassigned	none (OXA-51-like)	OXA-259	0	0	0	0	0
SAMN07303761	PRJNA311558	SRX3087152	SRR5926784	SRS2424751	Honduras	Francisco Morazan, Tegucigalpa	Latitude	-87.190446	2015-04-25	25	4	2015	Human	urine		108	unassigned	none (OXA-51-like)	OXA-132	0	0	0	0	0
SAMN07303762	PRJNA311558	SRX3087153	SRR5926783	SRS2424752	Honduras	Cortes, San Pedro Sula	Latitude	-88.034903	2015-07-29	29	7	2015	Human	blood		106	unassigned	none (OXA-51-like)	OXA-343	0	0	0	0	0
SAMN07303763	PRJNA311558	SRX3087150	SRR5926786	SRS2424750	Honduras	Cortes, San Pedro Sula	Latitude	-88.034903	2015-10-15	15	10	2015	Human	wound		267	unassigned	none (OXA-51-like)	OXA-180	0	0	0	0	0
SAMN07303764	PRJNA311558	SRX3087151	SRR5926785	SRS2424749	Honduras	Cortes, San Pedro Sula	Latitude	-88.034903	2016-02-11	11	2	2016	Human	Endobronchial tube		1	1	none (OXA-51-like)	OXA-69	0	0	0	0	0
SAMN07303765	PRJNA311558	SRX3087154	SRR5926782	SRS2424753	Honduras	Francisco Morazan, Tegucigalpa	Latitude	-87.190446	2016-04-29	29	4	2016	Human	Cornea secretion		25	7	NDM-1	OXA-64	0	0	0	0	NDM-1
SAMN07692765	PRJNA411997	SRX5417000	SRR8618099	SRS4397646	Ghana	Kumasi	Latitude	-1.6163	2015-01-01	1	1	2015	Human	urine		164	Singleton	none (OXA-51-like)	OXA-91	0	0	0	0	0
SAMN08398917	PRJNA431710	SRX3601819	SRR6513736	SRS2869819	Greece	Athens	Latitude	23.71667	2013-04-15	15	4	2013	Human	respiratory sample		2	2	OXA-23-like	OXA-66	OXA-23	0	0	0	0
SAMN08398918	PRJNA431710	SRX3601818	SRR6513737	SRS2869818	Greece	Athens	Latitude	23.71667	2013-05-20	20	5	2013	Human	respiratory sample		2	2	OXA-23-like	OXA-66	OXA-23	0	0	0	0
SAMN08398919	PRJNA431710	SRX3601817	SRR6513738	SRS2869817	Greece	Athens	Latitude	23.71667	2013-06-02	2	6	2013	Human	respiratory sample		2	2	OXA-23-like	OXA-66	OXA-23	0	0	0	0
SAMN08398920	PRJNA431710	SRX3601816	SRR6513739	SRS2869816	Greece	Athens	Latitude	23.71667	2013-07-10	10	7	2013	Human	respiratory sample		2	2	OXA-23-like	OXA-66	OXA-23	0	0	0	0
SAMN08398924	PRJNA431710	SRX3601791	SRR6513764	SRS2869791	Greece	Athens	Latitude	23.71667	2013-10-25	25	10	2013	Human	respiratory sample		2	2	OXA-23-like	OXA-66	OXA-23	0	0	0	0
SAMN08398925	PRJNA431710	SRX3601796	SRR6513759	SRS2869796	Greece	Athens	Latitude	23.71667	2013-11-18	18	11	2013	Human	respiratory sample		2	2	OXA-23-like	OXA-66	OXA-23	0	0	0	0
SAMN08398926	PRJNA431710	SRX3601797	SRR6513758	SRS2869797	Greece	Athens	Latitude	23.71667	2013-07-12	12	7	2013	Human	respiratory sample		2	2	OXA-23-like	OXA-66	OXA-23	0	0	0	0
SAMN08398927	PRJNA431710	SRX3601794	SRR6513761	SRS2869795	Greece	Athens	Latitude	23.71667	2013-11-07	7	11	2013	Human	respiratory sample		2	2	multiple	OXA-66	OXA-23	OXA-58	0	0	0
SAMN08398928	PRJNA431710	SRX3601795	SRR6513760	SRS2869794	Greece	Athens	Latitude	23.71667	2013-11-29	29	11	2013	Human	respiratory sample		1	1	OXA-23-like	OXA-69	OXA-23	0	0	0	0
SAMN08398929	PRJNA431710	SRX3601800	SRR6513755	SRS2869800	Greece	Athens	Latitude	23.71667	2013-12-14	14	12	2013	Human	respiratory sample		2	2	OXA-23-like	OXA-66	OXA-23	0	0	0	0
SAMN08398930	PRJNA431710	SRX3601801	SRR6513754	SRS2869801	Greece	Ipirus	Latitude	28.225265	2013-12-18	18	12	2013	Human	respiratory sample		1	1	none (OXA-51-like)	OXA-69	0	0	0	0	0
SAMN08398931	PRJNA431710	SRX3601755	SRR6513800	SRS2869756	Greece	Athens	Latitude	23.71667	2013-09-12	12	9	2013	Human	respiratory sample		2	2	OXA-23-like	OXA-66	OXA-23	0	0	0	0
SAMN08398932	PRJNA431710	SRX3601754	SRR6513801	SRS2869755	Greece	Larissa	Latitude	22.41306	2013-12-07	7	12	2013	Human	respiratory sample		2	2	OXA-23-like	OXA-66	OXA-23	0	0	0	0
SAMN08398933	PRJNA431710	SRX3601757	SRR6513798	SRS2869758	Greece	Larissa	Latitude	22.41306	2014-01-15	15	1	2014	Human	respiratory sample		2	2	OXA-23-like	OXA-66	OXA-23	0	0	0	0
SAMN08398938	PRJNA431710	SRX3601760	SRR6513795	SRS2869761	Greece	Athens	Latitude	23.71667	2013-10-11	11	10	2013	Human	respiratory sample		2	2	OXA-23-like	OXA-66	OXA-23	0	0	0	0
SAMN08398939	PRJNA431710	SRX3601763	SRR6513792	SRS2869764	Greece	Athens	Latitude	23.71667	2014-10-06	6	10	2014	Human	respiratory sample		2	2	OXA-23-like	OXA-66	OXA-23	0	0	0	0
SAMN08398940	PRJNA431710	SRX3601762	SRR6513793	SRS2869763	Greece	Athens	Latitude	23.71667	2014-02-06	6	2	2014	Human	respiratory sample		2	2	OXA-23-like	OXA-66	OXA-23	0	0	0	0
SAMN08398941	PRJNA431710	SRX3601785	SRR6513770	SRS2869785	Greece	Athens	Latitude	23.71667	2014-02-06	6	2	2014	Human	respiratory sample		2	2	OXA-23-like	OXA-66	OXA-23	0	0	0	0
SAMN08398942	PRJNA431710	SRX3601806	SRR6513749	SRS2869806	Greece	Athens	Latitude	23.71667	2014-04-16	16	4	2014	Human	respiratory sample		2	2	OXA-23-like	OXA-66	OXA-23	0	0	0	0
SAMN08398943	PRJNA431710	SRX3601780	SRR6513775	SRS2869780	Greece	Athens	Latitude	23.71667	2014-04-17	17	4	2014	Human	respiratory sample		2	2	OXA-23-like	OXA-66	OXA-23	0	0	0	0
SAMN08398944	PRJNA431710	SRX3601782	SRR6513773	SRS2869782	Greece	Athens	Latitude	23.71667	2014-05-16	16	5	2014	Human	respiratory sample		2	2	OXA-23-like	OXA-66	OXA-23	0	0	0	0
SAMN08398945	PRJNA431710	SRX3601787	SRR6513768	SRS2869786	Greece	Athens	Latitude	23.71667	2014-05-20	20	5	2014	Human	respiratory sample		2	2	OXA-23-like	OXA-66	OXA-23	0	0	0	0
SAMN08398946	PRJNA431710	SRX3601808	SRR6513747	SRS2869808	Greece	Athens	Latitude	23.71667	2014-02-17	17	2	2014	Human	respiratory sample		1	1	OXA-23-like	OXA-69	OXA-23	0	0	0	0
SAMN08398947	PRJNA431710	SRX3601767	SRR6513788	SRS2869768	Greece	Athens	Latitude	23.71667	2014-04-11	11	4	2014	Human	respiratory sample		1	1	OXA-23-like	OXA-69	OXA-23	0	0	0	0
SAMN08398948	PRJNA431710	SRX3601771	SRR6513784	SRS2869772	Greece	Athens	Latitude	23.71667	2014-05-06	6	5	2014	Human	respiratory sample		1	1	OXA-23-like	OXA-69	OXA-23	0	0	0	0
SAMN08398949	PRJNA431710	SRX3601802	SRR6513753	SRS2869802	Greece	Larissa	Latitude	22.41306	2014-03-24	24	3	2014	Human	respiratory sample		2	2	OXA-23-like	OXA-66	OXA-23	0	0	0	0
SAMN08398951	PRJNA431710	SRX3601765	SRR6513790	SRS2869766	Greece	Athens	Latitude	23.71667	2014-07-02	2	7	2014	Human	respiratory sample		187	2	OXA-23-like	OXA-66	OXA-23	0	0	0	0
SAMN08398952	PRJNA431710	SRX3601764	SRR6513791	SRS2869765	Greece	Larissa	Latitude	22.41306	2014-06-19	19	6	2014	Human	respiratory sample		2	2	OXA-23-like	OXA-66	OXA-23	0	0	0	0
SAMN08398955	PRJNA431710	SRX3601769	SRR6513786	SRS2869770	Greece	Athens	Latitude	23.71667	2014-08-30	30	8	2014	Human	respiratory sample		2	2	OXA-23-like	OXA-66	OXA-23	0	0	0	0
SAMN08398957	PRJNA431710	SRX3601805	SRR6513750	SRS2869805	Greece	Larissa	Latitude	22.41306	2014-10-06	6	10	2014	Human	respiratory sample		2	2	OXA-23-like	OXA-66	OXA-23	0	0	0	0
SAMN08398960	PRJNA431710	SRX3601811	SRR6513744	SRS2869811	Greece	Athens	Latitude	23.71667	2015-02-03	3	2	2015	Human	respiratory sample		2	2	OXA-23-like	OXA-66	OXA-23	0	0	0	0
SAMN08398962	PRJNA431710	SRX3601809	SRR6513746	SRS2869809	Greece	Athens	Latitude	23.71667	2014-07-30	30	7	2014	Human	respiratory sample		2	2	OXA-23-like	OXA-66	OXA-23	0	0	0	0
[truncated: 6,661 more rows]

## Sheet: pivot_tables
CONTRIBUTING COUNTRIES			TEMPORAL DISTRIBUTION			INTERNATIONAL CLONES			CARBAPENEMASES
country	count		year	count		IC	count		carbapenemase	count
Afghanistan	65		1930	1		1	579		KPC-2	3
Argentina	4		1931	1		2	5631		KPC-3	1
Australia	497		1948	2		3	167		multiple	449
Austria	1		1951	5		4	51		NDM-1	24
Bangladesh	8		1966	1		5	103		NDM-5	1
Belarus	3		1982	3		6	41		NDM-6	1
Belgium	10		1984	3		7	128		none	2
Benin	1		1985	2		8	100		none (OXA-51-like)	1911
Bolivia	1		1987	1		9	22		OXA-134-like	182
Brazil	62		1991	1		10	6		OXA-23-like	4843
Cambodia	1		1992	3		4*	7		OXA-40-like	1072
Canada	91		1993	3		5*	2		OXA-48-like	5
Chile	5		1994	6		6*	2		OXA-58-like	165
China	1017		1995	4		9*	1		VIM-1	1
Colombia	1		1996	4		Singleton	349		(Leer)
Croatia	18		1997	8		unassigned	1318		total	8660
Czech Republic	16		1998	10		USA-clone-1	153
Denmark	8		1999	7		(Leer)
Egypt	30		2000	18		total	8660
Ethiopia	6		2001	24
Finland	4		2002	38
France	12		2003	118
Germany	198		2004	216
Germany/Libya	2		2005	154
Germany/Syria	7		2006	139
Ghana	8		2007	158
Greece	44		2008	104
Honduras	5		2009	125
Hong Kong	12		2010	147
Hungary	47		2011	217
India	175		2012	285
Iran	11		2013	437
Iraq	22		2014	366
Ireland	1		2015	195
Israel	11		2016	606
Italy	51		2017	501
Japan	25		2018	543
Jordan	10		2019	1270
Kenya	4		2020	780
Korea	11		2021	1799
Kuwait	2		2022	199
Lebanon	4		missing	156
Libya	26		(Leer)
Malaysia	4		total	8660
Mali	1
Mexico	22
Morocco	3
Myanmar	32
Nepal	122
Netherlands	25
Nigeria	3
Pakistan	79
Poland	17
Portugal	3
Puerto Rico	2
Romania	5
Russia	5
Rwanda	1
Saudi Arabia	93
Singapore	17
South Africa	12
South Korea	127
Spain	34
Sudan	1
Sweden	14
Switzerland	16
Taiwan	5
Thailand	239
Turkey	4
UK	72
Ukraine	4
United Arab Emirates	1
United Kingdom	11
USA	5026
Venezuela	4
Viet Nam	119
(Leer)
total	8660

## Sheet: China
Overall number of isolates
1.017
Studies		Temporal distribution				Geographic distribution				Internatinal clone				Carbapenemase
PRJEB33235		Year	year	count		City/region	city	count		IC	IC	count		Combined carbapenemase	carbapenemase	count
PRJNA246624		2018	2001	1		missing	Beijing	98		2	1	1		OXA-23-like	combined carbapenemase	1
PRJNA28333		2012	2009	1		Zhejiang	Chengdu	1		2	2	873		OXA-23-like	multiple	3
PRJNA314151		2012	2010	28		Hangzhou, Zhejiang	Chengdu, Sichuan	6		2	7	6		OXA-23-like	none (OXA-51-like)	88
PRJNA316800		2001	2011	2		Hangzhou	Guangzhou	65		2	8	6		OXA-23-like	OXA-23-like	924
PRJNA387062		2014	2012	15		Zhejiang	Haerbin	1		2	unassigned	131		OXA-23-like	OXA-58-like	2
PRJNA476684		2014	2013	34		Zhejiang	Hangzhou	23		2	total	1017		OXA-23-like	total	1018
PRJNA476819		2014	2014	88		Zhejiang	Hangzhou, Sir Run Run Shaw Hospital ICU	549		unassigned				OXA-23-like
PRJNA523637		2014	2015	38		Zhejiang	Hangzhou, Zhejiang	1		2				OXA-23-like
PRJNA539847		2014	2016	4		Zhejiang	Hefei	2		2				OXA-23-like
PRJNA577511		2014	2017	22		Zhejiang	Kunming	2		2				OXA-23-like
PRJNA593376		2014	2018	118		Zhejiang	missing	95		unassigned				OXA-23-like
PRJNA738868		2014	2019	583		Zhejiang	Nanjing	1		2				OXA-23-like
PRJNA610656		2014	2020	78		Zhejiang	Shanghai	1		2				OXA-23-like
PRJNA627433		2014	missing	5		Zhejiang	Shenyang	2		2				OXA-23-like
PRJNA639298		2014	total	1017		Zhejiang	Sichuan, Chengdu	2		2				OXA-23-like
PRJNA640471		2014				Zhejiang	Wulumuqi	7		2				OXA-23-like
PRJNA660930		2014				Zhejiang	Zhejiang	161		2				OXA-23-like
PRJNA716893		2014				Zhejiang	total	1017		unassigned				OXA-23-like
PRJNA770377		2014				Zhejiang				2				OXA-23-like
		2015				Zhejiang				2				OXA-23-like
		2015				Zhejiang				2				OXA-23-like
		2014				Zhejiang				2				OXA-23-like
		2014				Zhejiang				unassigned				OXA-23-like
		2015				Zhejiang				unassigned				OXA-23-like
		2014				Zhejiang				2				OXA-23-like
		2014				Zhejiang				2				OXA-23-like
		2014				Zhejiang				unassigned				none (OXA-51-like)
		2014				Zhejiang				2				OXA-23-like
		2014				Zhejiang				unassigned				OXA-23-like
		2014				Zhejiang				unassigned				OXA-23-like
		2014				Zhejiang				2				OXA-23-like
		2014				Zhejiang				2				OXA-23-like
		2014				Zhejiang				unassigned				OXA-23-like
		2015				Zhejiang				2				OXA-23-like
		2015				Zhejiang				unassigned				OXA-23-like
		2015				Zhejiang				2				OXA-23-like
		2015				Zhejiang				2				OXA-23-like
		2015				Zhejiang				2				OXA-23-like
		2015				Zhejiang				unassigned				OXA-23-like
		2015				Zhejiang				2				OXA-23-like
		2015				Zhejiang				2				OXA-23-like
		2015				Zhejiang				2				OXA-23-like
		2015				Zhejiang				2				OXA-23-like
		2015				Zhejiang				unassigned				OXA-23-like
		2015				Zhejiang				unassigned				OXA-23-like
		2014				Zhejiang				2				OXA-23-like
		2015				Zhejiang				2				OXA-23-like
		2015				Zhejiang				2				OXA-23-like
		2015				Zhejiang				2				OXA-23-like
		2012				Zhejiang				2				OXA-23-like
		2012				Zhejiang				2				OXA-23-like
		2013				Zhejiang				unassigned				none (OXA-51-like)
		2014				Zhejiang				2				OXA-23-like
		2012				Zhejiang				8				OXA-23-like
		2012				Zhejiang				2				OXA-23-like
		2014				Zhejiang				2				OXA-23-like
		2014				Zhejiang				2				OXA-23-like
		2013				Zhejiang				2				OXA-23-like
		2013				Zhejiang				2				OXA-23-like
		2014				Zhejiang				2				OXA-23-like
		2014				Zhejiang				2				OXA-23-like
		2014				Zhejiang				8				none (OXA-51-like)
		2014				Zhejiang				unassigned				none (OXA-51-like)
		2013				Zhejiang				2				OXA-23-like
		2013				Zhejiang				2				OXA-23-like
		2014				Zhejiang				2				OXA-23-like
		2014				Zhejiang				2				OXA-23-like
		2013				Zhejiang				unassigned				OXA-23-like
		2014				Zhejiang				2				OXA-23-like
		2014				Zhejiang				2				OXA-23-like
		2014				Zhejiang				2				OXA-23-like
		2014				Zhejiang				2				OXA-23-like
		2014				Zhejiang				2				OXA-23-like
		2012				Zhejiang				2				OXA-23-like
		2013				Zhejiang				2				OXA-23-like
		2013				Zhejiang				2				OXA-23-like
		2014				Zhejiang				2				OXA-23-like
		2014				Zhejiang				2				OXA-23-like
		2014				Zhejiang				2				OXA-23-like
		2014				Zhejiang				2				OXA-23-like
		2014				Zhejiang				2				OXA-23-like
		2014				Zhejiang				2				OXA-23-like
		2013				Zhejiang				2				OXA-23-like
		2013				Zhejiang				2				OXA-23-like
		2014				Zhejiang				2				OXA-23-like
		2014				Zhejiang				2				OXA-23-like
		2013				Zhejiang				2				OXA-23-like
		2014				Zhejiang				2				OXA-23-like
		2014				Zhejiang				unassigned				OXA-23-like
		2014				Zhejiang				unassigned				OXA-23-like
		2014				Zhejiang				2				OXA-23-like
		2014				Zhejiang				2				OXA-23-like
		2013				Zhejiang				2				none (OXA-51-like)
		2013				Zhejiang				2				OXA-23-like
		2013				Zhejiang				2				OXA-23-like
		2014				Zhejiang				2				OXA-23-like
		2013				Zhejiang				2				OXA-23-like
		2013				Zhejiang				2				OXA-23-like
		2013				Zhejiang				2				OXA-23-like
		2014				Zhejiang				2				OXA-23-like
		2014				Zhejiang				2				OXA-23-like
		2014				Zhejiang				2				OXA-23-like
		2014				Zhejiang				2				OXA-23-like
		2015				Zhejiang				2				OXA-23-like
		2013				Zhejiang				2				OXA-23-like
		2013				Zhejiang				2				OXA-23-like
		2013				Zhejiang				2				OXA-23-like
		2014				Zhejiang				2				OXA-23-like
		2012				Zhejiang				2				OXA-23-like
		2013				Zhejiang				2				OXA-23-like
		2014				Zhejiang				2				OXA-23-like
		2014				Zhejiang				2				OXA-23-like
		2011				Zhejiang				2				OXA-23-like
		2011				Zhejiang				2				OXA-23-like
		2014				Zhejiang				2				OXA-23-like
		2014				Zhejiang				2				OXA-23-like
		2014				Zhejiang				2				OXA-23-like
		2014				Zhejiang				2				OXA-23-like
		2014				Zhejiang				unassigned				none (OXA-51-like)
		2014				Zhejiang				2				OXA-23-like
		2014				Zhejiang				2				OXA-23-like
		2014				Zhejiang				8				OXA-23-like
		2012				Zhejiang				2				OXA-23-like
		2013				Zhejiang				2				OXA-23-like
		2012				Zhejiang				2				OXA-23-like
		2013				Zhejiang				2				OXA-23-like
		2014				Zhejiang				2				OXA-23-like
		2014				Zhejiang				2				OXA-23-like
		2013				Zhejiang				2				OXA-23-like
		2013				Zhejiang				2				OXA-23-like
		2014				Zhejiang				2				OXA-23-like
		2014				Zhejiang				2				OXA-23-like
		2014				Zhejiang				2				OXA-23-like
		2014				Zhejiang				2				OXA-23-like
		2014				Zhejiang				2				OXA-23-like
		2013				Zhejiang				2				OXA-23-like
		2013				Zhejiang				2				OXA-23-like
		2014				Zhejiang				2				OXA-23-like
		2015				Zhejiang				2				OXA-23-like
		2014				Zhejiang				2				OXA-23-like
		2014				Zhejiang				2				OXA-23-like
		2012				Zhejiang				2				OXA-23-like
		2012				Zhejiang				2				OXA-23-like
		2014				Zhejiang				2				OXA-23-like
		2015				Zhejiang				2				OXA-23-like
		2013				Zhejiang				2				OXA-23-like
		2013				Zhejiang				2				OXA-23-like
		2014				Zhejiang				2				OXA-23-like
		2015				Zhejiang				2				OXA-23-like
		2014				Zhejiang				2				OXA-23-like
		2014				Zhejiang				2				OXA-23-like
		2014				Zhejiang				2				OXA-23-like
		2014				Zhejiang				2				OXA-23-like
		2013				Zhejiang				2				OXA-23-like
		2013				Zhejiang				2				OXA-23-like
		2013				Zhejiang				2				OXA-23-like
		2013				Zhejiang				2				OXA-23-like
		2014				Zhejiang				2				OXA-23-like
		2014				Zhejiang				2				OXA-23-like
		2012				Zhejiang				8				none (OXA-51-like)
		2013				Zhejiang				8				none (OXA-51-like)
		2012				Zhejiang				2				OXA-23-like
		2012				Zhejiang				2				OXA-23-like
		2009				Shanghai				2				OXA-23-like
		2015				Chengdu, Sichuan				2				OXA-23-like
		2017				Chengdu, Sichuan				2				OXA-23-like
		2017				Chengdu, Sichuan				2				OXA-23-like
		missing				Sichuan, Chengdu				1				OXA-58-like
		missing				Sichuan, Chengdu				2				OXA-58-like
		missing				Chengdu, Sichuan				2				OXA-23-like
		missing				Chengdu, Sichuan				2				OXA-23-like
		missing				Chengdu, Sichuan				2				OXA-23-like
		2016				Beijing				2				OXA-23-like
		2016				Beijing				2				OXA-23-like
		2016				Beijing				2				OXA-23-like
		2016				Beijing				2				OXA-23-like
		2018				Zhejiang				2				OXA-23-like
		2015				Beijing				2				OXA-23-like
		2015				Beijing				2				OXA-23-like
		2015				Beijing				2				OXA-23-like
		2015				Beijing				2				OXA-23-like
		2015				Beijing				2				OXA-23-like
		2015				Beijing				2				OXA-23-like
		2015				Beijing				2				OXA-23-like
		2015				Beijing				2				OXA-23-like
		2015				Beijing				2				OXA-23-like
		2015				Beijing				2				OXA-23-like
		2010				Hefei				2				OXA-23-like
		2010				Hefei				2				OXA-23-like
		2010				Wulumuqi				8				OXA-23-like
		2010				Wulumuqi				2				OXA-23-like
		2010				Wulumuqi				2				OXA-23-like
		2010				Wulumuqi				2				OXA-23-like
		2010				Wulumuqi				2				OXA-23-like
		2010				Wulumuqi				2				OXA-23-like
		2010				Wulumuqi				2				OXA-23-like
		2010				Shenyang				2				OXA-23-like
		2010				Beijing				2				OXA-23-like
		2010				Beijing				2				OXA-23-like
		2010				Beijing				2				OXA-23-like
		2010				Beijing				2				OXA-23-like
		2010				Shenyang				2				OXA-23-like
		2010				Beijing				2				OXA-23-like
		2010				Beijing				2				OXA-23-like
		2010				Beijing				2				OXA-23-like
		2010				Beijing				2				OXA-23-like
		2010				Guangzhou				2				OXA-23-like
		2010				Guangzhou				2				OXA-23-like
		2010				Guangzhou				2				OXA-23-like
		2010				Haerbin				2				OXA-23-like
		2010				Kunming				2				OXA-23-like
		2010				Kunming				2				OXA-23-like
		2010				Chengdu				2				OXA-23-like
		2010				Hangzhou				2				OXA-23-like
		2010				Hangzhou				2				OXA-23-like
		2018				Nanjing				unassigned				none (OXA-51-like)
		2019				Hangzhou				unassigned				multiple
		2017				Beijing				2				OXA-23-like
		2017				Beijing				2				OXA-23-like
		2017				Beijing				2				OXA-23-like
		2017				Beijing				2				OXA-23-like
		2017				Beijing				2				OXA-23-like
		2017				Beijing				2				OXA-23-like
		2017				Beijing				2				OXA-23-like
		2017				Beijing				2				OXA-23-like
		2017				Beijing				2				OXA-23-like
		2017				Beijing				2				OXA-23-like
		2017				Beijing				2				OXA-23-like
		2017				Beijing				7				OXA-23-like
		2017				Beijing				2				OXA-23-like
		2018				Beijing				2				OXA-23-like
		2018				Beijing				2				OXA-23-like
		2018				Beijing				7				OXA-23-like
		2018				Beijing				2				OXA-23-like
		2018				Beijing				2				OXA-23-like
		2018				Beijing				2				OXA-23-like
		2017				Beijing				2				OXA-23-like
		2018				Beijing				2				OXA-23-like
		2018				Beijing				2				OXA-23-like
		2018				Beijing				2				OXA-23-like
		2018				Beijing				2				OXA-23-like
		2018				Beijing				2				OXA-23-like
		2018				Beijing				2				OXA-23-like
		2018				Beijing				2				OXA-23-like
		2018				Beijing				2				OXA-23-like
		2018				Beijing				2				OXA-23-like
		2018				Beijing				7				OXA-23-like
		2018				Beijing				2				OXA-23-like
		2018				Beijing				2				OXA-23-like
		2018				Beijing				2				OXA-23-like
		2018				Beijing				2				OXA-23-like
		2018				Beijing				2				OXA-23-like
		2018				Beijing				2				OXA-23-like
		2019				Beijing				7				OXA-23-like
		2018				Beijing				2				OXA-23-like
		2018				Beijing				2				OXA-23-like
		2017				Beijing				2				OXA-23-like
		2017				Beijing				2				OXA-23-like
		2018				Beijing				2				OXA-23-like
		2018				Beijing				2				OXA-23-like
		2019				Beijing				2				OXA-23-like
		2019				Beijing				2				OXA-23-like
		2019				Beijing				2				OXA-23-like
		2019				Beijing				2				OXA-23-like
		2019				Beijing				2				OXA-23-like
		2019				Beijing				2				OXA-23-like
		2019				Beijing				2				OXA-23-like
		2019				Beijing				2				OXA-23-like
		2019				Beijing				2				OXA-23-like
		2019				Beijing				2				OXA-23-like
		2019				Beijing				2				OXA-23-like
		2019				Beijing				2				OXA-23-like
		2017				Beijing				7				OXA-23-like
		2019				Beijing				2				OXA-23-like
		2019				Beijing				2				OXA-23-like
		2019				Beijing				2				OXA-23-like
		2019				Beijing				2				OXA-23-like
		2019				Beijing				2				OXA-23-like
		2019				Beijing				2				OXA-23-like
		2019				Beijing				2				OXA-23-like
		2019				Beijing				2				OXA-23-like
		2019				Beijing				2				OXA-23-like
		2019				Beijing				2				OXA-23-like
		2019				Beijing				2				OXA-23-like
		2019				Beijing				2				OXA-23-like
		2019				Beijing				2				OXA-23-like
		2015				missing				2				OXA-23-like
		2015				missing				2				OXA-23-like
		2015				missing				2				OXA-23-like
		2015				missing				2				OXA-23-like
		2015				missing				2				OXA-23-like
		2018				Guangzhou				2				OXA-23-like
		2018				Guangzhou				2				OXA-23-like
		2018				Guangzhou				2				OXA-23-like
		2018				Guangzhou				7				OXA-23-like
		2018				Guangzhou				2				OXA-23-like
		2018				Guangzhou				2				OXA-23-like
		2018				Guangzhou				2				OXA-23-like
		2018				Guangzhou				2				OXA-23-like
		2018				Guangzhou				2				OXA-23-like
		2018				Guangzhou				2				OXA-23-like
		2018				Guangzhou				2				OXA-23-like
		2018				Guangzhou				2				OXA-23-like
		2018				Guangzhou				2				OXA-23-like
		2018				Guangzhou				2				OXA-23-like
		2018				Guangzhou				2				OXA-23-like
		2018				Guangzhou				2				OXA-23-like
		2018				Guangzhou				2				OXA-23-like
		2018				Guangzhou				2				OXA-23-like
		2018				Guangzhou				2				OXA-23-like
		2018				Guangzhou				2				OXA-23-like
		2018				Guangzhou				2				OXA-23-like
		2018				Guangzhou				2				OXA-23-like
		2018				Guangzhou				2				OXA-23-like
		2018				Guangzhou				2				OXA-23-like
		2018				Guangzhou				2				OXA-23-like
		2018				Guangzhou				2				OXA-23-like
		2018				Guangzhou				2				OXA-23-like
		2018				Guangzhou				2				OXA-23-like
		2018				Guangzhou				2				OXA-23-like
		2018				Guangzhou				2				OXA-23-like
		2018				Guangzhou				2				OXA-23-like
		2018				Guangzhou				2				OXA-23-like
		2018				Guangzhou				2				OXA-23-like
		2018				Guangzhou				2				OXA-23-like
		2018				Guangzhou				2				OXA-23-like
		2018				Guangzhou				2				OXA-23-like
		2018				Guangzhou				2				OXA-23-like
		2018				Guangzhou				2				OXA-23-like
		2018				Guangzhou				2				OXA-23-like
		2018				Guangzhou				2				OXA-23-like
		2018				Guangzhou				2				none (OXA-51-like)
		2018				Guangzhou				2				OXA-23-like
		2018				Guangzhou				2				OXA-23-like
		2018				Guangzhou				2				OXA-23-like
		2018				Guangzhou				2				OXA-23-like
		2018				Guangzhou				2				OXA-23-like
		2018				Guangzhou				2				OXA-23-like
		2018				Guangzhou				2				OXA-23-like
		2018				Guangzhou				2				OXA-23-like
		2018				Guangzhou				2				OXA-23-like
		2018				Guangzhou				2				OXA-23-like
		2018				Guangzhou				2				multiple
		2018				Guangzhou				2				OXA-23-like
		2018				Guangzhou				2				OXA-23-like
		2018				Guangzhou				2				OXA-23-like
		2018				Guangzhou				2				OXA-23-like
		2018				Guangzhou				2				OXA-23-like
		2018				Guangzhou				2				OXA-23-like
		2018				Guangzhou				2				OXA-23-like
		2018				Guangzhou				2				OXA-23-like
		2018				Guangzhou				2				OXA-23-like
		2018				Guangzhou				2				OXA-23-like
		2018				Beijing				2				OXA-23-like
		2018				Beijing				2				OXA-23-like
		2018				Beijing				2				OXA-23-like
		2018				Beijing				2				OXA-23-like
		2017				Beijing				2				OXA-23-like
		2017				Beijing				2				OXA-23-like
		2017				Beijing				2				OXA-23-like
		2018				missing				unassigned				OXA-23-like
		2018				missing				unassigned				OXA-23-like
		2018				missing				unassigned				OXA-23-like
		2018				missing				unassigned				OXA-23-like
		2018				missing				unassigned				OXA-23-like
		2018				missing				unassigned				OXA-23-like
		2018				missing				unassigned				OXA-23-like
		2018				missing				unassigned				OXA-23-like
		2018				missing				unassigned				OXA-23-like
		2018				missing				unassigned				OXA-23-like
		2018				missing				unassigned				OXA-23-like
		2018				missing				unassigned				OXA-23-like
		2018				missing				unassigned				OXA-23-like
		2018				missing				unassigned				OXA-23-like
		2018				missing				unassigned				OXA-23-like
		2018				missing				unassigned				OXA-23-like
		2018				missing				unassigned				OXA-23-like
		2018				missing				unassigned				OXA-23-like
		2018				missing				unassigned				OXA-23-like
		2018				missing				unassigned				OXA-23-like
		2018				missing				unassigned				OXA-23-like
		2018				missing				unassigned				OXA-23-like
		2018				missing				unassigned				OXA-23-like
		2020				missing				unassigned				none (OXA-51-like)
		2020				missing				unassigned				OXA-23-like
		2020				missing				unassigned				none (OXA-51-like)
		2020				missing				unassigned				none (OXA-51-like)
		2020				missing				unassigned				none (OXA-51-like)
		2020				missing				unassigned				none (OXA-51-like)
		2020				missing				unassigned				none (OXA-51-like)
		2020				missing				unassigned				none (OXA-51-like)
		2020				missing				unassigned				none (OXA-51-like)
		2020				missing				unassigned				none (OXA-51-like)
		2020				missing				unassigned				none (OXA-51-like)
		2020				missing				unassigned				none (OXA-51-like)
		2020				missing				unassigned				OXA-23-like
		2020				missing				unassigned				none (OXA-51-like)
		2020				missing				unassigned				none (OXA-51-like)
		2020				missing				unassigned				none (OXA-51-like)
		2020				missing				unassigned				none (OXA-51-like)
		2020				missing				unassigned				none (OXA-51-like)
		2020				missing				unassigned				none (OXA-51-like)
		2020				missing				unassigned				none (OXA-51-like)
		2020				missing				unassigned				none (OXA-51-like)
		2020				missing				unassigned				none (OXA-51-like)
		2020				missing				unassigned				OXA-23-like
		2020				missing				unassigned				none (OXA-51-like)
		2020				missing				unassigned				none (OXA-51-like)
		2020				missing				unassigned				none (OXA-51-like)
		2020				missing				unassigned				none (OXA-51-like)
		2020				missing				unassigned				none (OXA-51-like)
		2020				missing				unassigned				none (OXA-51-like)
		2020				missing				unassigned				none (OXA-51-like)
		2020				missing				unassigned				none (OXA-51-like)
		2020				missing				unassigned				none (OXA-51-like)
		2020				missing				unassigned				none (OXA-51-like)
		2020				missing				unassigned				OXA-23-like
		2020				missing				unassigned				none (OXA-51-like)
		2020				missing				unassigned				none (OXA-51-like)
		2020				missing				unassigned				none (OXA-51-like)
		2020				missing				unassigned				none (OXA-51-like)
		2020				missing				unassigned				none (OXA-51-like)
		2020				missing				unassigned				none (OXA-51-like)
		2020				missing				unassigned				none (OXA-51-like)
		2020				missing				unassigned				none (OXA-51-like)
		2020				missing				unassigned				none (OXA-51-like)
		2020				missing				unassigned				none (OXA-51-like)
		2020				missing				unassigned				OXA-23-like
		2020				missing				unassigned				none (OXA-51-like)
		2020				missing				unassigned				none (OXA-51-like)
		2020				missing				unassigned				none (OXA-51-like)
		2020				missing				unassigned				none (OXA-51-like)
		2020				missing				unassigned				none (OXA-51-like)
		2020				missing				unassigned				none (OXA-51-like)
		2020				missing				unassigned				none (OXA-51-like)
		2020				missing				unassigned				none (OXA-51-like)
		2020				missing				unassigned				none (OXA-51-like)
		2020				missing				unassigned				none (OXA-51-like)
		2020				missing				unassigned				OXA-23-like
		2020				missing				unassigned				none (OXA-51-like)
		2020				missing				unassigned				none (OXA-51-like)
		2020				missing				unassigned				none (OXA-51-like)
		2020				missing				unassigned				none (OXA-51-like)
		2020				missing				unassigned				none (OXA-51-like)
		2020				missing				unassigned				none (OXA-51-like)
		2020				missing				unassigned				none (OXA-51-like)
		2020				missing				unassigned				none (OXA-51-like)
		2020				missing				unassigned				none (OXA-51-like)
		2019				missing				unassigned				none (OXA-51-like)
		2019				Hangzhou				unassigned				multiple
		2019				Hangzhou				unassigned				none (OXA-51-like)
		2019				Hangzhou, Sir Run Run Shaw Hospital ICU				2				OXA-23-like
		2019				Hangzhou, Sir Run Run Shaw Hospital ICU				2				OXA-23-like
		2019				Hangzhou, Sir Run Run Shaw Hospital ICU				2				OXA-23-like
		2019				Hangzhou, Sir Run Run Shaw Hospital ICU				2				OXA-23-like
		2019				Hangzhou, Sir Run Run Shaw Hospital ICU				2				OXA-23-like
		2019				Hangzhou, Sir Run Run Shaw Hospital ICU				2				OXA-23-like
		2019				Hangzhou, Sir Run Run Shaw Hospital ICU				2				OXA-23-like
		2019				Hangzhou, Sir Run Run Shaw Hospital ICU				2				OXA-23-like
		2019				Hangzhou, Sir Run Run Shaw Hospital ICU				2				OXA-23-like
		2019				Hangzhou, Sir Run Run Shaw Hospital ICU				2				OXA-23-like
		2019				Hangzhou, Sir Run Run Shaw Hospital ICU				2				OXA-23-like
		2019				Hangzhou, Sir Run Run Shaw Hospital ICU				2				OXA-23-like
		2019				Hangzhou, Sir Run Run Shaw Hospital ICU				2				OXA-23-like
		2019				Hangzhou, Sir Run Run Shaw Hospital ICU				2				OXA-23-like
		2019				Hangzhou, Sir Run Run Shaw Hospital ICU				2				OXA-23-like
		2019				Hangzhou, Sir Run Run Shaw Hospital ICU				2				OXA-23-like
		2019				Hangzhou, Sir Run Run Shaw Hospital ICU				2				OXA-23-like
		2019				Hangzhou, Sir Run Run Shaw Hospital ICU				2				OXA-23-like
		2019				Hangzhou, Sir Run Run Shaw Hospital ICU				2				OXA-23-like
		2019				Hangzhou, Sir Run Run Shaw Hospital ICU				2				OXA-23-like
		2019				Hangzhou, Sir Run Run Shaw Hospital ICU				2				OXA-23-like
		2019				Hangzhou, Sir Run Run Shaw Hospital ICU				2				OXA-23-like
		2019				Hangzhou, Sir Run Run Shaw Hospital ICU				2				OXA-23-like
		2019				Hangzhou, Sir Run Run Shaw Hospital ICU				2				OXA-23-like
		2019				Hangzhou, Sir Run Run Shaw Hospital ICU				2				OXA-23-like
		2019				Hangzhou, Sir Run Run Shaw Hospital ICU				2				OXA-23-like
		2019				Hangzhou, Sir Run Run Shaw Hospital ICU				2				OXA-23-like
		2019				Hangzhou, Sir Run Run Shaw Hospital ICU				2				OXA-23-like
		2019				Hangzhou, Sir Run Run Shaw Hospital ICU				2				OXA-23-like
		2019				Hangzhou, Sir Run Run Shaw Hospital ICU				2				OXA-23-like
		2019				Hangzhou, Sir Run Run Shaw Hospital ICU				2				OXA-23-like
		2019				Hangzhou, Sir Run Run Shaw Hospital ICU				2				OXA-23-like
		2019				Hangzhou, Sir Run Run Shaw Hospital ICU				2				OXA-23-like
		2019				Hangzhou, Sir Run Run Shaw Hospital ICU				2				OXA-23-like
		2019				Hangzhou, Sir Run Run Shaw Hospital ICU				2				OXA-23-like
		2019				Hangzhou, Sir Run Run Shaw Hospital ICU				2				OXA-23-like
		2019				Hangzhou, Sir Run Run Shaw Hospital ICU				2				OXA-23-like
		2019				Hangzhou, Sir Run Run Shaw Hospital ICU				2				OXA-23-like
		2019				Hangzhou, Sir Run Run Shaw Hospital ICU				2				OXA-23-like
		2019				Hangzhou, Sir Run Run Shaw Hospital ICU				2				OXA-23-like
		2019				Hangzhou, Sir Run Run Shaw Hospital ICU				2				OXA-23-like
		2019				Hangzhou, Sir Run Run Shaw Hospital ICU				2				OXA-23-like
		2019				Hangzhou, Sir Run Run Shaw Hospital ICU				2				OXA-23-like
		2019				Hangzhou, Sir Run Run Shaw Hospital ICU				2				OXA-23-like
		2019				Hangzhou, Sir Run Run Shaw Hospital ICU				2				OXA-23-like
		2019				Hangzhou, Sir Run Run Shaw Hospital ICU				2				OXA-23-like
		2019				Hangzhou, Sir Run Run Shaw Hospital ICU				2				OXA-23-like
		2019				Hangzhou, Sir Run Run Shaw Hospital ICU				2				OXA-23-like
		2019				Hangzhou, Sir Run Run Shaw Hospital ICU				2				OXA-23-like
		2019				Hangzhou, Sir Run Run Shaw Hospital ICU				2				OXA-23-like
		2019				Hangzhou, Sir Run Run Shaw Hospital ICU				2				OXA-23-like
		2019				Hangzhou, Sir Run Run Shaw Hospital ICU				2				OXA-23-like
		2019				Hangzhou, Sir Run Run Shaw Hospital ICU				2				OXA-23-like
		2019				Hangzhou, Sir Run Run Shaw Hospital ICU				2				OXA-23-like
		2019				Hangzhou, Sir Run Run Shaw Hospital ICU				2				OXA-23-like
		2019				Hangzhou, Sir Run Run Shaw Hospital ICU				2				OXA-23-like
		2019				Hangzhou, Sir Run Run Shaw Hospital ICU				2				OXA-23-like
		2019				Hangzhou, Sir Run Run Shaw Hospital ICU				2				OXA-23-like
		2019				Hangzhou, Sir Run Run Shaw Hospital ICU				2				OXA-23-like
		2019				Hangzhou, Sir Run Run Shaw Hospital ICU				2				OXA-23-like
		2019				Hangzhou, Sir Run Run Shaw Hospital ICU				2				OXA-23-like
		2019				Hangzhou, Sir Run Run Shaw Hospital ICU				2				OXA-23-like
		2019				Hangzhou, Sir Run Run Shaw Hospital ICU				2				OXA-23-like
		2019				Hangzhou, Sir Run Run Shaw Hospital ICU				2				OXA-23-like
		2019				Hangzhou, Sir Run Run Shaw Hospital ICU				2				OXA-23-like
		2019				Hangzhou, Sir Run Run Shaw Hospital ICU				2				OXA-23-like
		2019				Hangzhou, Sir Run Run Shaw Hospital ICU				2				OXA-23-like
		2019				Hangzhou, Sir Run Run Shaw Hospital ICU				2				OXA-23-like
		2019				Hangzhou, Sir Run Run Shaw Hospital ICU				2				OXA-23-like
		2019				Hangzhou, Sir Run Run Shaw Hospital ICU				2				OXA-23-like
		2019				Hangzhou, Sir Run Run Shaw Hospital ICU				2				OXA-23-like
		2019				Hangzhou, Sir Run Run Shaw Hospital ICU				2				OXA-23-like
		2019				Hangzhou, Sir Run Run Shaw Hospital ICU				2				OXA-23-like
		2019				Hangzhou, Sir Run Run Shaw Hospital ICU				2				OXA-23-like
		2019				Hangzhou, Sir Run Run Shaw Hospital ICU				2				OXA-23-like
		2019				Hangzhou, Sir Run Run Shaw Hospital ICU				2				OXA-23-like
		2019				Hangzhou, Sir Run Run Shaw Hospital ICU				2				OXA-23-like
		2019				Hangzhou, Sir Run Run Shaw Hospital ICU				2				OXA-23-like
		2019				Hangzhou, Sir Run Run Shaw Hospital ICU				2				OXA-23-like
		2019				Hangzhou, Sir Run Run Shaw Hospital ICU				2				OXA-23-like
		2019				Hangzhou, Sir Run Run Shaw Hospital ICU				2				OXA-23-like
		2019				Hangzhou, Sir Run Run Shaw Hospital ICU				2				OXA-23-like
		2019				Hangzhou, Sir Run Run Shaw Hospital ICU				2				OXA-23-like
		2019				Hangzhou, Sir Run Run Shaw Hospital ICU				2				OXA-23-like
		2019				Hangzhou, Sir Run Run Shaw Hospital ICU				2				OXA-23-like
		2019				Hangzhou, Sir Run Run Shaw Hospital ICU				2				OXA-23-like
		2019				Hangzhou, Sir Run Run Shaw Hospital ICU				2				OXA-23-like
		2019				Hangzhou, Sir Run Run Shaw Hospital ICU				2				OXA-23-like
		2019				Hangzhou, Sir Run Run Shaw Hospital ICU				2				OXA-23-like
		2019				Hangzhou, Sir Run Run Shaw Hospital ICU				2				OXA-23-like
		2019				Hangzhou, Sir Run Run Shaw Hospital ICU				2				OXA-23-like
		2019				Hangzhou, Sir Run Run Shaw Hospital ICU				2				OXA-23-like
		2019				Hangzhou, Sir Run Run Shaw Hospital ICU				2				OXA-23-like
		2019				Hangzhou, Sir Run Run Shaw Hospital ICU				2				OXA-23-like
		2019				Hangzhou, Sir Run Run Shaw Hospital ICU				2				OXA-23-like
		2019				Hangzhou, Sir Run Run Shaw Hospital ICU				2				OXA-23-like
		2019				Hangzhou, Sir Run Run Shaw Hospital ICU				2				OXA-23-like
		2019				Hangzhou, Sir Run Run Shaw Hospital ICU				2				OXA-23-like
		2019				Hangzhou, Sir Run Run Shaw Hospital ICU				2				OXA-23-like
		2019				Hangzhou, Sir Run Run Shaw Hospital ICU				2				OXA-23-like
		2019				Hangzhou, Sir Run Run Shaw Hospital ICU				2				OXA-23-like
		2019				Hangzhou, Sir Run Run Shaw Hospital ICU				2				OXA-23-like
		2019				Hangzhou, Sir Run Run Shaw Hospital ICU				2				OXA-23-like
		2019				Hangzhou, Sir Run Run Shaw Hospital ICU				2				OXA-23-like
		2019				Hangzhou, Sir Run Run Shaw Hospital ICU				2				OXA-23-like
		2019				Hangzhou, Sir Run Run Shaw Hospital ICU				2				OXA-23-like
		2019				Hangzhou, Sir Run Run Shaw Hospital ICU				2				OXA-23-like
		2019				Hangzhou, Sir Run Run Shaw Hospital ICU				2				OXA-23-like
		2019				Hangzhou, Sir Run Run Shaw Hospital ICU				2				OXA-23-like
		2019				Hangzhou, Sir Run Run Shaw Hospital ICU				2				OXA-23-like
		2019				Hangzhou, Sir Run Run Shaw Hospital ICU				2				OXA-23-like
		2019				Hangzhou, Sir Run Run Shaw Hospital ICU				2				OXA-23-like
		2019				Hangzhou, Sir Run Run Shaw Hospital ICU				2				OXA-23-like
		2019				Hangzhou, Sir Run Run Shaw Hospital ICU				2				OXA-23-like
		2019				Hangzhou, Sir Run Run Shaw Hospital ICU				2				OXA-23-like
		2019				Hangzhou, Sir Run Run Shaw Hospital ICU				2				OXA-23-like
		2019				Hangzhou, Sir Run Run Shaw Hospital ICU				2				OXA-23-like
		2019				Hangzhou, Sir Run Run Shaw Hospital ICU				2				OXA-23-like
		2019				Hangzhou, Sir Run Run Shaw Hospital ICU				2				OXA-23-like
		2019				Hangzhou, Sir Run Run Shaw Hospital ICU				2				OXA-23-like
		2019				Hangzhou, Sir Run Run Shaw Hospital ICU				2				OXA-23-like
		2019				Hangzhou, Sir Run Run Shaw Hospital ICU				2				OXA-23-like
		2019				Hangzhou, Sir Run Run Shaw Hospital ICU				2				OXA-23-like
		2019				Hangzhou, Sir Run Run Shaw Hospital ICU				2				OXA-23-like
		2019				Hangzhou, Sir Run Run Shaw Hospital ICU				2				OXA-23-like
		2019				Hangzhou, Sir Run Run Shaw Hospital ICU				2				OXA-23-like
		2019				Hangzhou, Sir Run Run Shaw Hospital ICU				2				OXA-23-like
		2019				Hangzhou, Sir Run Run Shaw Hospital ICU				2				OXA-23-like
		2019				Hangzhou, Sir Run Run Shaw Hospital ICU				2				OXA-23-like
		2019				Hangzhou, Sir Run Run Shaw Hospital ICU				2				OXA-23-like
		2019				Hangzhou, Sir Run Run Shaw Hospital ICU				2				OXA-23-like
		2019				Hangzhou, Sir Run Run Shaw Hospital ICU				2				OXA-23-like
		2019				Hangzhou, Sir Run Run Shaw Hospital ICU				2				OXA-23-like
		2019				Hangzhou, Sir Run Run Shaw Hospital ICU				2				OXA-23-like
		2019				Hangzhou, Sir Run Run Shaw Hospital ICU				2				OXA-23-like
		2019				Hangzhou, Sir Run Run Shaw Hospital ICU				2				OXA-23-like
		2019				Hangzhou, Sir Run Run Shaw Hospital ICU				2				OXA-23-like
		2019				Hangzhou, Sir Run Run Shaw Hospital ICU				2				OXA-23-like
		2019				Hangzhou, Sir Run Run Shaw Hospital ICU				2				OXA-23-like
		2019				Hangzhou, Sir Run Run Shaw Hospital ICU				2				OXA-23-like
		2019				Hangzhou, Sir Run Run Shaw Hospital ICU				2				OXA-23-like
		2019				Hangzhou, Sir Run Run Shaw Hospital ICU				2				OXA-23-like
		2019				Hangzhou, Sir Run Run Shaw Hospital ICU				2				OXA-23-like
		2019				Hangzhou, Sir Run Run Shaw Hospital ICU				2				OXA-23-like
		2019				Hangzhou, Sir Run Run Shaw Hospital ICU				2				OXA-23-like
		2019				Hangzhou, Sir Run Run Shaw Hospital ICU				2				OXA-23-like
		2019				Hangzhou, Sir Run Run Shaw Hospital ICU				2				OXA-23-like
		2019				Hangzhou, Sir Run Run Shaw Hospital ICU				2				OXA-23-like
		2019				Hangzhou, Sir Run Run Shaw Hospital ICU				2				OXA-23-like
		2019				Hangzhou, Sir Run Run Shaw Hospital ICU				2				OXA-23-like
		2019				Hangzhou, Sir Run Run Shaw Hospital ICU				2				OXA-23-like
		2019				Hangzhou, Sir Run Run Shaw Hospital ICU				2				OXA-23-like
		2019				Hangzhou, Sir Run Run Shaw Hospital ICU				2				OXA-23-like
		2019				Hangzhou, Sir Run Run Shaw Hospital ICU				2				OXA-23-like
		2019				Hangzhou, Sir Run Run Shaw Hospital ICU				2				OXA-23-like
		2019				Hangzhou, Sir Run Run Shaw Hospital ICU				2				OXA-23-like
		2019				Hangzhou, Sir Run Run Shaw Hospital ICU				2				OXA-23-like
		2019				Hangzhou, Sir Run Run Shaw Hospital ICU				2				OXA-23-like
		2019				Hangzhou, Sir Run Run Shaw Hospital ICU				2				OXA-23-like
		2019				Hangzhou, Sir Run Run Shaw Hospital ICU				2				OXA-23-like
		2019				Hangzhou, Sir Run Run Shaw Hospital ICU				2				OXA-23-like
		2019				Hangzhou, Sir Run Run Shaw Hospital ICU				2				OXA-23-like
		2019				Hangzhou, Sir Run Run Shaw Hospital ICU				2				OXA-23-like
		2019				Hangzhou, Sir Run Run Shaw Hospital ICU				2				OXA-23-like
		2019				Hangzhou, Sir Run Run Shaw Hospital ICU				2				OXA-23-like
		2019				Hangzhou, Sir Run Run Shaw Hospital ICU				2				OXA-23-like
		2019				Hangzhou, Sir Run Run Shaw Hospital ICU				2				OXA-23-like
		2019				Hangzhou, Sir Run Run Shaw Hospital ICU				2				OXA-23-like
		2019				Hangzhou, Sir Run Run Shaw Hospital ICU				2				OXA-23-like
		2019				Hangzhou, Sir Run Run Shaw Hospital ICU				2				OXA-23-like
		2019				Hangzhou, Sir Run Run Shaw Hospital ICU				2				OXA-23-like
		2019				Hangzhou, Sir Run Run Shaw Hospital ICU				2				OXA-23-like
		2019				Hangzhou, Sir Run Run Shaw Hospital ICU				2				OXA-23-like
		2019				Hangzhou, Sir Run Run Shaw Hospital ICU				2				OXA-23-like
		2019				Hangzhou, Sir Run Run Shaw Hospital ICU				2				OXA-23-like
		2019				Hangzhou, Sir Run Run Shaw Hospital ICU				2				OXA-23-like
		2019				Hangzhou, Sir Run Run Shaw Hospital ICU				2				OXA-23-like
		2019				Hangzhou, Sir Run Run Shaw Hospital ICU				2				OXA-23-like
		2019				Hangzhou, Sir Run Run Shaw Hospital ICU				2				OXA-23-like
		2019				Hangzhou, Sir Run Run Shaw Hospital ICU				2				OXA-23-like
		2019				Hangzhou, Sir Run Run Shaw Hospital ICU				2				OXA-23-like
		2019				Hangzhou, Sir Run Run Shaw Hospital ICU				2				OXA-23-like
		2019				Hangzhou, Sir Run Run Shaw Hospital ICU				2				OXA-23-like
		2019				Hangzhou, Sir Run Run Shaw Hospital ICU				2				OXA-23-like
		2019				Hangzhou, Sir Run Run Shaw Hospital ICU				2				OXA-23-like
		2019				Hangzhou, Sir Run Run Shaw Hospital ICU				2				OXA-23-like
		2019				Hangzhou, Sir Run Run Shaw Hospital ICU				2				OXA-23-like
		2019				Hangzhou, Sir Run Run Shaw Hospital ICU				2				OXA-23-like
		2019				Hangzhou, Sir Run Run Shaw Hospital ICU				2				OXA-23-like
		2019				Hangzhou, Sir Run Run Shaw Hospital ICU				2				OXA-23-like
		2019				Hangzhou, Sir Run Run Shaw Hospital ICU				2				OXA-23-like
		2019				Hangzhou, Sir Run Run Shaw Hospital ICU				2				OXA-23-like
		2019				Hangzhou, Sir Run Run Shaw Hospital ICU				2				OXA-23-like
		2019				Hangzhou, Sir Run Run Shaw Hospital ICU				2				OXA-23-like
		2019				Hangzhou, Sir Run Run Shaw Hospital ICU				2				OXA-23-like
		2019				Hangzhou, Sir Run Run Shaw Hospital ICU				2				OXA-23-like
		2019				Hangzhou, Sir Run Run Shaw Hospital ICU				2				OXA-23-like
		2019				Hangzhou, Sir Run Run Shaw Hospital ICU				2				OXA-23-like
		2019				Hangzhou, Sir Run Run Shaw Hospital ICU				2				OXA-23-like
		2019				Hangzhou, Sir Run Run Shaw Hospital ICU				2				OXA-23-like
		2019				Hangzhou, Sir Run Run Shaw Hospital ICU				2				OXA-23-like
		2019				Hangzhou, Sir Run Run Shaw Hospital ICU				2				OXA-23-like
		2019				Hangzhou, Sir Run Run Shaw Hospital ICU				2				OXA-23-like
		2019				Hangzhou, Sir Run Run Shaw Hospital ICU				2				OXA-23-like
		2019				Hangzhou, Sir Run Run Shaw Hospital ICU				2				OXA-23-like
		2019				Hangzhou, Sir Run Run Shaw Hospital ICU				2				OXA-23-like
		2019				Hangzhou, Sir Run Run Shaw Hospital ICU				2				OXA-23-like
		2019				Hangzhou, Sir Run Run Shaw Hospital ICU				2				OXA-23-like
		2019				Hangzhou, Sir Run Run Shaw Hospital ICU				2				OXA-23-like
		2019				Hangzhou, Sir Run Run Shaw Hospital ICU				2				OXA-23-like
		2019				Hangzhou, Sir Run Run Shaw Hospital ICU				2				OXA-23-like
		2019				Hangzhou, Sir Run Run Shaw Hospital ICU				2				OXA-23-like
		2019				Hangzhou, Sir Run Run Shaw Hospital ICU				2				OXA-23-like
		2019				Hangzhou, Sir Run Run Shaw Hospital ICU				2				OXA-23-like
		2019				Hangzhou, Sir Run Run Shaw Hospital ICU				2				OXA-23-like
		2019				Hangzhou, Sir Run Run Shaw Hospital ICU				2				OXA-23-like
		2019				Hangzhou, Sir Run Run Shaw Hospital ICU				2				OXA-23-like
		2019				Hangzhou, Sir Run Run Shaw Hospital ICU				2				OXA-23-like
		2019				Hangzhou, Sir Run Run Shaw Hospital ICU				2				OXA-23-like
		2019				Hangzhou, Sir Run Run Shaw Hospital ICU				2				OXA-23-like
		2019				Hangzhou, Sir Run Run Shaw Hospital ICU				2				OXA-23-like
		2019				Hangzhou, Sir Run Run Shaw Hospital ICU				2				OXA-23-like
		2019				Hangzhou, Sir Run Run Shaw Hospital ICU				2				OXA-23-like
		2019				Hangzhou, Sir Run Run Shaw Hospital ICU				2				OXA-23-like
		2019				Hangzhou, Sir Run Run Shaw Hospital ICU				2				OXA-23-like
		2019				Hangzhou, Sir Run Run Shaw Hospital ICU				2				OXA-23-like
		2019				Hangzhou, Sir Run Run Shaw Hospital ICU				2				OXA-23-like
		2019				Hangzhou, Sir Run Run Shaw Hospital ICU				2				OXA-23-like
		2019				Hangzhou, Sir Run Run Shaw Hospital ICU				2				OXA-23-like
		2019				Hangzhou, Sir Run Run Shaw Hospital ICU				2				OXA-23-like
		2019				Hangzhou, Sir Run Run Shaw Hospital ICU				2				OXA-23-like
		2019				Hangzhou, Sir Run Run Shaw Hospital ICU				2				OXA-23-like
[truncated: 334 more rows]

## Sheet: India
Overall number of isolates
[truncated: 177 more rows]
