# Supplementary material for: A global view on carbapenem-resistant Acinetobacter baumannii
Source: mBio. 2023 Oct 26;14(6):e02260-23. doi: 10.1128/mbio.02260-23 (PMC10746149; doi:10.1128/mbio.02260-23)
Supplement: Table S6 — Metadata IC5 for all isolates, including those from Pathogen.Watch. [file mbio.02260-23-s0008.xlsx]

## Sheet: Tabelle1
Displayname	Study accession	Run accession	Geographic region	Country	City/region	Year	MLST	IC	Combined carbapenemase	Intrinsic - OXA-51-like	OXA-23-like	OXA-58-like	OXA-40-like	OXA-134-like	Other carbapenemase	Length	Number of contigs	Largest contig	N50
SAMEA3992633	PRJEB12754	ERR1417299	Latin America	Brazil	missing	2011	79	5	OXA-40-like	OXA-65	0	0	OXA-253	0	0	4128128	113	200876	104621
SAMEA3992637	PRJEB12754	ERR1417303	Latin America	Brazil	missing	2011	79	5	OXA-40-like	OXA-65	0	0	OXA-253	0	0	4137265	98	240010	105165
SAMEA3992646	PRJEB12754	ERR1417312	Latin America	Brazil	missing	2011	79	5	OXA-40-like	OXA-65	0	0	OXA-253	0	0	3995086	72	237875	104146
SAMEA3992648	PRJEB12754	ERR1417314	Latin America	Brazil	missing	2011	79	5	OXA-40-like	OXA-65	0	0	OXA-253	0	0	4093654	80	318491	145455
SAMEA3992649	PRJEB12754	ERR1417315	Latin America	Brazil	missing	2011	79	5	OXA-40-like	OXA-65	0	0	OXA-253	0	0	4084757	80	237876	139395
SAMEA3992651	PRJEB12754	ERR1417317	Latin America	Brazil	missing	2011	79	5	OXA-40-like	OXA-65	0	0	OXA-72	0	0	3983645	65	404808	165033
SAMEA3992653	PRJEB12754	ERR1417319	Latin America	Brazil	missing	2011	79	5	OXA-40-like	OXA-65	0	0	OXA-253	0	0	4078507	78	270648	135885
SAMEA3992654	PRJEB12754	ERR1417320	Latin America	Brazil	missing	2011	79	5	OXA-40-like	OXA-65	0	0	OXA-72	0	0	4031016	86	247516	104347
SAMEA3992657	PRJEB12754	ERR1417323	Latin America	Brazil	missing	2011	79	5	OXA-40-like	OXA-65	0	0	OXA-72	0	0	4022283	154	166378	52747
SAMEA3992658	PRJEB12754	ERR1417324	Latin America	Brazil	missing	2011	79	5	OXA-40-like	OXA-65	0	0	OXA-72	0	0	4033463	117	194324	88592
SAMEA3992660	PRJEB12754	ERR1417326	Latin America	Brazil	missing	2011	79	5	OXA-40-like	OXA-65	0	0	OXA-72	0	0	4020166	131	210376	71889
SAMEA3992661	PRJEB12754	ERR1417327	Latin America	Brazil	missing	2011	79	5	OXA-40-like	OXA-65	0	0	OXA-253	0	0	4067947	130	211823	64656
SAMEA3992662	PRJEB12754	ERR1417328	Latin America	Brazil	missing	2011	79	5	OXA-40-like	OXA-65	0	0	OXA-72	0	0	4024758	124	210404	69723
SAMN07258670	PRJNA390934	SRR5739067	North America	Canada	missing	2013	156	5	OXA-40-like	OXA-65	0	0	OXA-72	0	0	4082793	85	261988	111656
SAMEA104708371	PRJEB25650	ERR2433145	Europe	Croatia	Zagreb	missing	79	5	none (OXA-51-like)	OXA-65	0	0	0	0	0	3827890	128	191012	58029
SAMN16541581	PRJNA671692	SRR12889307	Europe	Hungary	Debrecen	2010	79	5	OXA-40-like	OXA-65	0	0	OXA-40 (24)	0	0	4040792	69	617014	214704
SAMN14669840	PRJNA627433	SRR11589128	Latin America	Mexico	missing	2014	156	5	OXA-23-like	OXA-65	OXA-239	0	0	0	0	3976090	50	348304	167240
SAMN14669854	PRJNA627433	SRR11589112	Latin America	Mexico	missing	2014	156	5	OXA-23-like	OXA-65	OXA-239	0	0	0	0	3974735	81	347712	135759
SAMN14669855	PRJNA627433	SRR11589284	Latin America	Mexico	missing	2014	156	5	OXA-23-like	OXA-65	OXA-239	0	0	0	0	4007028	68	388666	172014
SAMN14669856	PRJNA627433	SRR11589283	Latin America	Mexico	missing	2014	156	5	OXA-23-like	OXA-65	OXA-239	0	0	0	0	3967674	65	354039	166996
SAMN14669870	PRJNA627433	SRR11589266	Europe	Spain	missing	2014	79	5	OXA-40-like	OXA-65	0	0	OXA-40 (24)	0	0	3907619	67	306369	130968
SAMN04432979	PRJNA271775	SRR3112202	North America	United States	Linn County, Oregon	2014	79	5	OXA-40-like	OXA-65	0	0	OXA-40 (24)	0	0	3942632	114	167036	70752
SAMN04432980	PRJNA271775	SRR3112203	North America	United States	Linn County, Oregon	2014	79	5	OXA-40-like	OXA-65	0	0	OXA-40 (24)	0	0	4018329	99	253902	96858
SAMN06117735	PRJNA352251	SRR5123969	North America	United States	Ohio	2011	79	5	multiple	OXA-65	OXA-23	0	OXA-40 (24)	0	0	4124390	87	238073	107884
SAMN06117750	PRJNA352251	SRR5124158	North America	United States	Ohio	2012	79	5	OXA-40-like	OXA-65	0	0	OXA-40 (24)	0	0	4055410	96	324634	115064
SAMN06117775	PRJNA352251	SRR5124251	North America	United States	Ohio	2013	79	5	OXA-40-like	OXA-65	0	0	OXA-40 (24)	0	0	4115998	118	172372	80785
SAMN06461852	PRJNA352251	SRR6030278	North America	United States	missing	2011	79	5	OXA-40-like	OXA-65	0	0	OXA-40 (24)	0	0	4012828	119	167492	74479
SAMN06461853	PRJNA352251	SRR6030279	North America	United States	missing	2011	79	5	OXA-40-like	OXA-65	0	0	OXA-40 (24)	0	0	4079821	95	226141	111780
SAMN10261552	PRJNA497581	SRR8080861	North America	United States	Arizona	2015	79	5	none (OXA-51-like)	OXA-65	0	0	0	0	0	4042134	59	347717	187102
SAMN13481126	PRJNA554907	SRR11096070	North America	United States	WI	2019	2248	5	OXA-40-like	OXA-65	0	0	OXA-40* (24)	0	0	4169877	93	295602	88313
SAMN14669785	PRJNA627433	SRR11589188	North America	United States	missing	2015	79	5	OXA-40-like	OXA-65	0	0	OXA-40 (24)	0	0	4207106	49	718790	238861
SAMN14669871	PRJNA627433	SRR11589265	North America	United States	missing	2014	79	5	OXA-40-like	OXA-65	0	0	OXA-40 (24)	0	0	4113010	66	399399	183730
SAMN14792013	PRJNA288601	SRR11725312	North America	United States	missing	2019	156	5	OXA-23-like	OXA-65	OXA-239	0	0	0	0	4075418	89	347713	121250
SAMN15907087	PRJNA288601	SRR12519090	North America	United States	missing	2020	79	5	OXA-40-like	OXA-65	0	0	OXA-40 (24)	0	0	4039728	97	263821	91972
SAMN16351094	PRJNA667103	SRR12766455	North America	United States	Houston	2018	79	5	OXA-40-like	OXA-65	0	0	OXA-40 (24)	0	0	3976575	174	158496	41954
SAMN16351187	PRJNA667103	SRR12766383	North America	United States	Houston	2018	79	5	OXA-40-like	OXA-65	0	0	OXA-40 (24)	0	0	3937862	70	347671	117899
SAMN18636539	PRJNA288601	SRR14154264	North America	United States	missing	2021	79	5	OXA-40-like	OXA-65	0	0	OXA-40 (24)	0	0	4135473	104	316237	97808
SAMN19296574	PRJNA288601	SRR14613513	North America	United States	missing	2021	2248	5	OXA-40-like	OXA-65	0	0	OXA-40* (24)	0	0	3996966	121	295602	71367
SAMN20349480	PRJNA288601	SRR15263989	North America	United States	missing	2021	79	5	OXA-40-like	OXA-65	0	0	OXA-40 (24)	0	0	3869923	210	112572	38323
SAMN20675050	PRJNA288601	SRR15376984	North America	United States	missing	2021	79	5	OXA-40-like	OXA-65	0	0	OXA-40 (24)	0	0	3832341	188	156556	47422
SAMN21392315	PRJNA288601	SRR15846008	North America	United States	missing	2015	79	5	OXA-23-like	OXA-65	OXA-23	0	0	0	0	3873947	124	159332	61996
SAMN21392318	PRJNA288601	SRR15845975	North America	United States	missing	2015	79	5	none (OXA-51-like)	OXA-65	0	0	0	0	0	3828701	127	169936	56403
SAMN21493827	PRJNA288601	SRR15948184	North America	United States	missing	2021	422	5	multiple	OXA-65	0	OXA-58	OXA-72	0	NDM-1	4240335	150	240069	87061
SAMN21493859	PRJNA288601	SRR15948208	North America	United States	missing	2021	422	5	multiple	OXA-65	0	OXA-58	OXA-72	0	NDM-1	4259376	150	240228	87109
SAMN21493860	PRJNA288601	SRR15948207	North America	United States	missing	2021	422	5	multiple	OXA-65	0	OXA-58	OXA-72	0	NDM-1	4260331	151	240228	87109
SAMN21493862	PRJNA288601	SRR15948204	North America	United States	missing	2021	422	5	multiple	OXA-65	0	OXA-58	OXA-72	0	NDM-1	4258955	165	240228	80529
SAMN21924069	PRJNA288601	SRR16132300	North America	United States	missing	2021	422	5	multiple	OXA-65	0	OXA-58	OXA-72	0	NDM-1	4261611	147	240228	87109
SAMN21924070	PRJNA288601	SRR16132299	North America	United States	missing	2021	422	5	multiple	OXA-65	0	OXA-58	OXA-72	0	NDM-1	4261807	143	240115	87109
SAMN21924071	PRJNA288601	SRR16132298	North America	United States	missing	2021	422	5	multiple	OXA-65	0	OXA-58	OXA-72	0	NDM-1	4259085	142	240228	87109
SAMN22216693	PRJNA288601	SRR16292931	North America	United States	missing	2021	156	5	OXA-40-like	OXA-65	0	0	OXA-72	0	0	3949031	118	239245	102828
SAMN22234424	PRJNA288601	SRR16304268	North America	United States	missing	2021	156	5	OXA-40-like	OXA-65	0	0	OXA-72	0	0	4053741	132	217622	83739
SAMN22333900	PRJNA288601	SRR16359912	North America	United States	missing	2021	79	5	OXA-40-like	OXA-65	0	0	OXA-40 (24)	0	0	4005063	184	202439	44264
SAMN22334962	PRJNA288601	SRR16520628	North America	United States	missing	2021	422	5	multiple	OXA-65	0	OXA-58	OXA-72	0	NDM-1	4260129	159	240115	87109
SAMN22334963	PRJNA288601	SRR16520627	North America	United States	missing	2021	422	5	multiple	OXA-65	0	OXA-58	OXA-72	0	NDM-1	4244130	151	240182	87052
SAMN22334964	PRJNA288601	SRR16520626	North America	United States	missing	2021	422	5	multiple	OXA-65	0	OXA-58	OXA-72	0	NDM-1	4261901	152	240228	87109
SAMN22334965	PRJNA288601	SRR16520625	North America	United States	missing	2021	422	5	multiple	OXA-65	0	OXA-58	OXA-72	0	NDM-1	4266298	152	240115	86848
SAMN22334966	PRJNA288601	SRR16520624	North America	United States	missing	2021	422	5	multiple	OXA-65	0	OXA-58	OXA-72	0	NDM-1	4263446	148	240228	87109
SAMN22334967	PRJNA288601	SRR16520622	North America	United States	missing	2021	422	5	multiple	OXA-65	0	OXA-58	OXA-72	0	NDM-1	4267942	148	240228	87100
SAMN22334968	PRJNA288601	SRR16520621	North America	United States	missing	2021	422	5	multiple	OXA-65	0	OXA-58	OXA-72	0	NDM-1	4263030	144	240228	87109
SAMN22334970	PRJNA288601	SRR16520619	North America	United States	missing	2021	422	5	multiple	OXA-65	0	OXA-58	OXA-72	0	NDM-1	4263450	140	240228	87109
SAMN22404382	PRJNA288601	SRR16492524	North America	United States	missing	2021	novel allele combination: Pas 2-2-2-2-29-4-5	5	OXA-40-like	OXA-65	0	0	OXA-40 (24)	0	0	4038712	185	123901	45640
SAMN22404383	PRJNA288601	SRR16492523	North America	United States	missing	2021	novel allele combination: Pas 2-2-2-2-29-4-5	5	OXA-40-like	OXA-65	0	0	OXA-40 (24)	0	0	4044773	184	118019	46522
SAMN22404404	PRJNA288601	SRR16492500	North America	United States	missing	2021	79	5	OXA-40-like	OXA-65	0	0	OXA-40 (24)	0	0	3862237	215	122900	41233
SAMN22487810	PRJNA288601	SRR16526560	North America	United States	missing	2021	422	5	multiple	OXA-65	0	OXA-58	OXA-72	0	NDM-1	4249011	141	240182	87911
SAMN22568353	PRJNA288601	SRR16610118	North America	United States	missing	2019	79	5	OXA-23-like	OXA-65	OXA-23	0	0	0	0	3915970	125	322334	59261
SAMN22568469	PRJNA288601	SRR16610167	North America	United States	missing	2019	79	5	OXA-23-like	OXA-65	OXA-23	0	0	0	0	3857681	161	254121	50246
SAMN22568471	PRJNA288601	SRR16610165	North America	United States	missing	2019	79	5	OXA-23-like	OXA-65	OXA-23	0	0	0	0	3840484	268	107517	28229
SAMN22677407	PRJNA288601	SRR16617675	North America	United States	missing	2021	2248	5	OXA-40-like	OXA-65	0	0	OXA-40* (24)	0	0	3937760	88	238976	88336
SAMN23011887	PRJNA288601	SRR16913137	North America	United States	missing	2019	79	5	OXA-23-like	OXA-65	OXA-23	0	0	0	0	3986560	43	732533	236511
SAMN23011898	PRJNA288601	SRR16913136	North America	United States	missing	2019	79	5	OXA-23-like	OXA-65	OXA-23	0	0	0	0	3986924	48	722711	236511
SAMN23011900	PRJNA288601	SRR16913124	North America	United States	missing	2019	79	5	OXA-40-like	OXA-65	0	0	OXA-40 (24)	0	0	4121969	128	213526	80439
SAMN23100597	PRJNA288601	SRR16936653	North America	United States	missing	2020	79	5	OXA-40-like	OXA-65	0	0	OXA-40 (24)	0	0	4123266	185	124558	44882
SAMN23101113	PRJNA288601	SRR16937338	North America	United States	missing	2020	79	5	OXA-40-like	OXA-65	0	0	OXA-40 (24)	0	0	4040990	165	164154	49377
SAMN24144964	PRJNA288601	SRR17250667	North America	United States	missing	2021	422	5	multiple	OXA-65	0	OXA-58	OXA-72	0	NDM-1	4262286	149	237313	87100
SAMN24144965	PRJNA288601	SRR17250656	North America	United States	missing	2021	422	5	multiple	OXA-65	0	OXA-58	OXA-72	0	NDM-1	4264105	150	240228	87109
SAMN24144966	PRJNA288601	SRR17250645	North America	United States	missing	2021	422	5	multiple	OXA-65	0	OXA-58	OXA-72	0	NDM-1	4263626	150	240228	87109
SAMN24300421	PRJNA288601	SRR17311702	North America	United States	missing	2021	156	5	OXA-23-like	OXA-65	OXA-239	0	0	0	0	4042420	113	285950	85238
SAMN24439585	PRJNA288601	SRR17335462	North America	United States	missing	2021	79	5	OXA-40-like	OXA-65	0	0	OXA-40 (24)	0	0	4108614	166	212022	77318
SAMN25076948	PRJNA288601	SRR17657478	North America	United States	missing	2021	2248	5	OXA-40-like	OXA-65	0	0	OXA-40* (24)	0	0	4177218	127	237603	78368
SAMN25226770	PRJNA288601	SRR17720481	North America	United States	missing	2021	79	5	OXA-40-like	OXA-65	0	0	OXA-40 (24)	0	0	4135774	107	445722	109585
SAMN25936900	PRJNA288601	SRR18015726	North America	United States	missing	2021	79	5	OXA-40-like	OXA-65	0	0	OXA-40 (24)	0	0	4148111	108	223910	108321
SAMN26314071	PRJNA288601	SRR18170987	North America	United States	missing	2021	79	5	OXA-40-like	OXA-65	0	0	OXA-40 (24)	0	0	4145658	90	445379	112793
SAMN03278707	PRJNA261239	SRR10505816	North America	United States	University of Chicago	2007	79	5	OXA-40-like	OXA-65	0	0	OXA-40 (24)	0	0	4111792	268	95282	28724
SAMN06461810	PRJNA352251	SRR6030271	North America	United States	missing	2009	79	5	multiple	OXA-65	OXA-23	0	OXA-40 (24)	0	0	4243163	178	155010	49746
SAMN06461885	PRJNA352251	SRR6029767	North America	United States	missing	2009	79	5	OXA-40-like	OXA-65	0	0	OXA-40 (24)	0	0	3951700	122	191943	73201
SAMN06827878	PRJNA384065	SRR5477433	North America	United States	missing	2007	79	5	OXA-40-like	OXA-65	0	0	OXA-40 (24)	0	0	3909699	112	223036	59399
SAMN14669767	PRJNA627433	SRR11589179	North America	United States	missing	2003	422	5	OXA-40-like	OXA-65	0	0	OXA-72	0	0	4006293	88	271438	142053
SAMN14669769	PRJNA627433	SRR11589157	North America	United States	missing	2003	79	5	OXA-23-like	OXA-65	OXA-23	0	0	0	0	4111602	70	262847	142685
810CP_CP026338-40_GCA003345235	PRJNA311558	GCA_003345235.1	Latin America	Mexico	missing	2015	156	5	OXA-23-like	OXA-65	OXA-239	0	0	0	0	4111057	3	4089681	4089681
A023_SGSM01_GCA004209075	PRJNA355850	GCA_004209075.1	Latin America	Mexico	missing	2011	156	5	OXA-23-like	OXA-65	OXA-239	0	0	0	0	3956631	211	123579	46224
A158_SGSH01	PRJNA355850	SGSH00000000	Latin America	Mexico	missing	2012	156	5	OXA-40-like	OXA-65	0	0	OXA-72	0	0	3717263	370	146893	21352
A229_SGSN01_GCA004208995	PRJNA355850	GCA_004208995.1	Latin America	Mexico	missing	2013	156	5	OXA-23-like	OXA-65	OXA-239	0	0	0	0	3806034	241	117796	31792
A278_SGSL01_GCA004209005	PRJNA355850	GCA_004209005.1	Latin America	Mexico	missing	2013	156	5	OXA-23-like	OXA-65	OXA-239	0	0	0	0	4013639	166	316240	71843
A465_SGSK01_GCA004209035	PRJNA355850	GCA_004209035.1	Latin America	Mexico	missing	2014	156	5	OXA-23-like	OXA-65	OXA-239	0	0	0	0	3994608	239	169563	41960
A580_SGSI01	PRJNA355850	SGSI00000000	Latin America	Mexico	missing	2015	156	5	OXA-23-like	OXA-65	OXA-239	0	0	0	0	3935060	324	108721	36471
AB030_CP009257_GCA000746645	PRJNA256157	GCA_000746645.1	North America	Canada	missing	2010	79	5	OXA-23-like	OXA-65	OXA-23	0	0	0	0	4335793	1	4335793	4335793
Ab11502_MSCX01_GCA001922635	PRJNA355850	GCA_001922635.1	Latin America	Mexico	missing	2012	156	5	OXA-23-like	OXA-65	OXA-239	0	0	0	0	4044644	85	437311	156321
Ab11510_CP018861-2_2	PRJNA355850	GCA_001922425.2	Latin America	Mexico	missing	2012	156	5	OXA-23-like	OXA-65	OXA-239	0	0	0	0	4091294	2	4085913	4085913
Ab11536_MSCY01_GCA001922705	PRJNA355850	GCA_001922705.1	Latin America	Mexico	missing	2011	156	5	OXA-23-like	OXA-65	OXA-239	0	0	0	0	4115055	66	348781	137074
Ab11547_MSDB01_GCA001922695	PRJNA355850	GCA_001922695.1	Latin America	Mexico	missing	2013	156	5	OXA-23-like	OXA-65	OXA-239	0	0	0	0	4029173	84	347451	162733
Ab11551_MSDC01_GCA001922745	PRJNA355850	GCA_001922745.1	Latin America	Mexico	missing	2011	156	5	OXA-23-like	OXA-65	OXA-239	0	0	0	0	4053690	66	347769	162808
Ab11598_MSCZ01_GCA001923005	PRJNA355850	GCA_001923005.1	Latin America	Mexico	missing	2011	156	5	OXA-23-like	OXA-65	OXA-239	0	0	0	0	4029500	91	249395	118963
Ab11606_MSDD01_GCA001922755	PRJNA355850	GCA_001922755.1	Latin America	Mexico	missing	2011	156	5	OXA-23-like	OXA-65	OXA-239	0	0	0	0	3981780	70	457828	198285
Ab2159_SIDE01	PRJNA355850	SIDE00000000	Latin America	Mexico	missing	2011	156	5	OXA-23-like	OXA-65	OXA-239	0	0	0	0	4054813	91	355867	163761
Ab3207_CP015364-6_GCA001636235	PRJNA311558	GCA_001636235.1	Latin America	Mexico	missing	2008	422	5	OXA-58-like	OXA-65	0	OXA-58	0	0	0	4092036	3	3998012	3998012
Ab4113_MSDA01_GCA001922685	PRJNA355850	GCA_001922685.1	Latin America	Mexico	missing	2013	156	5	none (OXA-51-like)	OXA-65	0	0	0	0	0	4041855	82	331483	104927
Ab4197_SIDD01	PRJNA355850	SIDD00000000	Latin America	Mexico	missing	2013	156	5	OXA-23-like	OXA-65	OXA-239	0	0	0	0	3999442	122	347769	94190
Ab421-GEIH-2010_CP014266_GCA001628795	PRJNA308422	GCA_001628795.1	Europe	Spain	missing	2010	79	5	none (OXA-51-like)	OXA-65	0	0	0	0	0	3976746	1	3976746	3976746
Ab5013_SIDC01	PRJNA355850	SIDC00000000	Latin America	Mexico	missing	2014	156	5	OXA-23-like	OXA-65	OXA-239	0	0	0	0	4025989	122	315327	99556
AbH12O-A2_CP009534_GCA000761175	PRJNA261783	GCA_000761175.1	Europe	Spain	missing	2006-2008	79	5	none (OXA-51-like)	OXA-65	0	0	0	0	0	3875775	1	3875775	3875775
AF-401_CP018254-5_GCA001896005	PRJNA271775	GCA_001896005.1	Latin America	Mexico	missing	2009	79	5	OXA-134-like	OXA-65	0	0	0	OXA-235	0	4267631	2	4250048	4250048
AR_0063_CP026711-2_GCA002947845	PRJNA292904	GCA_002947845.1	missing	missing	missing	missing	79	5	OXA-23-like	OXA-65	OXA-23	0	0	0	0	4101751	2	4028761	4028761
AR_0101_CP027610-1_GCA003010675	PRJNA292904	GCA_003010675.1	missing	missing	missing	missing	79	5	none (OXA-51-like)	OXA-65	0	0	0	0	0	4249922	2	4233827	4233827
H170_SGSO01	PRJNA355850	SGSO00000000	Latin America	Mexico	missing	2013	156	5	OXA-23-like	OXA-65	OXA-239	0	0	0	0	3985621	254	205878	40701
H251_SGSJ01	PRJNA355850	SGSJ00000000	Latin America	Mexico	missing	2014	156	5	none (OXA-51-like)	OXA-65	0	0	0	0	0	3665579	327	104247	21382
HEU5_NQXB01_GCA002927915	PRJNA311558	GCA_002927915.1	Latin America	Honduras	missing	2016	156	5	OXA-23-like	OXA-65	OXA-23	0	0	0	0	4019414	117	348570	141620
HEU55808_NQXD01_GCA002928095	PRJNA311558	GCA_002928095.1	Latin America	Honduras	missing	2016	156	5	OXA-23-like	OXA-65	OXA-23	0	0	0	0	4007049	124	348569	116364
MCR6065_NQXL01_GCA_002928135	PRJNA311558	GCA_002928135.1	Latin America	Honduras	missing	2015	156	5	OXA-23-like	OXA-65	OXA-23	0	0	0	0	4026438	115	348812	139722
MCR6739_NQXO01_GCA002928035	PRJNA311558	GCA_002928035.1	Latin America	Honduras	missing	2015	only six alleles found	5	none (OXA-51-like)	OXA-65	0	0	0	0	0	3539725	159	245677	58329
UH12208_AYGK01_GCA000515575	PRJNA218752	GCA_000515575.1	North America	United States	missing	2008	79	5	none (OXA-51-like)	OXA-65	0	0	0	0	0	4139172	215	146626	67786
1115636	PRJEB27899	ERR2711668	Latin America	Mexico	missing	2014	156	5	OXA-40-like	OXA-65	0	0	OXA-72	0	0	4047349	193	131312	48473
1115804	PRJEB27899	ERR2711669	Latin America	Mexico	missing	2014	422	5	OXA-40-like	OXA-65	0	0	OXA-72	0	0	4018764	129	262057	79234
1118490	PRJEB27899	ERR2711671	Latin America	Colombia	missing	2014	1163	5	OXA-23-like	OXA-65	OXA-23	0	0	0	0	4034685	165	286792	56209
1118554	PRJEB27899	ERR2711672	Latin America	Colombia	missing	2014	1163	5	OXA-23-like	OXA-65	OXA-23	0	0	0	0	4020096	186	317876	47395
1231057	PRJEB27899	ERR2712064	Latin America	Mexico	missing	2015	422	5	OXA-40-like	OXA-65	0	0	OXA-72	0	0	3973109	194	152012	50201
1231555	PRJEB27899	ERR4436581	Latin America	Brazil	missing	2015	79	5	OXA-40-like	OXA-65	0	0	OXA-72	0	0	3964345	189	156837	46711
1231556	PRJEB27899	ERR2712067	Latin America	Brazil	missing	2015	79	5	OXA-40-like	OXA-65	0	0	OXA-72	0	0	4038257	137	210588	62713
1231590	PRJEB27899	ERR2712148	Latin America	Brazil	missing	2015	79	5	OXA-40-like	OXA-65	0	0	OXA-72	0	0	3937205	287	124909	27924
1231621	PRJEB27899	ERR2712149	Latin America	Brazil	missing	2015	79	5	OXA-40-like	OXA-65	0	0	OXA-72	0	0	4005445	192	159994	40017
1231634	PRJEB27899	ERR2712150	Latin America	Brazil	missing	2015	79	5	OXA-23-like	OXA-65	OXA-23	0	0	0	0	4085776	294	100240	31000
1231692	PRJEB27899	ERR2712188	Latin America	Brazil	missing	2015	79	5	OXA-40-like	OXA-65	0	0	OXA-72	0	0	3932412	284	108645	28784
1234530	PRJEB27899	ERR2712190	Latin America	Mexico	missing	2015	156	5	OXA-23-like	OXA-65	OXA-239	0	0	0	0	4044003	201	190981	44552
1234532	PRJEB27899	ERR2712191	Latin America	Mexico	missing	2015	156	5	OXA-23-like	OXA-65	OXA-239	0	0	0	0	4054733	210	114473	43840
1234537	PRJEB27899	ERR2712192	Latin America	Mexico	missing	2015	156	5	OXA-23-like	OXA-65	OXA-239	0	0	0	0	4053105	182	134903	54119
1235037	PRJEB27899	ERR2712193	Latin America	Mexico	missing	2015	156	5	OXA-23-like	OXA-65	OXA-239	0	0	0	0	4004211	123	223100	71631
1244434	PRJEB27899	ERR2712241	Latin America	Guatemala	missing	2015	156	5	OXA-40-like	OXA-65	0	0	OXA-40	0	0	4057381	178	190391	50540
1297145	PRJEB27899	ERR2712278	Latin America	Venezuela	missing	2015	79	5	OXA-23-like	OXA-65	OXA-23	0	0	0	0	3940893	128	219886	82437
1297325	PRJEB27899	ERR2712279	Latin America	Colombia	missing	2015	79	5	OXA-23-like	OXA-65	OXA-23	0	0	0	0	3884437	139	153991	61043
1309071	PRJEB27899	ERR2712301	Latin America	Brazil	missing	2015	79	5	OXA-23-like	OXA-65	OXA-23	0	0	0	0	4073127	117	229112	95706
1309074	PRJEB27899	ERR2712303	Latin America	Brazil	missing	2015	730	5	OXA-23-like	OXA-65	OXA-23	0	0	0	0	3914023	143	238848	88638
1314814	PRJEB27899	ERR2712306	North America	United States	missing	2015	79	5	OXA-40-like	OXA-65	0	0	OXA-40	0	0	4126761	109	285552	94302
1380522	PRJEB27899	ERR2712326	Latin America	Colombia	missing	2016	79	5	OXA-23-like	OXA-65	OXA-23	0	0	0	0	4060700	184	193903	49858
1380527	PRJEB27899	ERR2712327	Latin America	Colombia	missing	2016	79	5	OXA-23-like	OXA-65	OXA-23	0	0	0	0	3968359	183	126824	44421
1407097	PRJEB27899	ERR2712330	Latin America	Mexico	missing	2016	156	5	OXA-40-like	OXA-65	0	0	OXA-72	0	0	4035176	202	169896	44166
1407103	PRJEB27899	ERR2712331	Latin America	Mexico	missing	2016	422	5	OXA-40-like	OXA-65	0	0	OXA-72	0	0	3991791	166	240163	60904
1407109	PRJEB27899	ERR2712332	Latin America	Mexico	missing	2016	156	5	OXA-40-like	OXA-65	0	0	OXA-72	0	0	4006931	143	254055	76328
1407147	PRJEB27899	ERR2712333	Latin America	Mexico	missing	2016	156	5	OXA-40-like	OXA-65	0	0	OXA-72	0	0	4005556	176	216846	47398
1407223	PRJEB27899	ERR2712334	Latin America	Mexico	missing	2016	156	5	OXA-40-like	OXA-65	0	0	OXA-72	0	0	4045847	186	132559	47916
1442266	PRJEB27899	ERR2712347	Latin America	Panama	missing	2016	79	5	OXA-40-like	OXA-65	0	0	OXA-40	0	0	4091436	82	500516	136777
1460599	PRJEB27899	ERR2712363	Latin America	Brazil	missing	2016	79	5	OXA-40-like	OXA-65	0	0	OXA-72	0	0	4004062	133	216642	58263
1460604	PRJEB27899	ERR2712366	Latin America	Brazil	missing	2016	79	5	OXA-40-like	OXA-65	0	0	OXA-72	0	0	3975378	119	182023	66559
1460606	PRJEB27899	ERR2712367	Latin America	Brazil	missing	2016	79	5	OXA-40-like	OXA-65	0	0	OXA-72	0	0	3981006	102	214002	75245
1460631	PRJEB27899	ERR2712369	Latin America	Brazil	missing	2016	79	5	OXA-40-like	OXA-65	0	0	OXA-72	0	0	3972387	133	157860	62378
1487601	PRJEB27899	ERR2712387	Latin America	Brazil	missing	2016	79	5	OXA-23-like	OXA-65	OXA-23	0	0	0	0	4033715	151	168540	65671
1487604	PRJEB27899	ERR2712389	Latin America	Brazil	missing	2016	730	5	OXA-23-like	OXA-65	OXA-23	0	0	0	0	4052429	153	165076	56922
1487606	PRJEB27899	ERR2712390	Latin America	Brazil	missing	2016	79	5	OXA-23-like	OXA-65	OXA-23	0	0	0	0	4039583	114	182022	77921
1487608	PRJEB27899	ERR2712391	Latin America	Brazil	missing	2016	79	5	OXA-23-like	OXA-65	OXA-23	0	0	0	0	4034522	118	157791	68249
1487798	PRJEB27899	ERR2712392	Latin America	Venezuela	missing	2016	79	5	OXA-23-like	OXA-65	OXA-23	0	0	0	0	4112595	129	269904	74965
1499107	PRJEB27899	ERR2712404	Latin America	Venezuela	missing	2016	79	5	OXA-23-like	OXA-65	OXA-23	0	0	0	0	3877287	109	220102	80295
1524678	PRJEB27899	ERR4436620	Europe	Spain	missing	2016	79	5	none (OXA-51 + ISAba1)	OXA-65*	0	0	0	0	0	3932846	151	233107	61712
1527722	PRJEB27899	ERR4436641	Latin America	Mexico	missing	2016	156	5	OXA-23-like	OXA-65	OXA-239	0	0	0	0	4054564	184	222004	48721
1527963	PRJEB27899	ERR4436648	Latin America	Mexico	missing	2016	156	5	OXA-23-like	OXA-65	OXA-239	0	0	0	0	3954383	215	130398	40187
1532305	PRJEB27899	ERR4436744	Latin America	Colombia	missing	2016	79	5	OXA-23-like	OXA-65	OXA-23	0	0	0	0	4067974	207	195301	42667
1535200	PRJEB27899	ERR4436747	North America	United States	missing	2016	79	5	OXA-23-like	OXA-65	OXA-23	0	0	0	0	4179749	193	132690	41609
AF260	PRJEB39593	ERR11547510	Latin America	Honduras	missing	2009	79	5	ERR11547510	OXA-65	0	0	0	0	OXA-253 (OXA-143 subclass)	3956314	136	174879	92698
BMBF-185	PRJEB39593	ERR11547517	North America	United States	missing	2005	79	5	OXA-40-like	OXA-65	0	0	OXA-40	0	0	4102323	108	286285	151814
BMBF-327	PRJEB39593	ERR11547518	Latin America	Argentina	missing	2004	79	5	OXA-58-like	OXA-65	0	OXA-58	0	0	0	4091066	108	307051	108956
BMBF-335	PRJEB39593	ERR11547519	Latin America	Argentina	missing	2004	79	5	OXA-23-like	OXA-65	OXA-23	0	0	0	0	4662453	682	329921	79408
BMBF-80	PRJEB39593	ERR11547540	North America	United States	missing	2004	79	5	none	OXA-65	0	0	0	0	0	4085950	75	347765	158108
MC17	PRJEB39593	ERR11547511	Latin America	Bolivia	missing	2015	79	5	none	OXA-65	0	0	0	0	0	4178643	196	198237	50205
MC23	PRJEB39593	ERR11547512	Latin America	Bolivia	missing	2015	79	5	none	OXA-65	0	0	0	0	0	4254367	110	274613	113391
MC38	PRJEB39593	ERR11547513	Latin America	Bolivia	missing	2015	79	5	none	OXA-65	0	0	0	0	0	4186007	176	183334	55211
UKK-561	PRJEB39593	ERR11547514	Latin America	Colombia	missing	2014	79	5	OXA-23-like	OXA-65	0	0	0	0	0	4005865	164	232633	69870
SAMN22169466	PRJNA288601	SRR16267911	North America	United States	missing	2021	1163	5*	OXA-40-like	OXA-65	0	0	OXA-40 (24)	0	0	4157471	168	190943	56916
SAMN24300509	PRJNA288601	SRR17311748	North America	United States	missing	2020	1163	5*	OXA-40-like	OXA-65	0	0	OXA-40 (24)	0	0	4159271	174	149651	54625
SRR11792715	PRJNA632943	SRR11792715	Latin America	Brazil	Sao Paulo	2014	79	5	OXA-23-like	OXA-65	OXA-23	0	0	0	0	4160795	275	180157	45929
SRR11792716	PRJNA632943	SRR11792716	Latin America	Brazil	Sao Paulo	2014	79	5	OXA-23-like	OXA-65	OXA-23	0	0	0	0	4159355	231	157862	48043
SRR11792719	PRJNA632943	SRR11792719	Latin America	Brazil	Sao Paulo	2014	79	5	OXA-23-like	OXA-65	OXA-23	0	0	0	0	4135359	184	156681	54771
SRR11792721	PRJNA632943	SRR11792721	Latin America	Brazil	Sao Paulo	2012	79	5	OXA-23-like	OXA-65	OXA-23	0	0	0	0	3988211	193	211680	46908
SRR11792722	PRJNA632943	SRR11792722	Latin America	Brazil	Sao Paulo	2017	79	5	OXA-23-like	OXA-65	OXA-23	0	0	0	0	4065910	170	182620	47695
SRR11792723	PRJNA632943	SRR11792723	Latin America	Brazil	Sao Paulo	2017	79	5	OXA-23-like	OXA-65	OXA-23	0	0	0	0	4064073	185	167845	50132
SRR11792724	PRJNA632943	SRR11792724	Latin America	Brazil	Sao Paulo	2017	730	5	OXA-40-like	OXA-65	0	0	OXA-72	0	0	4093477	188	197403	55125
SRR11792725	PRJNA632943	SRR11792725	Latin America	Brazil	Sao Paulo	2017	79	5	OXA-40-like	OXA-65	0	0	OXA-72	0	0	3991816	187	187123	42194
SRR11792728	PRJNA632943	SRR11792728	Latin America	Brazil	Sao Paulo	2017	79	5	OXA-40-like	OXA-65	0	0	OXA-72	0	0	3975808	220	107331	34798
SRR11792731	PRJNA632943	SRR11792731	Latin America	Brazil	Sao Paulo	2015	79	5	OXA-40-like	OXA-65	0	0	OXA-72	0	0	3944458	246	117946	37232
SRR11792733	PRJNA632943	SRR11792733	Latin America	Brazil	Sao Paulo	2015	79	5	OXA-23-like	OXA-65	OXA-23	0	0	0	0	4123031	191	117918	41850
SRR11792734	PRJNA632943	SRR11792734	Latin America	Brazil	Sao Paulo	2015	79	5	OXA-40-like	OXA-65	0	0	OXA-72	0	0	3984671	125	182022	69771
SRR11792735	PRJNA632943	SRR11792735	Latin America	Brazil	Sao Paulo	2015	79	5	OXA-40-like	OXA-65	0	0	OXA-72	0	0	5117096	1392	210424	49880
SRR11792736	PRJNA632943	SRR11792736	Latin America	Brazil	Sao Paulo	2014	79	5	OXA-23-like	OXA-65	OXA-23	0	0	0	0	4146253	255	118632	44667
