# Supplementary material for: A global view on carbapenem-resistant Acinetobacter baumannii
Source: mBio. 2023 Oct 26;14(6):e02260-23. doi: 10.1128/mbio.02260-23 (PMC10746149; doi:10.1128/mbio.02260-23)
Supplement: Table S7 — Metadata IC7 for all isolates, including those from Pathogen.Watch. [file mbio.02260-23-s0009.xlsx]

## Sheet: Tabelle1
Displayname	Study accession	Run accession	Geographic region	Country	City/region	Year	MLST	IC	Combined carbapenemase	Intrinsic - OXA-51-like	OXA-23-like	OXA-58-like	OXA-40-like	OXA-134-like	Other carbapenemase	length	Number of contigs	largest contig	N50
SAMEA1317929	PRJEB2801	ERR119666	South Pacific	Australia	missing	2006	25	7	none (OXA-51-like)	OXA-64	0	0	0	0	0	4217332	75	380556	128218
SAMEA1466053	PRJEB2801	ERR110066	South Pacific	Australia	missing	2010	25	7	OXA-23-like	OXA-64	OXA-23	0	0	0	0	4243818	80	271461	171308
SAMEA3992632	PRJEB12754	ERR1417298	Latin America	Brazil	missing	2011	113	7	OXA-40-like	OXA-64	0	0	OXA-253	0	0	3953964	68	273843	123800
SAMEA3992635	PRJEB12754	ERR1417301	Latin America	Brazil	missing	2011	113	7	OXA-40-like	OXA-64	0	0	OXA-253	0	0	3989831	62	480068	193146
SAMEA3992636	PRJEB12754	ERR1417302	Latin America	Brazil	missing	2011	113	7	OXA-40-like	OXA-64	0	0	OXA-253	0	0	4075784	66	330469	147915
SAMEA3992652	PRJEB12754	ERR1417318	Latin America	Brazil	missing	2011	113	7	OXA-40-like	OXA-64	0	0	OXA-253	0	0	4069049	63	417207	123488
SAMEA3992655	PRJEB12754	ERR1417321	Latin America	Brazil	missing	2011	113	7	OXA-23-like	OXA-64	OXA-23	0	0	0	0	4010802	56	506530	168283
SAMEA3992659	PRJEB12754	ERR1417325	Latin America	Brazil	missing	2011	113	7	OXA-40-like	OXA-64	0	0	OXA-253	0	0	4066440	86	289304	109380
SAMEA3992663	PRJEB12754	ERR1417329	Latin America	Brazil	missing	2011	113	7	OXA-40-like	OXA-64	0	0	OXA-253	0	0	4046617	150	140082	56959
SAMEA3992665	PRJEB12754	ERR1417331	Latin America	Brazil	missing	2011	113	7	OXA-40-like	OXA-64	0	0	OXA-253	0	0	3962908	69	290617	121132
SAMEA3992668	PRJEB12754	ERR1417334	Latin America	Brazil	missing	2011	113	7	OXA-40-like	OXA-64	0	0	OXA-253	0	0	4033618	195	138604	41194
SAMEA3992671	PRJEB12754	ERR1417337	Latin America	Brazil	missing	2011	25	7	OXA-40-like	OXA-64	0	0	OXA-253	0	0	4252625	81	301830	137876
SAMEA3992674	PRJEB12754	ERR1417340	Latin America	Brazil	missing	2011	113	7	OXA-40-like	OXA-64	0	0	OXA-253	0	0	4071169	120	169307	70919
SAMEA3992677	PRJEB12754	ERR1417343	Latin America	Brazil	missing	2011	113	7	OXA-40-like	OXA-64	0	0	OXA-253	0	0	4053904	192	125151	47020
SAMN07258671	PRJNA390934	SRR5739044	North America	Canada	missing	2013	25	7	OXA-23-like	OXA-64	OXA-23	0	0	0	0	4139391	64	452576	166549
SAMN13874777	PRJNA602058	SRR15182702	South Pacific	Australia	Sydney	2006	25	7	none (OXA-51-like)	OXA-64	0	0	0	0	0	4218639	72	268387	128218
SAMN13874778	PRJNA602058	SRR15182795	South Pacific	Australia	Sydney	2010	25	7	OXA-23-like	OXA-64	OXA-23	0	0	0	0	4243685	80	271461	171308
SAMN14308858	PRJNA610656	SRR11248315	Asia	China	Beijing	2017	25	7	OXA-23-like	OXA-64	OXA-23	0	0	0	0	4192525	92	305780	139267
SAMN14308862	PRJNA610656	SRR11248311	Asia	China	Beijing	2018	25	7	OXA-23-like	OXA-64	OXA-23	0	0	0	0	4194146	88	315565	146470
SAMN14308876	PRJNA610656	SRR11248296	Asia	China	Beijing	2018	25	7	OXA-23-like	OXA-64	OXA-23	0	0	0	0	4193309	90	315565	146427
SAMN14308883	PRJNA610656	SRR11248288	Asia	China	Beijing	2019	25	7	OXA-23-like	OXA-64	OXA-23	0	0	0	0	4192648	93	305943	139267
SAMN14308904	PRJNA610656	SRR11248265	Asia	China	Beijing	2017	25	7	OXA-23-like	OXA-64	OXA-23	0	0	0	0	4193923	92	315655	139267
SAMN14669868	PRJNA627433	SRR11589268	Latin America	Chile	missing	2014	25	7	OXA-23-like	OXA-64	OXA-23	0	0	0	0	4265476	82	361119	110306
SAMN14669927	PRJNA627433	SRR11589203	Europe	Belarus	missing	2015	25	7	OXA-23-like	OXA-64	OXA-23	0	0	0	0	4116735	299	116145	29185
SAMN14929081	PRJNA632943	SRR11792732	Latin America	Brazil	Sao Paulo	2015	25	7	multiple	OXA-64	OXA-23	0	OXA-72	0	0	4186988	267	118963	39536
SAMN14929086	PRJNA632943	SRR11792726	Latin America	Brazil	Sao Paulo	2017	25	7	multiple	OXA-64	OXA-23	0	OXA-72	0	0	4205486	265	89138	32811
SAMN15231995	PRJNA639298	SRR12008604	Asia	China	Guangzhou	2018	25	7	OXA-23-like	OXA-64	OXA-23	0	0	0	0	4095679	73	301830	128996
SAMEA5396095	PRJEB31555	ERR3197689	Europe	Germany	missing	2013	113	7	OXA-23-like	OXA-64	OXA-23	0	0	0	0	4011757	142	270888	60093
SAMEA5396102	PRJEB31555	ERR3197696	Europe	Germany	missing	2013	113	7	OXA-23-like	OXA-64	OXA-23	0	0	0	0	4087646	107	271786	103798
SAMEA5396106	PRJEB31555	ERR3197700	Europe	Germany	missing	2013	113	7	OXA-23-like	OXA-64	OXA-23	0	0	0	0	4026205	98	224164	81433
SAMEA7853214	PRJEB42650	ERR5173545	Europe	Germany/Libya	missing	missing	25	7	OXA-23-like	OXA-64	OXA-23	0	0	0	0	4194924	39	620637	235658
SAMN01828177	PRJNA183317	SRR721195	Europe	Czech Republic	Praha	1993	25	7	none (OXA-51-like)	OXA-64	0	0	0	0	0	3959917	38	423601	231084
SAMN03366525	PRJNA276040	SRR1813763	Europe	Germany	missing	2007	25	7	NDM-1	OXA-64	0	0	0	0	NDM-1	4275762	52	520052	236155
SAMN07303765	PRJNA311558	SRR5926782	Latin America	Honduras	Francisco Morazan, Tegucigalpa	2016	25	7	NDM-1	OXA-64	0	0	0	0	NDM-1	4270324	68	542288	227340
SAMN17182392	PRJNA688598	SRR13327194	Africa	Egypt	Cairo	2018	113	7	OXA-23-like	OXA-64	OXA-23	0	0	0	0	4157839	246	106931	39492
SAMN17182394	PRJNA688598	SRR13327192	Africa	Egypt	Cairo	2018	113	7	OXA-23-like	OXA-64	OXA-23	0	0	0	0	4196985	108	333925	93970
SAMD00034402	PRJDB4014	DRR039779	Asia	Nepal	Kathmandu	2013	25	7	OXA-23-like	OXA-64	OXA-23	0	0	0	0	4186914	142	340099	84815
SAMD00034444	PRJDB4014	DRR039821	Asia	Nepal	Kathmandu	2013	25	7	OXA-23-like	OXA-64	OXA-23	0	0	0	0	4216512	82	372647	105892
SAMD00034500	PRJDB4014	DRR039877	Asia	Nepal	Kathmandu	2014	25	7	OXA-23-like	OXA-64	OXA-23	0	0	0	0	4127658	62	458091	196809
SAMD00034504	PRJDB4014	DRR039881	Asia	Nepal	Kathmandu	2014	25	7	OXA-23-like	OXA-64	OXA-23	0	0	0	0	4126829	51	572231	227617
SAMD00178092	PRJDB8528	DRR188090	Asia	Myanmar	Yangon	2016	25	7	OXA-23-like	OXA-64	OXA-23	0	0	0	0	4147163	65	305438	136245
SAMEA7725282	PRJEB42042	ERR4999563	Africa	Libya	missing	missing	25	7	OXA-23-like	OXA-64	OXA-23	0	0	0	0	4249442	114	266810	76680
SAMEA7725357	PRJEB42042	ERR4999566	Africa	Libya	missing	missing	25	7	OXA-23-like	OXA-64	OXA-23	0	0	0	0	4252408	59	530315	165750
SAMEA7725359	PRJEB42042	ERR4999568	Africa	Libya	missing	missing	25	7	OXA-23-like	OXA-64	OXA-23	0	0	0	0	4257355	50	580080	209998
SAMEA7725421	PRJEB42042	ERR5000113	Africa	Libya	missing	missing	25	7	OXA-23-like	OXA-64	OXA-23	0	0	0	0	4258211	48	580018	209998
SAMEA9273303	PRJEB45905	ERR6132388	Asia	India	missing	2019	25	7	OXA-23-like	OXA-64	OXA-23	0	0	0	0	4206463	63	574210	255313
SAMEA9273341	PRJEB45905	ERR6132426	Asia	India	missing	2019	25	7	OXA-23-like	OXA-64	OXA-23	0	0	0	0	4287312	82	315004	165614
SAMEA9273353	PRJEB45905	ERR6132438	Asia	India	missing	2019	25	7	OXA-23-like	OXA-64	OXA-23	0	0	0	0	4335905	99	353571	173156
SAMEA9273384	PRJEB45905	ERR6132469	Asia	India	missing	2019	25	7	OXA-23-like	OXA-64	OXA-23	0	0	0	0	4209347	63	994347	255313
SAMEA9273416	PRJEB45905	ERR6132501	Asia	India	missing	2019	25	7	OXA-23-like	OXA-64	OXA-23	0	0	0	0	4212986	67	574210	255313
SAMEA9273447	PRJEB45905	ERR6132531	Asia	India	missing	2019	25	7	OXA-23-like	OXA-64	OXA-23	0	0	0	0	4293723	86	315004	165614
SAMEA9273459	PRJEB45905	ERR6132543	Asia	India	missing	2019	25	7	OXA-23-like	OXA-64	OXA-23	0	0	0	0	4286442	85	315004	165614
SAMEA9273460	PRJEB45905	ERR6132544	Asia	India	missing	2019	25	7	OXA-23-like	OXA-64	OXA-23	0	0	0	0	4287193	85	315004	165614
SAMEA9273466	PRJEB45905	ERR6132550	Asia	India	missing	2019	25	7	OXA-23-like	OXA-64	OXA-23	0	0	0	0	4292769	85	315004	166012
SAMN03366515	PRJNA276040	SRR1813751	Europe	Netherlands	missing	1985	25	7	none (OXA-51-like)	OXA-64	0	0	0	0	0	3868420	127	207940	54681
SAMN03366519	PRJNA276040	SRR1813757	Europe	Netherlands	missing	2000	25	7	OXA-58-like	OXA-64	0	OXA-58	0	0	0	3959624	57	274551	186339
SAMN03366522	PRJNA276040	SRR1813758	Europe	Netherlands	missing	2002	402	7	none (OXA-51-like)	OXA-64	0	0	0	0	0	3797157	14	1686055	467169
SAMN16562431	PRJNA672293	SRR12905336	Africa	Libya	Tripoli	2019	25	7	OXA-23-like	OXA-64	OXA-23	0	0	0	0	4251297	113	266810	76680
SAMEA7472820	PRJEB33565	ERR4920005	Asia	Pakistan	missing	2016	25	7	OXA-23-like	OXA-64	OXA-23	0	0	0	0	4101861	227	193051	47445
SAMN03576449	PRJNA282618	SRR2075898	Europe	Sweden	Ostergotland	2013	25	7	OXA-23-like	OXA-64	OXA-23	0	0	0	0	4150377	245	115364	31137
SAMN11458717	PRJNA269675	SRR8926367	Asia	Russia	Northern region of Western Siberia	2017	25	7	OXA-23-like	OXA-64	OXA-23	0	0	0	0	4190211	71	377609	157191
SAMN14669873	PRJNA627433	SRR11589263	Asia	South Korea	missing	2013	25	7	NDM-1	OXA-64	0	0	0	0	NDM-1	4151015	68	327016	154912
SAMEA10087756	PRJEB47537	ERR6729527	Asia	Afghanistan	missing	missing	25	7	OXA-23-like	OXA-64	OXA-23	0	0	0	0	4368585	74	470526	254254
SAMEA104305196	PRJEB19226	ERR2618880	Asia	Thailand	missing	2016	25	7	OXA-58-like	OXA-64	0	0	0	0	0	4013014	16	1617441	765922
SAMEA104305281	PRJEB19226	ERR2618965	Asia	Thailand	missing	2016	25	7	OXA-23-like	OXA-64	OXA-23	0	0	0	0	4200822	71	377352	139276
SAMEA104305297	PRJEB19226	ERR2618981	Asia	Thailand	missing	2016	25	7	OXA-23-like	OXA-64	OXA-23	0	0	0	0	4205645	69	377220	143967
SAMEA104305319	PRJEB19226	ERR2619003	Asia	Thailand	missing	2016	25	7	OXA-23-like	OXA-64	OXA-23	0	0	0	0	4203543	71	377352	143967
SAMEA104305335	PRJEB19226	ERR2619019	Asia	Thailand	missing	2016	25	7	OXA-23-like	OXA-64	OXA-23	0	0	0	0	4201135	69	378446	139276
SAMEA104305369	PRJEB19226	ERR2619070	Asia	Thailand	missing	2016	25	7	OXA-58-like	OXA-64	0	OXA-58	0	0	0	4154697	42	776914	301830
SAMEA104305385	PRJEB19226	ERR2619063	Asia	Thailand	missing	2016	113	7	OXA-23-like	OXA-64	OXA-23	0	0	0	0	4091851	53	812141	241094
SAMN03366518	PRJNA276040	SRR1813753	Middle East	United Arab Emirates	missing	2008	25	7	OXA-23-like	OXA-64	OXA-23	0	0	0	0	4094715	48	575503	254462
SAMN14538771	PRJNA623108	SRR11483042	Asia	Thailand	missing	2016	25	7	OXA-23-like	OXA-64	OXA-23	0	0	0	0	4134808	67	574075	220284
SAMN14669788	PRJNA627433	SRR11589185	Asia	Thailand	missing	1998	25	7	OXA-58-like	OXA-64	0	0	0	0	0	4281671	72	384034	151722
SAMN14669851	PRJNA627433	SRR11589116	Latin America	Venezuela	missing	2014	25	7	OXA-23-like	OXA-64	OXA-23	0	0	0	0	4270922	81	361480	142569
SAMN14669865	PRJNA627433	SRR11589271	Latin America	Venezuela	missing	2014	25	7	OXA-23-like	OXA-64	OXA-23	0	0	0	0	4227340	56	483535	199952
SAMN14669876	PRJNA627433	SRR11589259	Latin America	Venezuela	missing	2014	25	7	OXA-23-like	OXA-64	OXA-23	0	0	0	0	4262563	81	361251	106140
SAMN16829358	PRJNA288601	SRR13118765	North America	United States	missing	2020	113	7	OXA-23-like	OXA-64	OXA-23	0	0	0	0	3924799	44	508528	161642
SAMN18139858	PRJNA701285	SRR13857375	North America	United States	CA	2020	25	7	none (OXA-51-like)	OXA-64	0	0	0	0	0	3920358	88	431391	104033
SAMN21392402	PRJNA288601	SRR15845922	North America	United States	missing	2015	25	7	OXA-23-like	OXA-64	OXA-23	0	0	0	0	4070474	73	738488	120533
SAMN24300513	PRJNA288601	SRR17311743	North America	United States	missing	2021	619	7	OXA-23-like	OXA-64	OXA-23	0	0	0	0	4068530	103	244630	86246
SAMN26198669	PRJNA800017	SRR18507894	North America	United States	SC	2019	113	7	none (OXA-51-like)	OXA-64*	0	0	0	0	0	3970332	24	1247108	355181
SAMN26421045	PRJNA288601	SRR18215743	North America	United States	missing	2021	619	7	OXA-23-like	OXA-64	OXA-23	0	0	0	0	4184308	90	250579	83565
SAMN26421047	PRJNA288601	SRR18215763	North America	United States	missing	2021	619	7	OXA-23-like	OXA-64	OXA-23	0	0	0	0	4074570	92	236684	97548
SAMN26421048	PRJNA288601	SRR18215762	North America	United States	missing	2021	619	7	OXA-23-like	OXA-64	OXA-23	0	0	0	0	4206993	121	229786	70964
SAMN26849639	PRJNA818256	SRR18456337	North America	United States	Evanston	2020	25	7	none (OXA-51-like)	OXA-83	0	0	0	0	0	4284769	104	299987	149357
SAMN26931477	PRJNA288601	SRR18465532	North America	United States	missing	2022	25	7	VIM-1	OXA-64	0	0	0	0	VIM-1	4014246	113	220991	81555
SAMN04446460	PRJNA300270	SRR3131166	North America	United States	Washington, DC	2007	25	7	OXA-23-like	OXA-64	OXA-23	0	0	0	0	4338243	76	370723	141426
SAMN04446464	PRJNA300270	SRR3131170	North America	United States	Washington, DC	2008	25	7	OXA-23-like	OXA-64	OXA-23	0	0	0	0	4415269	94	286930	106408
SAMN04446541	PRJNA300270	SRR3131220	North America	United States	Washington, DC	2007	25	7	OXA-23-like	OXA-64	OXA-23	0	0	0	0	4310281	84	360458	130649
SAMN04446543	PRJNA300270	SRR3131222	North America	United States	Washington, DC	2007	25	7	OXA-23-like	OXA-64	OXA-23	0	0	0	0	4361351	93	292548	107732
SAMN04446544	PRJNA300270	SRR3131223	North America	United States	Washington, DC	2007	25	7	OXA-23-like	OXA-64	OXA-23	0	0	0	0	4307493	79	360203	130451
SAMN04446545	PRJNA300270	SRR3131224	North America	United States	Washington, DC	2007	25	7	OXA-23-like	OXA-64	OXA-23	0	0	0	0	4308804	79	360461	108566
SAMN04446546	PRJNA300270	SRR3131225	North America	United States	Washington, DC	2007	25	7	OXA-23-like	OXA-64	OXA-23	0	0	0	0	4311092	84	286731	124222
SAMN04446557	PRJNA300270	SRR3131236	North America	United States	Washington, DC	2006	25	7	OXA-23-like	OXA-64	OXA-23	0	0	0	0	4343337	77	360610	130649
SAMN04446559	PRJNA300270	SRR3131238	North America	United States	Washington, DC	2006	25	7	OXA-23-like	OXA-64	OXA-23	0	0	0	0	4341715	77	360612	130649
SAMN04488284	PRJNA300270	SRR3170603	North America	United States	Washington, DC	2004	25	7	none (OXA-51-like)	OXA-64	0	0	0	0	0	4336622	73	286731	129222
SAMN04488285	PRJNA300270	SRR3170604	North America	United States	Washington, DC	2004	25	7	none (OXA-51-like)	OXA-64	0	0	0	0	0	4250242	61	406459	191744
SAMN04488290	PRJNA300270	SRR3170609	North America	United States	Washington, DC	2005	25	7	none (OXA-51-like)	OXA-64	0	0	0	0	0	4230029	72	374980	135747
SAMN04491439	PRJNA300270	SRR3170774	North America	United States	Washington, DC	2004	25	7	OXA-23-like	OXA-64	OXA-23	0	0	0	0	4335488	70	370874	168763
SAMN04491441	PRJNA300270	SRR3170776	North America	United States	Washington, DC	2005	25	7	OXA-23-like	OXA-64	OXA-23	0	0	0	0	4337991	73	370874	168763
SAMN04491444	PRJNA300270	SRR3170779	North America	United States	Washington, DC	2005	25	7	OXA-23-like	OXA-64	OXA-23	0	0	0	0	4342118	74	370720	168763
SAMN04491445	PRJNA300270	SRR3170780	North America	United States	Washington, DC	2005	25	7	OXA-23-like	OXA-64	OXA-23	0	0	0	0	4342695	74	370679	168763
SAMN04491446	PRJNA300270	SRR3170781	North America	United States	Washington, DC	2005	25	7	OXA-23-like	OXA-64	OXA-23	0	0	0	0	4343567	76	370874	139936
SAMN04491447	PRJNA300270	SRR3170782	North America	United States	Washington, DC	2005	25	7	OXA-23-like	OXA-64	OXA-23	0	0	0	0	4330757	71	370874	141426
SAMN04491448	PRJNA300270	SRR3170783	North America	United States	Washington, DC	2005	25	7	OXA-23-like	OXA-64	OXA-23	0	0	0	0	4344019	75	370874	139937
SAMN04491449	PRJNA300270	SRR3170784	North America	United States	Washington, DC	2005	25	7	OXA-23-like	OXA-64	OXA-23	0	0	0	0	4330259	73	370872	168763
SAMN04491450	PRJNA300270	SRR3170785	North America	United States	Washington, DC	2006	25	7	OXA-23-like	OXA-64	OXA-23	0	0	0	0	4342527	74	301754	140139
SAMN04491452	PRJNA300270	SRR3170787	North America	United States	Washington, DC	2006	25	7	OXA-23-like	OXA-64	OXA-23	0	0	0	0	4340763	73	370874	166443
SAMN04491453	PRJNA300270	SRR3170788	North America	United States	Washington, DC	2006	25	7	OXA-23-like	OXA-64	OXA-23	0	0	0	0	4341855	73	370874	139936
SAMN04491454	PRJNA300270	SRR3170789	North America	United States	Washington, DC	2006	25	7	OXA-23-like	OXA-64	OXA-23	0	0	0	0	4324585	75	335700	168763
SAMN04515407	PRJNA300270	SRR3216437	North America	United States	Washington, DC	2004	25	7	none (OXA-51-like)	OXA-64	0	0	0	0	0	4334869	72	411731	127425
SAMN04525192	PRJNA300270	SRR3197592	North America	United States	Washington, DC	2005	25	7	none (OXA-51-like)	OXA-64	0	0	0	0	0	4233146	77	375205	112419
SAMN04525193	PRJNA300270	SRR3197593	North America	United States	Washington, DC	2006	25	7	none (OXA-51-like)	OXA-64	0	0	0	0	0	4233415	73	283051	127789
SAMN04547096	PRJNA300270	SRR3223169	North America	United States	Washington, DC	2005	25	7	none (OXA-51-like)	OXA-64	0	0	0	0	0	4349349	69	309820	128026
SAMN04549262	PRJNA300270	SRR3223472	North America	United States	Washington, DC	2005	25	7	none (OXA-51-like)	OXA-64	0	0	0	0	0	4345528	70	309460	112512
SAMN04549273	PRJNA300270	SRR3223483	North America	United States	Washington, DC	2006	25	7	none (OXA-51-like)	OXA-64	0	0	0	0	0	4231468	74	375092	139073
SAMN04549317	PRJNA300270	SRR3223567	North America	United States	Washington, DC	2006	25	7	none (OXA-51-like)	OXA-64	0	0	0	0	0	4085401	80	336849	103609
SAMN04549507	PRJNA300270	SRR3223920	North America	United States	Washington, DC	2005	25	7	none (OXA-51-like)	OXA-64	0	0	0	0	0	4230668	78	293514	117861
SAMN04549828	PRJNA300270	SRR3224797	North America	United States	Washington, DC	2005	25	7	none (OXA-51-like)	OXA-64	0	0	0	0	0	4224529	83	282999	117813
SAMN04549877	PRJNA300270	SRR3224995	North America	United States	Washington, DC	2005	25	7	none (OXA-51-like)	OXA-64	0	0	0	0	0	4230681	80	309657	117860
SAMN04550093	PRJNA300270	SRR3225059	North America	United States	Washington, DC	2006	25	7	none (OXA-51-like)	OXA-64	0	0	0	0	0	4231138	76	283051	117860
SAMN04550113	PRJNA300270	SRR3225238	North America	United States	Washington, DC	2005	25	7	none (OXA-51-like)	OXA-64	0	0	0	0	0	4282990	70	309065	113107
SAMN04555203	PRJNA300270	SRR3227017	North America	United States	Washington, DC	2003	25	7	none (OXA-51-like)	OXA-64	0	0	0	0	0	4329830	73	406417	117861
SAMN04555216	PRJNA300270	SRR3227030	North America	United States	Washington, DC	2007	25	7	none (OXA-51-like)	OXA-64	0	0	0	0	0	3883093	16	1279796	669602
SAMN04568508	PRJNA300270	SRR3242039	North America	United States	Washington, DC	2004	25	7	OXA-134-like	OXA-64	0	0	0	OXA-235	0	3969659	39	859390	253676
SAMN14669770	PRJNA627433	SRR11589146	North America	United States	missing	2003	25	7	OXA-23-like	OXA-64	OXA-23	0	0	0	0	4227317	62	417289	191513
1227152	PRJEB27899	ERR2712060	Africa	South Africa	missing	2015	25	7	NDM-1	OXA-64	0	0	0	0	NDM-1	4235878	101	301878	106756
1231579	PRJEB27899	ERR2712147	Latin America	Brazil	missing	2015	25	7	OXA-23-like	OXA-64	OXA-23	0	0	0	0	4229305	299	121750	30457
1241969	PRJEB27899	ERR2712196	Middle East	Saudi Arabia	missing	2015	25	7	OXA-23-like	OXA-64	OXA-23	0	0	0	0	4171017	110	284573	103983
1242923	PRJEB27899	ERR2712237	Latin America	Venezuela	missing	2015	25	7	OXA-23-like	OXA-64	OXA-23	0	0	0	0	4271849	221	217376	54885
1294816	PRJEB27899	ERR2712274	Latin America	Argentina	missing	2015	25	7	OXA-23-like	OXA-64	OXA-23	0	0	0	0	4206010	127	362874	80534
1294861	PRJEB27899	ERR2712275	Latin America	Argentina	missing	2015	25	7	OXA-23-like	OXA-64	OXA-23	0	0	0	0	3997910	152	141372	57523
1295073	PRJEB27899	ERR2712276	Latin America	Argentina	missing	2015	25	7	OXA-23-like	OXA-64	OXA-23	0	0	0	0	4039028	142	172480	75011
1330234	PRJEB27899	ERR2712318	North America	United States	missing	2015	25	7	none (OXA-51 + ISAba1)	OXA-82*	0	0	0	0	0	4212337	124	290295	101976
1457224	PRJEB27899	ERR2712361	Latin America	Argentina	missing	2016	25	7	OXA-23-like	OXA-64	OXA-23	0	0	0	0	4113900	144	191963	63511
1460595	PRJEB27899	ERR4436583	Latin America	Brazil	missing	2016	25	7	OXA-23-like	OXA-64	OXA-23	0	0	0	0	4206499	206	193354	56098
1498411	PRJEB27899	ERR2712402	Asia	Thailand	missing	2016	25	7	OXA-23-like	OXA-64	OXA-23	0	0	0	0	4230677	183	230527	53096
1527477	PRJEB27899	ERR4436639	Latin America	Argentina	missing	2016	25	7	OXA-23-like	OXA-64	OXA-23	0	0	0	0	4036962	155	248663	58521
SRR11792727	PRJNA632943	SRR11792727	Latin America	Brazil	Sao Paulo	2017	25	7	OXA-23-like	OXA-64	OXA-23	0	0	0	0	4171897	197	229104	50167
