# Supplementary material for: A global view on carbapenem-resistant Acinetobacter baumannii
Source: mBio. 2023 Oct 26;14(6):e02260-23. doi: 10.1128/mbio.02260-23 (PMC10746149; doi:10.1128/mbio.02260-23)
Supplement: Table S8 — Metadata IC9 for all isolates, including those from Pathogen.Watch. [file mbio.02260-23-s0010.xlsx]

## Sheet: Tabelle1
Displayname	Study accession	Run accession	Geographic region	Country	City/region	Year	MLST	IC	Combined carbapenemase	Intrinsic - OXA-51-like	OXA-23-like	OXA-58-like	OXA-40-like	OXA-134-like	Other carbapenemase
SAMN09517676	PRJNA478282	SRR7452047	South Pacific	Australia	missing	2010	6	9	none (OXA-51-like)	OXA-94	0	0	0	0	0
SAMN19493866	PRJNA734485	SRR14718277	Europe	Belgium	missing	2017	85	9	OXA-23-like	OXA-94	OXA-23	0	0	0	0
SAMEA2779798	PRJEB7302	ERR628415	Europe	Germany	missing	2013	6	9	none (OXA-51-like)	OXA-94	0	0	0	0	0
SAMEA2779799	PRJEB7302	ERR628416	Europe	Germany	missing	2013	6	9	none (OXA-51-like)	OXA-94	0	0	0	0	0
Aci00859_merged	PRJEB31555	ERR3197695	Europe	Germany	missing	2015	85	9	OXA-23-like	OXA-94	OXA-23	0	0	0	0
SAMEA7853215	PRJEB42650	ERR5173547	Europe	Germany/Libya	missing	missing	85	9	NDM-1	OXA-94	0	0	0	0	NDM-1
SAMN14669874	PRJNA627433	SRR11589261	Europe	France	missing	2013	85	9	NDM-1	OXA-94	0	0	0	0	NDM-1
SAMN14669875	PRJNA627433	SRR11589260	Europe	France	missing	2013	85	9	NDM-1	OXA-94	0	0	0	0	NDM-1
SAMD00034406	PRJDB4014	DRR039783	Asia	Nepal	Kathmandu	2013	85	9	NDM-1	OXA-94	0	0	0	0	NDM-1
SAMN21240079	PRJNA607827	SRR15725578	Middle East	Lebanon	missing	2015	85	9	NDM-1	OXA-94	0	0	0	0	NDM-1
SAMEA10085427	PRJEB47537	ERR6726921	Asia	Afghanistan	missing	missing	85	9	OXA-23-like	OXA-94	OXA-23	0	0	0	0
SAMEA10086540	PRJEB47537	ERR6728245	Asia	Afghanistan	missing	missing	85	9	OXA-23-like	OXA-94	OXA-23	0	0	0	0
SAMN10261612	PRJNA497581	SRR8080903	North America	United States	Arizona	2010	6	9	none (OXA-51-like)	OXA-94	0	0	0	0	0
SAMN04450963	PRJNA300270	SRR3137577	North America	United States	Washington, DC	2008	85	9	none (OXA-51-like)	OXA-316	0	0	0	0	0
SAMN04450968	PRJNA300270	SRR3137582	North America	United States	Washington, DC	2008	85	9	none (OXA-51-like)	OXA-316	0	0	0	0	0
SAMN04480662	PRJNA300270	SRR3152504	North America	United States	Washington, DC	2009	85	9	none (OXA-51-like)	OXA-94	0	0	0	0	0
SAMN04485903	PRJNA300270	SRR3170243	North America	United States	Washington, DC	2009	85	9	none (OXA-51-like)	OXA-94	0	0	0	0	0
SAMN04491037	PRJNA300270	SRR3170735	North America	United States	Washington, DC	2009	85	9	OXA-23-like	OXA-94	OXA-23	0	0	0	0
SAMN04545407	PRJNA300270	SRR3218399	North America	United States	Washington, DC	2006	464	9	none (OXA-51-like)	OXA-94	0	0	0	0	0
SAMN04550078	PRJNA300270	SRR3225044	North America	United States	Washington, DC	2003	6	9	none (OXA-51-like)	OXA-94	0	0	0	0	0
SAMN04555495	PRJNA300270	SRR3228549	North America	United States	Washington, DC	2004	464	9	none (OXA-51-like)	OXA-94	0	0	0	0	0
SAMN04480655	PRJNA300270	SRR3152497	North America	United States	missing	2010	972	9*	none (OXA-51-like)	OXA-94	0	0	0	0	0
BAS-1	PRJNA649662	SRR12349738	Africa	Spain	Bilbao	2019	85	9	NDM-6	OXA-94	0	0	0	0	NDM-6
PEG-16-19-65	PRJEB39593	ERR11547515	Europe	Germany	missing	2016	85	9	NDM-1	OXA-94	0	0	0	0	0
AC20	PRJEB39593	ERR11547516	Africa	Sudan	missing	2017	85	9	NDM-1	OXA-94	0	0	0	0	0
0808958	PRJEB27899	ERR2712948	Africa	Egypt	missing	2012	85	9	OXA-23-like	OXA-94	OXA-23	0	0	0	GES-11
1242641	PRJEB27899	ERR2712206	Asia	Pakistan	missing	2015	85	9	OXA-23-like	OXA-94	OXA-23	0	0	0	0
1242655	PRJEB27899	ERR2712235	Asia	Pakistan	missing	2015	85	9	OXA-23-like	OXA-94	OXA-23	0	0	0	0
1307300	PRJEB27899	ERR2712284	Europe	Italy	missing	2015	85	9	NDM-1	OXA-94	0	0	0	0	NDM-1
1322529	PRJEB27899	ERR2712311	Europe	Belgium	missing	2015	85	9	NDM-1	OXA-94	0	0	0	0	NDM-1
1454416	PRJEB27899	ERR2712356	Asia	Pakistan	missing	2016	85	9	OXA-23-like	OXA-94	OXA-23	0	0	0	0
